# Supplementary material for: Integrated analysis of DNA methylation and gene expression reveals specific signaling pathways associated with platinum resistance in ovarian cancer
Source: BMC Med Genomics. 2009 Jun 8;2:34. doi: 10.1186/1755-8794-2-34 (PMC2712480; doi:10.1186/1755-8794-2-34)
Supplement: Additional file 1 — Agilent annotation file for the customized 44 K promoter CpG island array. The annotation file includes detailed information for microarray chip set-up and probe design for the customized 44 K promoter CpG island array used in the DMH experiment. [file 1755-8794-2-34-S1.csv]

X	X.1	Block	Column	Row	Name	ID	RefNumber	ControlType	GeneName	TopHit	Description	RelDistance.start.	RelDistance.end.	fragLengh	fragOverlap...	HpaII	HinP1I	MCrBC	CG.Bfa1fragment....	CG.clone....	Arab.Spike_10202005	R.min	R.mean	R.max	G.min	G.mean	G.max	Ratio.min	Ratio.mean	Ratio.max	tm	match.100	X100.match.90	X90.match.80	X80.match.70	Low_Complexity.percentage	MIRS.percentage	TOTAL.percentage	Sequence.direction	Bfa1_Fragment	Bfa1_Fragment_Chr	Bfa1_Fragment_Begin	Bfa1_Fragment_End	Warning
1	1	1	1	1	HsCGHBrightCorner	HsCGHBrightCorner	44290	pos	HsCGHBrightCorner			NA	NA	NA	NA	NA	NA	NA	NA	NA	NA	213	382.3636364	711	273	792.1818182	1755	0.136752137	0.756557323	1.586080586	NA	NA	NA	NA	NA	NA	NA	NA	NA
2	2	1	2	1	HsCGHBrightCorner	HsCGHBrightCorner	43860	pos	HsCGHBrightCorner			NA	NA	NA	NA	NA	NA	NA	NA	NA	NA	206	387.0909091	786	295	676.4545455	1572	0.139949109	0.814770072	1.73220339	NA	NA	NA	NA	NA	NA	NA	NA	NA
3	3	1	3	1	NegativeControl	(-)3xSLv1	43430	neg	(-)3xSLv1			NA	NA	NA	NA	NA	NA	NA	NA	NA	NA	38	45.27272727	68	102	426.2727273	1290	0.033333333	0.202738021	0.450980392	NA	NA	NA	NA	NA	NA	NA	NA	NA
4	4	1	4	1	chr1:54583021-54582961	A_76_P0222373	43000	FALSE	SSBP3	ref|NM_001009955|ref|SSBP3:1014	INSIDE	-98	1443	1542	100	25	24	14	0.760700389	0.683333333	NA	431	661.7272727	1172	542	960.0909091	1838	0.342578711	0.759679212	1.011070111	80.63146684	NA	NA	NA	NA	0	0	0	reverse	chr1:54582895-54584436	chr1	54582895	54584436	NA
5	5	1	5	1	chr6:43651565-43651625	A_76_P0380217	42570	FALSE	XPO5	ref|NM_020750|ref|XPO5:47|ref|POLH:-327	INSIDE	NA	NA	NA	NA	NA	NA	NA	NA	0.683333333	NA	711	2020.545455	3540	939	1966.545455	2878	0.258733624	1.062044019	1.611681643	81.33287951	NA	NA	NA	NA	0	0	0	forward	NA:NA-NA	NA	NA	NA	InternalCut
6	6	1	6	1	chrX:72082515-72082575	A_76_P0169460	42140	FALSE	chrX:72082515-72082575		Unknown	-846	384	1231	100	5	6	11	0.676685621	0.666666667	NA	2120	3684.545455	6145	2245	3188.272727	4993	0.792718338	1.168694271	1.494699647	78.82955791	1	1	1	1	0	0	0	forward	chrX:72081701-72082931	chrX	72081701	72082931	NA
7	7	1	7	1	chr1:114924696-114924636	A_76_P0231926	41710	FALSE	FLJ37099	ref|NM_198459|ref|FLJ37099:108|ref|AMPD1:25552	INSIDE	NA	NA	NA	NA	NA	NA	NA	NA	0.533333333	NA	158	283.2727273	458	239	666.6363636	1708	0.207724426	0.54862494	0.874598071	72.9840246	NA	NA	NA	NA	0	0	0	reverse	NA:NA-NA	NA	NA	NA	InternalCut
8	8	1	8	1	chr2:176812647-176812707	A_76_P0294223	41280	FALSE	HOXD9	ref|NM_014213|ref|HOXD9:83|ref|HOXD10:5671|ref|HOXD8:-7306	INSIDE	-137	275	413	100	4	4	4	0.668280872	0.633333333	NA	256	487.6363636	1062	382	880.1818182	1778	0.209223847	0.642302339	1.165271967	78.77329722	NA	NA	NA	NA	0	0	0	forward	chr2:176812542-176812954	chr2	176812542	176812954	NA
9	9	1	9	1	chr9:15500439-15500499	A_76_P0402703	40850	FALSE	PSIP1	ref|NM_033222|ref|PSIP1:513|ref|PSIP1:-219	INSIDE	-141	526	668	100	6	8	6	0.73502994	0.783333333	NA	5473	9522	22718	4916	7449.181818	12946	0.756043652	1.238551281	1.754827746	85.04481068	NA	NA	NA	NA	0	0	0	forward	chr9:15500330-15500997	chr9	15500330	15500997	NA
10	10	1	10	1	chr11:63816124-63816064	A_76_P0433947	40420	FALSE	KCNK4	ref|NM_033310|ref|KCNK4:638|ref|BAD:-7437|ref|C11ORF4:6188|ref|KCNK4:-612	INSIDE	NA	NA	NA	NA	NA	NA	NA	NA	0.716666667	NA	399	939.2727273	1896	747	1287.181818	2268	0.299324831	0.74262629	1.171922686	82.54300855	NA	NA	NA	NA	0	0	0	reverse	NA:NA-NA	NA	NA	NA	InternalCut
11	11	1	11	1	chr18:69966082-69966142	A_76_P0155914	39990	FALSE	FBXO15-C18orf55	ref|NM_152676|ref|NM_014177|ref|FBXO15:-183|ref|C18orf55:-712	DIVERGENT_PROMOTER	-907	66	974	100	4	12	9	0.583162218	0.6	NA	89	192.0909091	321	181	657	2026	0.108323831	0.446898331	0.964285714	78.26480733	NA	NA	NA	NA	0	0	0	forward	chr18:69965207-69966180	chr18	69965207	69966180	NA
12	12	1	12	1	chr21:45319238-45319178	A_76_P0146496	39560	FALSE	ADARB1	ref|NM_001112|ref|ADARB1:266|mgcs|BC004343:-1654	INSIDE	-1049	1196	2246	100	33	46	20	0.699910953	0.733333333	NA	6954	15313.81818	33146	8027	13126.90909	21088	0.574948326	1.179979319	1.69299442	NA	NA	NA	NA	NA	0	0	0	reverse	chr21:45318161-45320406	chr21	45318161	45320406	LongFragment
13	13	1	13	1	NegativeControl	(-)3xSLv1	39130	neg	(-)3xSLv1			NA	NA	NA	NA	NA	NA	NA	NA	NA	NA	38	45.81818182	62	87	539.6363636	1902	0.020504732	0.21143107	0.540229885	NA	NA	NA	NA	NA	NA	NA	NA	NA
14	14	1	14	1	chr10:1023818-1023878	A_76_P0391255	38700	FALSE	GTPBP4	ref|NM_012341|ref|GTPBP4:-500	PROMOTER	-709	157	867	100	3	3	8	0.53171857	0.7	NA	2537	3755.181818	7643	2234	3515.363636	5519	0.787449393	1.053351338	1.389636364	81.29073358	NA	NA	NA	NA	0	0	0	forward	chr10:1023141-1024007	chr10	1023141	1024007	NA
15	15	1	15	1	chr12:41006279-41006339	A_76_P0148190	38270	FALSE	PPHLN1	ref|NM_201438|ref|PPHLN1:96|ref|MADP-1:-110	INSIDE	-1205	233	1439	100	3	6	12	0.46838082	0.583333333	NA	395	652.5454545	1156	394	1021.818182	2206	0.286219081	0.74746219	1.067028986	76.7564008	NA	NA	NA	NA	0	0	0	forward	chr12:41005106-41006544	chr12	41005106	41006544	NA
16	16	1	16	1	chr7:70040844-70040904	A_76_P0361641	37840	FALSE	WBSCR17	ref|NM_022479|ref|WBSCR17:-1565	PROMOTER	-51	68	120	100	1	0	1	0.6	0.633333333	NA	1273	3189.363636	5977	1482	2946.181818	4573	0.528874117	1.082887813	1.543184885	79.62711541	NA	NA	NA	NA	0	0	0	forward	chr7:70040825-70040944	chr7	70040825	70040944	NA
17	17	1	17	1	chr18:74929577-74929517	A_76_P0554906	37410	FALSE	ATP9B	ref|NM_198531|ref|ATP9B:-837	PROMOTER	-7	673	681	61.67	6	18	6	0.704845815	0.55	NA	363	900.0909091	1563	361	1162.181818	2628	0.288659794	0.880984048	1.317073171	74.07276247	NA	NA	NA	NA	0	0	0	reverse	NA:NA-NA	NA	NA	NA	InternalCut
18	18	1	18	1	chr9:127239852-127239792	A_76_P0398393	36980	FALSE	SLC2A8	ref|NM_014580|ref|SLC2A8:804|ref|GARNL3:133123	INSIDE	-515	111	627	100	7	7	5	0.759170654	0.7	NA	651	1431.545455	2786	979	1638	2439	0.369256948	0.900817556	1.342185904	82.78999938	NA	NA	NA	NA	0	0	0	reverse	chr9:127239309-127239935	chr9	127239309	127239935	NA
19	19	1	19	1	chr6:150276565-150276625	A_76_P0385134	36550	FALSE	LRP11	ref|NM_032832|ref|LRP11:999	INSIDE	-156	785	942	100	10	25	8	0.732484076	0.633333333	NA	258	663.4545455	1463	298	1034.272727	2205	0.303242212	0.735420193	1.07678245	79.27153701	NA	NA	NA	NA	0	0	0	forward	chr6:150276441-150277382	chr6	150276441	150277382	NA
20	20	1	20	1	chr4:47680633-47680573	A_76_P0110034	36120	FALSE	CORIN	ref|NM_006587|ref|CORIN:384|ref|HOZFP:76978	INSIDE	-137	959	1097	100	11	6	10	0.546946217	0.733333333	NA	1379	3888.090909	7842	2071	3953.818182	6488	0.45798738	0.98667309	1.582600196	82.39875175	NA	NA	NA	NA	0	0	0	reverse	chr4:47680468-47681564	chr4	47680468	47681564	NA
21	21	1	21	1	chr12:2870706-2870646	A_76_P0140989	35690	FALSE	TULP3	ref|NM_003324|ref|TULP3:383|ref|MGC13204:14027	INSIDE	-355	389	745	100	4	4	7	0.640268456	0.6	NA	563	852.5454545	1639	636	1279.909091	2423	0.313846154	0.745040569	1.066582915	76.65887432	NA	NA	NA	NA	0	0	0	reverse	chr12:2870323-2871067	chr12	2870323	2871067	NA
22	22	1	22	1	chr7:93164607-93164547	A_76_P0363783	35260	FALSE	TFPI2	ref|NM_006528|ref|TFPI2:139	INSIDE	-239	392	632	100	5	6	5	0.666139241	0.583333333	NA	1873	3428.272727	6895	2078	3501.090909	5756	0.594312796	0.985600993	1.299607501	77.21397984	NA	NA	NA	NA	0	0	0	reverse	chr7:93164340-93164971	chr7	93164340	93164971	NA
23	23	1	23	1	chr21:36355010-36354950	A_76_P0146176	34830	FALSE	C21orf18	ref|NM_001007262|ref|C21orf18:3596|ref|C21orf18:-499|ref|CBR1:-9174|ref|CBR3:-9284	INSIDE	-62	166	229	100	1	1	2	0.572052402	0.666666667	NA	271	551.1818182	940	425	932.4545455	2347	0.236062718	0.720885296	1.28	80.35837124	NA	NA	NA	NA	0	0	0	reverse	chr21:36354920-36355148	chr21	36354920	36355148	NA
24	24	1	24	1	PC_00000004	PC_00000004	34400	pos	PC_00000004			NA	NA	NA	NA	NA	NA	NA	NA	NA	NA	227	409.2727273	737	280	813.1818182	2268	0.126102293	0.755063641	1.8	NA	NA	NA	NA	NA	NA	NA	NA	NA
25	25	1	25	1	chrX:3625326-3625386	A_76_P0145461	33970	FALSE	PRKX	ref|NM_005044|ref|PRKX:-346	PROMOTER	-1286	395	1682	100	24	22	15	0.70332937	0.45	NA	58	148.2727273	244	129	590.4545455	1848	0.095238095	0.449198414	1.007751938	70.38648153	NA	NA	NA	NA	0	0	0	forward	chrX:3624072-3625753	chrX	3624072	3625753	NA
26	26	1	26	1	chr11:65424200-65424140	A_76_P0428420	33540	FALSE	FOSL1	ref|NM_005438|ref|FOSL1:403|ref|DIPA:9720	INSIDE	-208	673	882	100	15	10	8	0.714285714	0.8	NA	250	422.0909091	772	303	774.0909091	1902	0.184542587	0.69281854	1.175953079	85.44366807	NA	NA	NA	NA	0	0	0	reverse	chr11:65423964-65424845	chr11	65423964	65424845	NA
27	27	1	27	1	chr3:9809818-9809758	A_76_P0133774	33110	FALSE	ARPC4	ref|NM_005718|ref|ARPC4:55|ref|TADA3L:-368	INSIDE	-162	305	468	100	9	3	4	0.666666667	0.683333333	NA	1980	4064.727273	8672	1870	3502.272727	6436	0.78046374	1.14029952	1.518207283	80.77858919	NA	NA	NA	NA	0	0	0	reverse	chr3:9809628-9810095	chr3	9809628	9810095	NA
28	28	1	28	1	chr12:40918169-40918109	A_76_P0472192	32680	FALSE	YAF2	ref|NM_001012424|ref|YAF2:178	INSIDE	NA	NA	NA	NA	NA	NA	NA	NA	0.816666667	NA	361	877.2727273	1940	556	1181.181818	2103	0.254220457	0.798052189	1.379020979	86.92233339	NA	NA	NA	NA	0	0	0	reverse	NA:NA-NA	NA	NA	NA	InternalCut
29	29	1	29	1	chr10:105667990-105668050	A_76_P0428001	32250	FALSE	OBFC1	ref|NM_024928|ref|OBFC1:-64	PROMOTER	-615	183	799	100	5	5	7	0.647058824	0.7	NA	649	1099.272727	2700	563	1294.181818	2500	0.326672459	0.938984278	1.47702407	81.8165163	NA	NA	NA	NA	0	0	0	forward	chr10:105667407-105668205	chr10	105667407	105668205	NA
30	30	1	30	1	chr12:54808564-54808624	A_76_P0149168	31820	FALSE	MBC2	ref|NM_015292|ref|MBC2:274|ref|FLJ14451:10298	INSIDE	-278	244	523	100	2	2	5	0.650095602	0.6	NA	537	1382.272727	2741	691	1550.545455	2945	0.566323768	0.92294564	1.303556658	77.26593943	NA	NA	NA	NA	0	0	0	forward	chr12:54808318-54808840	chr12	54808318	54808840	NA
31	31	1	31	1	chr19:58354055-58353995	A_76_P0543506	31390	FALSE	ZNF347	ref|NM_032584|ref|ZNF347:71|ref|FLJ14345:34390	INSIDE	-2387	220	2608	100	14	11	23	0.542177914	0.633333333	NA	1580	2686.090909	5948	1521	2505.545455	4632	0.657687526	1.070784027	1.452503053	78.80095334	NA	NA	NA	NA	0	0	0	reverse	chr19:58351640-58354247	chr19	58351640	58354247	LongFragment
32	32	1	32	1	chr12:21546256-21546316	A_76_P0481758	30960	FALSE	GOLT1B	ref|NM_016072|ref|GOLT1B:220|ref|RECQL:-490	INSIDE	NA	NA	NA	NA	NA	NA	NA	NA	0.683333333	NA	1918	3457.090909	7711	1860	3167.454545	5669	0.797505198	1.064848482	1.492355332	80.66583084	NA	NA	NA	NA	0	0	0	forward	NA:NA-NA	NA	NA	NA	InternalCut
33	33	1	33	1	chr22:28801003-28800943	A_76_P0156343	30530	FALSE	HORMAD2	ref|NM_152510|ref|HORMAD2:-33	PROMOTER	-85	2327	2413	100	2	0	21	0.447575632	0.6	NA	511	1040.909091	2147	670	1239.909091	2312	0.331077815	0.893885639	1.375170532	77.46103025	NA	NA	NA	NA	0	0	0	reverse	chr22:28800890-28803302	chr22	28800890	28803302	LongFragment
34	34	1	34	1	chr2:139092800-139092740	A_76_P0123897	30100	FALSE	LOC339745	ref|NM_001001664|ref|LOC339745:-332	PROMOTER	-37	128	166	100	0	3	1	0.554216867	0.616666667	NA	72	120.5454545	192	145	534.0909091	1706	0.065650645	0.388251203	0.763485477	78.46894104	NA	NA	NA	NA	0	0	0	reverse	chr2:139092735-139092900	chr2	139092735	139092900	NA
35	35	1	35	1	NegativeControl	(-)3xSLv1	29670	neg	(-)3xSLv1			NA	NA	NA	NA	NA	NA	NA	NA	NA	NA	39	47.63636364	61	81	519.3636364	1806	0.022148394	0.227596101	0.62962963	NA	NA	NA	NA	NA	NA	NA	NA	NA
36	36	1	36	1	chrX:47266298-47266358	A_76_P0242711	29240	FALSE	ELK1	ref|NM_005229|ref|ELK1:-54|ref|UXT:8442	PROMOTER	-115	293	409	100	0	2	4	0.630806846	0.666666667	NA	64	97.18181818	122	125	529.4545455	1708	0.045081967	0.364920157	0.952	79.53096939	NA	NA	NA	NA	0	0	0	forward	chrX:47266215-47266623	chrX	47266215	47266623	NA
37	37	1	37	1	chr13:35603284-35603224	A_76_P0483084	28810	FALSE	DCAMKL1	ref|NM_004734|ref|DCAMKL1:189|ccds|CCDS9354.1:-4980	INSIDE	-620	173	794	100	11	6	7	0.69395466	0.7	NA	275	494	1105	358	816.6363636	1786	0.184770437	0.687737858	1.153846154	81.97783248	NA	NA	NA	NA	0	0	0	reverse	chr13:35602636-35603429	chr13	35602636	35603429	NA
38	38	1	38	1	chr7:24097198-24097138	A_76_P0108283	28380	FALSE	NPY	ref|NM_000905|ref|NPY:120|ccds|CCDS5387.1:-931	INSIDE	NA	NA	NA	NA	NA	NA	NA	NA	0.666666667	NA	160	296.9090909	532	234	639.9090909	1797	0.13411241	0.637376126	1.204724409	79.19313021	NA	NA	NA	NA	0	0	0	reverse	NA:NA-NA	NA	NA	NA	InternalCut
39	39	1	39	1	chr1:23631383-23631323	A_76_P0101875	27950	FALSE	ID3	ref|NM_002167|ref|ID3:238|mgcs|BC003107:-44	INSIDE	-934	530	1465	100	8	7	13	0.565187713	0.6	NA	1013	1869.818182	4259	1045	1981	3557	0.425680391	0.956668439	1.464114833	77.46628868	NA	NA	NA	NA	0	0	0	reverse	chr1:23630421-23631885	chr1	23630421	23631885	NA
40	40	1	40	1	chr9:137593783-137593843	A_76_P0115943	27520	FALSE	NOXA1	ref|NM_006647|ref|NOXA1:130|ref|FLJ20433:-362	INSIDE	-1518	1040	2559	100	39	32	23	0.661586557	0.766666667	NA	9986	15441.72727	31590	7642	11612.81818	18665	0.740142307	1.333095144	1.807828774	84.7480268	NA	NA	NA	NA	0	0	0	forward	chr9:137592297-137594855	chr9	137592297	137594855	LongFragment
41	41	1	41	1	chr18:19523505-19523565	A_76_P0566372	27090	FALSE	LAMA3	ref|NM_198129|ref|LAMA3:-24	INSIDE	NA	NA	NA	NA	NA	NA	NA	NA	0.75	NA	168	252.4545455	464	237	596	1733	0.123485286	0.576866752	1.016877637	84.96099687	NA	NA	NA	NA	0	0	0	forward	NA:NA-NA	NA	NA	NA	InternalCut
42	42	1	42	1	chr1:163676447-163676387	A_76_P0225684	26660	FALSE	C1orf32	ref|NM_199351|ref|C1orf32:-198	PROMOTER	-552	431	984	100	8	16	9	0.677845528	0.8	NA	151	312	638	272	644.9090909	1716	0.167832168	0.601112815	1.025735294	86.50890821	NA	NA	NA	NA	0	0	0	reverse	chr1:163675867-163676850	chr1	163675867	163676850	NA
43	43	1	43	1	chr2:216002484-216002424	A_76_P0290303	26230	FALSE	ATIC	ref|NM_004044|ref|ATIC:113	INSIDE	-55	411	467	100	7	2	4	0.633832976	0.833333333	NA	327	875	1585	483	1120.818182	2089	0.274772618	0.867386558	1.978932584	88.49356013	NA	NA	NA	NA	0	0	0	reverse	chr2:216002401-216002867	chr2	216002401	216002867	NA
44	44	1	44	1	chr6:31799453-31799513	A_76_P0107143	25800	FALSE	C6orf25	ref|NM_025260|ref|C6orf25:344|ref|LY6G6E:-9915|ref|LY6G6D:8372|ref|LY6G6C:-1994|ref|DDAH2:6535|ref|CLIC1:12837	INSIDE	-92	590	683	100	6	3	6	0.651537335	0.7	NA	347	455.5454545	786	324	789.3636364	1988	0.203722334	0.722986894	1.145061728	81.61909272	NA	NA	NA	NA	0	0	0	forward	chr6:31799393-31800075	chr6	31799393	31800075	NA
45	45	1	45	1	chr6:37062192-37062252	A_76_P0137233	25370	FALSE	MTCH1	ref|NM_014341|ref|MTCH1:-295	PROMOTER	-130	393	524	100	5	4	5	0.65648855	0.75	NA	767	1058.090909	1852	625	1256	2313	0.492866407	0.897981813	1.253537736	84.35553609	NA	NA	NA	NA	0	0	0	forward	chr6:37062094-37062617	chr6	37062094	37062617	NA
46	46	1	46	1	chr11:767470-767530	A_76_P0167341	24940	FALSE	FLJ34283	ref|NM_182612|ref|FLJ34283:-16|ref|BM88:12623	INSIDE	-422	404	827	100	21	18	7	0.779927449	0.8	NA	1892	3536.181818	8187	1853	3119.727273	5165	0.578745811	1.129497695	1.586627907	86.22349195	NA	NA	NA	NA	0	0	0	forward	chr11:767080-767906	chr11	767080	767906	NA
47	47	1	47	1	chr19:63611500-63611560	A_76_P0139542	24510	FALSE	ZNF584	ref|NM_173548|ref|ZNF584:-344	PROMOTER	NA	NA	NA	NA	NA	NA	NA	NA	0.6	NA	500	702.7272727	1303	571	1032.272727	1933	0.29694775	0.74621707	1.071755725	77.04051755	NA	NA	NA	NA	0	0	0	forward	NA:NA-NA	NA	NA	NA	InternalCut
48	48	1	48	1	chr5:71438781-71438841	A_76_P0339083	24080	FALSE	MAP1B	ref|NM_005909|ref|MAP1B:-79	PROMOTER	-308	65	374	100	4	1	3	0.639037433	0.683333333	NA	310	497.8181818	1135	404	819.9090909	1852	0.285637149	0.663882414	1.010940919	81.45041513	NA	NA	NA	NA	0	0	0	forward	chr5:71438505-71438878	chr5	71438505	71438878	NA
49	49	1	49	1	chr2:112358168-112358108	A_76_P0104474	23650	FALSE	ANAPC1	ref|NM_022662|ref|ANAPC1:-166	PROMOTER	-101	50	152	100	1	2	1	0.585526316	0.633333333	NA	127	191.9090909	308	174	583	2198	0.083712466	0.523092946	1.103448276	77.93422118	NA	NA	NA	NA	0	0	0	reverse	chr2:112358039-112358190	chr2	112358039	112358190	NA
50	50	1	50	1	chr12:67290675-67290615	A_76_P0483727	23220	FALSE	RAP1B	ref|NM_001010942|ref|RAP1B:-273	PROMOTER	-173	57	231	100	0	5	2	0.588744589	0.683333333	NA	1320	2344.181818	6114	1018	2243.090909	4059	0.531321745	1.030525268	1.552959106	80.35923992	NA	NA	NA	NA	0	0	0	reverse	chr12:67290474-67290704	chr12	67290474	67290704	NA
51	51	1	51	1	chr2:101462584-101462644	A_76_P0111774	22790	FALSE	CREG2	ref|NM_153836|ref|CREG2:-39|ref|FLJ42986:92300	PROMOTER	-135	1300	1436	100	7	6	12	0.483286908	0.65	NA	109	172.0909091	278	198	549.5454545	1798	0.061179088	0.490805055	0.835820896	79.27889432	NA	NA	NA	NA	0	0	0	forward	chr2:101462481-101463916	chr2	101462481	101463916	NA
52	52	1	52	1	chr17:4683383-4683443	A_76_P0162770	22360	FALSE	MINK1	ref|NM_015716|ref|MINK1:63|ref|PLD2:26022	INSIDE	-164	1325	1490	100	11	12	13	0.616107383	0.816666667	NA	458	660.8181818	1112	544	983.4545455	2520	0.21031746	0.816736378	1.207419899	85.86033075	NA	NA	NA	NA	0	0	0	forward	chr17:4683251-4684740	chr17	4683251	4684740	NA
53	53	1	53	1	LACC:GD32C_3_	LACC:GD32C_3_	21930	pos	LACC:GD32C_3_			-821	138	960	100	0	0	8	41.875	25	NA	43	79.18181818	131	96	570.0909091	2062	0.030552861	0.34665273	0.854166667	NA	NA	NA	NA	NA	NA	NA	NA	NA
54	54	1	54	1	chr12:109350994-109351054	A_76_P0137798	21500	FALSE	ARPC3	ref|NM_005719|ref|ARPC3:-146|ref|MGC14560:17760	PROMOTER	-50	669	720	100	3	3	6	0.480555556	0.55	NA	1091	1828.181818	3752	1324	2082.454545	3266	0.519954819	0.88445795	1.234575835	75.26582776	NA	NA	NA	NA	0	0	0	forward	chr12:109350976-109351695	chr12	109350976	109351695	NA
55	55	1	55	1	chr16:25611105-25611045	A_76_P0528555	21070	FALSE	HS3ST4	ref|NM_006040|ref|HS3ST4:228	INSIDE	-392	1438	1831	100	22	29	17	0.718732933	0.833333333	NA	3621	6809	14353	2968	5898.181818	9845	0.665522085	1.149020331	1.499458092	87.86944375	NA	NA	NA	NA	0	0	0	reverse	chr16:25610685-25612515	chr16	25610685	25612515	NA
56	56	1	56	1	chr12:67290903-67290963	A_76_P0155263	20640	FALSE	RAP1B	ref|NM_001010942|ref|RAP1B:15|mgcs|BC000176:-57	INSIDE	-74	91	166	100	2	4	1	0.746987952	0.666666667	NA	350	590.6363636	1091	397	858.3636364	2017	0.274665345	0.782451298	1.04494382	80.14461862	NA	NA	NA	NA	0	0	0	forward	chr12:67290861-67291026	chr12	67290861	67291026	NA
57	57	1	57	1	chr22:40666936-40666876	A_76_P0262567	20210	FALSE	C22orf18	ref|NM_001002876|ref|C22orf18:742	INSIDE	-48	127	176	100	0	2	2	0.636363636	0.65	NA	288	399.8181818	814	335	703.9090909	1927	0.173845355	0.699397166	1.086567164	78.4854682	NA	NA	NA	NA	0	0	0	reverse	chr22:40666860-40667035	chr22	40666860	40667035	NA
58	58	1	58	1	chr1:243278374-243278434	A_76_P0101810	19780	FALSE	LOC149134	ref|NM_207326|ref|LOC149134:-32	PROMOTER	-758	1359	2118	100	11	5	19	0.581680831	0.783333333	NA	277	511.0909091	849	328	816.3636364	2065	0.18062954	0.775093063	1.207509881	85.38731205	NA	NA	NA	NA	0	0	0	forward	chr1:243277648-243279765	chr1	243277648	243279765	LongFragment
59	59	1	59	1	chr19:16169509-16169449	A_76_P0165248	19350	FALSE	AP1M1	ref|NM_032493|ref|FAM32A:12245|ref|AP1M1:-251	PROMOTER	-605	476	1082	100	7	7	10	0.546210721	0.633333333	NA	247	354.1818182	640	298	705.7272727	2032	0.155019685	0.676120873	1.117088608	78.56435243	NA	NA	NA	NA	0	0	0	reverse	chr19:16168876-16169957	chr19	16168876	16169957	NA
60	60	1	60	1	chr19:7977003-7977063	A_76_P0142707	18920	FALSE	ELAVL1	ref|NM_001419|ref|ELAVL1:-504	PROMOTER	-1451	148	1600	100	30	25	15	0.68125	0.6	NA	503	1106.272727	2909	460	1198.090909	2126	0.247883349	1.006872039	1.919565217	77.76374992	NA	NA	NA	NA	0	0	0	forward	chr19:7975584-7977183	chr19	7975584	7977183	NA
61	61	1	61	1	chr3:12020636-12020696	A_76_P0288346	18490	FALSE	SYN2	ref|NM_003178|ref|SYN2:-198	PROMOTER	-447	71	519	100	0	6	4	0.5761079	0.683333333	NA	6489	9251.909091	18936	5267	7384.090909	12986	0.799780247	1.243142032	1.582796095	80.89660347	NA	NA	NA	NA	0	0	0	forward	chr3:12020221-12020739	chr3	12020221	12020739	NA
62	62	1	62	1	chr10:88271549-88271609	A_76_P0122315	18060	FALSE	KIAA0261	ref|NM_015045|ref|KIAA0261:-58	PROMOTER	-249	182	432	100	6	9	4	0.726851852	0.766666667	NA	2377	4770.636364	11305	2691	4271.909091	6652	0.613684211	1.090822154	1.699488876	85.34139837	NA	NA	NA	NA	0	0	0	forward	chr10:88271332-88271763	chr10	88271332	88271763	NA
63	63	1	63	1	chr17:4589934-4589994	A_76_P0518362	17630	FALSE	CXCL16-ZMYND15	ref|NM_022059|ref|NM_032265|ref|MGC88387:8493|ref|CXCL16:-101|ref|ZMYND15:-121|mgcs|BC017588:-4	DIVERGENT_PROMOTER	-1618	161	1780	100	25	14	16	0.662921348	0.866666667	NA	484	1228.818182	2375	1035	1609.545455	2268	0.429250264	0.761532135	1.144578313	89.55953636	NA	NA	NA	NA	0	0	0	forward	chr17:4588348-4590127	chr17	4588348	4590127	NA
64	64	1	64	1	chr15:81907048-81906988	A_76_P0168250	17200	FALSE	SH3GL3	ref|NM_003027|ref|SH3GL3:-268	PROMOTER	-136	440	577	100	7	6	5	0.694974003	0.583333333	NA	596	988.2727273	2408	621	1137.818182	1939	0.366168128	0.886128426	1.313693399	77.18654022	NA	NA	NA	NA	0	0	0	reverse	chr15:81906884-81907460	chr15	81906884	81907460	NA
65	65	1	65	1	LACC:GD24C_10_3	LACC:GD24C_10_3	16770	pos	LACC:GD24C_10_3			-1029	186	1216	100	1	0	10	33.38815789	33.33333333	NA	49	63.09090909	95	78	378	1431	0.037735849	0.32423929	0.679487179	NA	NA	NA	NA	NA	NA	NA	NA	NA
66	66	1	66	1	chrX:9543366-9543306	A_76_P0164082	16340	FALSE	GPR143	ref|NM_000273|ref|GPR143:317	INSIDE	-429	239	669	100	11	11	6	0.718983558	0.7	NA	458	1068.363636	2587	543	1102	2112	0.363636364	0.986097544	1.434725849	81.62089529	NA	NA	NA	NA	37	0	37	reverse	chrX:9542909-9543577	chrX	9542909	9543577	NA
67	67	1	67	1	chr3:127906166-127906106	A_76_P0346592	15910	FALSE	CHCHD6	ref|NM_032343|ref|CHCHD6:321	INSIDE	-513	309	823	100	11	8	7	0.686512758	0.583333333	NA	492	836.0909091	1662	434	894.2727273	1896	0.278481013	1.039100341	1.513824885	76.30574919	NA	NA	NA	NA	0	0	0	reverse	chr3:127905625-127906447	chr3	127905625	127906447	NA
68	68	1	68	1	chr19:63758294-63758354	A_76_P0544157	15480	FALSE	BC	ref|NM_014453|ref|BC-2:-26|ref|TRIM28:10677|ref|BC-2:-157|ref|UBE2M:3823|ref|ZNF42:18430	INSIDE	-1041	284	1326	100	13	8	12	0.612368024	0.7	NA	2957	6829.454545	17476	2532	6109.818182	11263	0.407747334	1.155061163	1.888276607	82.51856236	NA	NA	NA	NA	0	0	0	forward	chr19:63757285-63758610	chr19	63757285	63758610	NA
69	69	1	69	1	chr2:204019096-204019036	A_76_P0283290	15050	FALSE	ABI2	ref|NM_005759|ref|ABI2:399	INSIDE	-646	407	1054	100	12	9	9	0.642314991	0.466666667	NA	11906	32002.54545	64779	7333	18560.90909	38915	0.305948863	2.046578897	4.411564162	72.14228393	NA	NA	NA	NA	0	0	0	reverse	chr2:204018422-204019475	chr2	204018422	204019475	NA
70	70	1	70	1	chr19:39860660-39860600	A_76_P0551311	14620	FALSE	ZNF302	ref|NM_018443|ref|ZNF302:224	INSIDE	-402	1034	1437	100	9	9	13	0.547668754	0.75	NA	185	382.6363636	714	284	623.0909091	1394	0.224533716	0.726935491	1.098591549	84.14092086	NA	NA	NA	NA	0	0	0	reverse	chr19:39860230-39861666	chr19	39860230	39861666	NA
71	71	1	71	1	chr1:11685211-11685151	A_76_P0210330	14190	FALSE	MAD2L2-LOC374946	ref|NM_006341|ref|NM_198545|ref|MAD2L2:-9722|ref|LOC374946:-870	DIVERGENT_PROMOTER	-400	337	738	100	6	9	7	0.598915989	0.683333333	NA	160	365.0909091	865	257	630.4545455	1321	0.279333838	0.644077647	1.204735376	80.87448033	NA	NA	NA	NA	0	0	0	reverse	chr1:11684783-11685520	chr1	11684783	11685520	NA
72	72	1	72	1	chr16:65918326-65918266	A_76_P0155496	13760	FALSE	FLJ11004	ref|NM_018296|mgcs|BC026156:49	PROMOTER	-645	669	1315	100	9	6	11	0.602281369	0.683333333	NA	264	519.7272727	1032	298	687.7272727	1387	0.285508291	0.878801933	1.560402685	81.53593757	NA	NA	NA	NA	0	0	0	reverse	chr16:65917653-65918967	chr16	65917653	65918967	NA
73	73	1	73	1	chr17:27837843-27837903	A_76_P0510183	13330	FALSE	CDK5R1	ref|NM_003885|ref|PSMD11:42259|ref|CDK5R1:-344|ref|MYO1D:390142	PROMOTER	NA	NA	NA	NA	NA	NA	NA	NA	0.733333333	NA	163	317.3636364	635	316	594.5454545	1529	0.151079137	0.633540704	1	82.356858	NA	NA	NA	NA	0	0	0	forward	NA:NA-NA	NA	NA	NA	InternalCut
74	74	1	74	1	chr7:25965639-25965699	A_76_P0377816	12900	FALSE	NFE2L3	ref|NM_004289|ref|NFE2L3:570	INSIDE	-223	428	652	100	9	8	6	0.726993865	0.716666667	NA	220	314.4545455	563	285	552.7272727	1188	0.245791246	0.656942036	0.964912281	83.12399559	NA	NA	NA	NA	0	0	0	forward	chr7:25965448-25966099	chr7	25965448	25966099	NA
75	75	1	75	1	chr17:71096591-71096531	A_76_P0536306	12470	FALSE	chr17:71096591-71096531	ref|LLGL2:63160|ref|RECQL5:78303	Unknown	-1280	661	1942	100	28	19	18	0.732234809	0.783333333	NA	1832	2568.636364	4851	1361	2236.181818	3941	0.781720015	1.168652548	1.370444003	85.32305605	NA	NA	NA	NA	0	0	0	reverse	chr17:71095283-71097224	chr17	71095283	71097224	NA
76	76	1	76	1	chr22:45454583-45454643	A_76_P0167453	12040	FALSE	CERK	ref|NM_022766|ref|CERK:58|ccds|CCDS14077.1:-49	INSIDE	-1655	643	2299	100	28	27	21	0.662026968	0.816666667	NA	119	216.8181818	401	211	450	873	0.183333333	0.570585067	0.919724771	86.94922153	NA	NA	NA	NA	0	0	0	forward	chr22:45452960-45455258	chr22	45452960	45455258	LongFragment
77	77	1	77	1	chrX:54404797-54404737	A_76_P0242881	11610	FALSE	FGD1	ref|NM_004463|ref|FGD1:853	INSIDE	-731	1183	1915	100	26	15	17	0.672062663	0.716666667	NA	2298	3647.545455	6248	2192	3206.636364	4975	0.85890411	1.131279158	1.578494624	82.3453628	NA	NA	NA	NA	0	0	0	reverse	chrX:54404038-54405952	chrX	54404038	54405952	NA
78	78	1	78	1	chr1:4624735-4624675	A_76_P0124148	11180	FALSE	SHREW1	ref|NM_018836|ref|SHREW1:-772	PROMOTER	-1395	44	1440	100	16	9	13	0.636111111	0.683333333	NA	291	575.8181818	1298	363	762.3636364	1327	0.437246964	0.786033822	1.303212851	81.0727883	NA	NA	NA	NA	0	0	0	reverse	chr1:4623312-4624751	chr1	4623312	4624751	NA
79	79	1	79	1	chr2:26982303-26982363	A_76_P0284586	10750	FALSE	DPYSL5	ref|NM_020134|ref|DPYSL5:-280	PROMOTER	-589	42	632	100	8	5	6	0.606012658	0.633333333	NA	545	918.7272727	1949	679	1162	1629	0.458498024	0.800841462	1.254990341	79.10223853	NA	NA	NA	NA	0	0	0	forward	chr2:26981746-26982377	chr2	26981746	26982377	NA
80	80	1	80	1	chr15:56850821-56850761	A_76_P0530136	10320	FALSE	KIAA1164	ref|NM_019092|ref|KIAA1164:15	INSIDE	-218	126	345	100	3	8	3	0.704347826	0.666666667	NA	89	129	248	148	368.6363636	763	0.162516383	0.462820686	0.797427653	80.54371591	NA	NA	NA	NA	0	0	0	reverse	chr15:56850575-56850919	chr15	56850575	56850919	NA
81	81	1	81	1	chr5:111782878-111782938	A_76_P0107768	9890	FALSE	EPB41L4A	ref|NM_022140|ref|EPB41L4A:1	INSIDE	-795	1422	2218	100	23	27	20	0.655996393	0.8	NA	224	522.0909091	1243	292	724.1818182	1395	0.340757238	0.718554199	1.217787913	85.85592385	NA	NA	NA	NA	0	0	0	forward	chr5:111782115-111784332	chr5	111782115	111784332	LongFragment
82	82	1	82	1	chr3:185581096-185581156	A_76_P0339784	9460	FALSE	CHRD	ref|NM_003741|ref|CHRD:564|ref|THPO:-2492	INSIDE	-939	109	1049	100	31	16	9	0.809342231	0.85	NA	212	458.4545455	888	400	657.0909091	1328	0.377896613	0.731004334	1.166885677	88.4654128	NA	NA	NA	NA	0	0	0	forward	chr3:185580189-185581237	chr3	185580189	185581237	NA
83	83	1	83	1	chr15:99846884-99846824	A_76_P0509082	9030	FALSE	PCSK6	ref|NM_002570|ref|PCSK6:856	INSIDE	-1133	908	2042	100	42	40	18	0.721841332	0.816666667	NA	91	358.9090909	1062	200	620.2727273	1262	0.126740947	0.651784252	1.967320261	87.01580208	NA	NA	NA	NA	0	0	0	reverse	chr15:99845723-99847764	chr15	99845723	99847764	LongFragment
84	84	1	84	1	LACC:GD39C_15_r	LACC:GD39C_15_r	8600	pos	LACC:GD39C_15_r			-364	624	989	100	1	0	9	44.18604651	28.33333333	NA	35	49.18181818	80	84	330.1818182	814	0.058968059	0.267045411	0.69047619	NA	NA	NA	NA	NA	NA	NA	NA	NA
85	85	1	85	1	chr8:57286953-57286893	A_76_P0398868	8170	FALSE	CHCHD7	ref|NM_001011667|ref|CHCHD7:55|ref|PLAG1:-531	INSIDE	-768	234	1003	100	6	14	9	0.715852443	0.666666667	NA	6625	9523.363636	19880	5013	7215.727273	11495	0.851186658	1.291031616	1.729447586	79.93578662	NA	NA	NA	NA	0	0	0	reverse	chr8:57286157-57287159	chr8	57286157	57287159	NA
86	86	1	86	1	chr11:6212729-6212669	A_76_P0434379	7740	FALSE	DKFZP566M1046	ref|NM_032127|ref|DKFZP566M1046:-248	PROMOTER	-593	302	896	100	10	5	8	0.630580357	0.633333333	NA	545	973.5454545	2081	599	989.1818182	1979	0.567708333	0.983345088	1.421448087	78.81371349	NA	NA	NA	NA	0	0	0	reverse	chr11:6212108-6213003	chr11	6212108	6213003	NA
87	87	1	87	1	chr8:38153635-38153695	A_76_P0127153	7310	FALSE	BAG4	ref|NM_004874|ref|BAG4:403|ref|LSM1:-482	INSIDE	-941	477	1419	100	15	9	13	0.62085976	0.6	NA	7987	13617.81818	24584	7079	10430.09091	14310	0.739126411	1.304729773	1.897338011	76.48707603	NA	1	1	1	0	0	0	forward	chr8:38152726-38154144	chr8	38152726	38154144	NA
88	88	1	88	1	LACC:GD85C_20_	LACC:GD85C_20_	6880	pos	LACC:GD85C_20_			-351	102	454	100	0	0	4	38.10572687	16.66666667	NA	33	43.54545455	70	76	341.0909091	804	0.049401198	0.246927164	0.605263158	NA	NA	NA	NA	NA	NA	NA	NA	NA
89	89	1	89	1	chr14:74712806-74712746	A_76_P0483412	6450	FALSE	TMP21	ref|NM_006827|ref|TMP21:269	INSIDE	-532	100	633	100	3	4	6	0.55450237	0.733333333	NA	1105	2485.363636	6398	1094	2240.636364	4304	0.627783156	1.041048156	1.592334495	82.59282512	NA	NA	NA	NA	0	0	0	reverse	chr14:74712246-74712878	chr14	74712246	74712878	NA
90	90	1	90	1	chr10:70553754-70553814	A_76_P0117962	6020	FALSE	VPS26	ref|NM_004896|ref|VPS26:-177	PROMOTER	-394	586	981	100	10	5	8	0.686034659	0.683333333	NA	3260	6518.090909	18089	2797	5385.818182	8568	0.617652099	1.194445593	2.111227824	80.01336825	NA	NA	NA	NA	0	0	0	forward	chr10:70553392-70554372	chr10	70553392	70554372	NA
91	91	1	91	1	chr12:129347369-129347309	A_76_P0496526	5590	FALSE	PIWIL1	ref|NM_004764|ref|PIWIL1:-176	PROMOTER	-330	209	540	100	8	7	5	0.740740741	0.683333333	NA	899	1576	2838	871	1597.181818	2312	0.562641084	0.985693428	1.466617755	80.37431186	NA	NA	NA	NA	0	0	0	reverse	chr12:129347011-129347550	chr12	129347011	129347550	NA
92	92	1	92	1	chr1:1249132-1249192	A_76_P0206774	5160	FALSE	UBE2J2	ref|NM_058167|ref|UBE2J2:-5|ref|SCNN1D:-8336	INSIDE	NA	NA	NA	NA	NA	NA	NA	NA	0.733333333	NA	269	399.3636364	742	297	613.0909091	1006	0.305168986	0.711455229	1.002493766	83.62712193	NA	NA	NA	NA	0	0	0	forward	NA:NA-NA	NA	NA	NA	InternalCut
93	93	1	93	1	chr11:407026-407086	A_76_P0164749	4730	FALSE	SIGIRR	ref|NM_021805|ref|SIGIRR:341|ref|TP53I5:24902	INSIDE	-34	823	858	100	9	11	8	0.712121212	0.633333333	NA	273	495.8181818	995	411	747.6363636	1265	0.394383394	0.702963892	1.115470852	78.56548955	NA	NA	NA	NA	0	0	0	forward	chr11:407024-407881	chr11	407024	407881	NA
94	94	1	94	1	chr8:133857020-133857080	A_76_P0103395	4300	FALSE	PHF20L1	ref|NM_198513|ref|PHF20L1:265|ccds|CCDS6367.1:-2206|ccds|CCDS6368.1:-2206	INSIDE	-391	692	1084	100	16	3	10	0.625461255	0.733333333	NA	935	1526.545455	2945	876	1562.272727	2560	0.708714199	0.969600305	1.150390625	82.19455897	NA	NA	NA	NA	0	0	0	forward	chr8:133856661-133857744	chr8	133856661	133857744	NA
95	95	1	95	1	chr11:65871677-65871617	A_76_P0435189	3870	FALSE	B3GNT6	ref|NM_006876|ref|B3GNT6:24|ref|BRMS1:-2515	INSIDE	-281	866	1148	100	12	15	10	0.653310105	0.683333333	NA	403	998.4545455	2576	471	1031.090909	1885	0.532476802	0.927102045	1.366578249	80.9886055	NA	NA	NA	NA	0	0	0	reverse	chr11:65871368-65872515	chr11	65871368	65872515	NA
96	96	1	96	1	chr3:39068525-39068585	A_76_P0280722	3440	FALSE	WDR48	ref|NM_020839|ref|WDR48:45	INSIDE	-305	74	380	100	7	0	3	0.576315789	0.633333333	NA	1212	2357.909091	5296	1648	2389.727273	3915	0.596163305	0.964715189	1.4546875	78.4931984	NA	NA	NA	NA	0	0	0	forward	chr3:39068252-39068631	chr3	39068252	39068631	NA
97	97	1	97	1	NegativeControl	(-)3xSLv1	3010	neg	(-)3xSLv1			NA	NA	NA	NA	NA	NA	NA	NA	NA	NA	29	43.45454545	64	81	328.0909091	867	0.033448674	0.242388041	0.555555556	NA	NA	NA	NA	NA	NA	NA	NA	NA
98	98	1	98	1	chrX:3624415-3624355	A_76_P0243860	2580	FALSE	PRKX	ref|NM_005044|ref|PRKX:625	INSIDE	-315	1366	1682	100	24	22	15	0.70332937	0.733333333	NA	271	426	624	341	674.0909091	1312	0.318708609	0.733378125	1.021582734	82.4419404	NA	NA	NA	NA	0	0	0	reverse	chrX:3624072-3625753	chrX	3624072	3625753	NA
99	99	1	99	1	chr4:44291520-44291460	A_76_P0338774	2150	FALSE	KCTD8	ref|NM_198353|ref|KCTD8:262	INSIDE	-254	286	541	100	7	8	5	0.702402957	0.666666667	NA	433	900.9090909	1635	632	894.4545455	1288	0.437815976	1.056191693	2.286713287	79.85772411	NA	NA	NA	NA	0	0	0	reverse	chr4:44291238-44291778	chr4	44291238	44291778	NA
100	100	1	100	1	chr1:197110552-197110612	A_76_P0110168	1720	FALSE	ZNF281	ref|NM_012482|ref|ZNF281:241|mgcs|BC051905:-78	INSIDE	-581	632	1214	100	17	7	11	0.654036244	0.833333333	NA	369	911.1818182	1794	594	1021.545455	1615	0.291009464	0.926931636	1.544242424	87.71667643	NA	NA	NA	NA	0	0	0	forward	chr1:197110003-197111216	chr1	197110003	197111216	NA
101	101	1	101	1	NA	NA	1290	ignore	NA			NA	NA	NA	NA	NA	NA	NA	NA	NA	NA	31	38.54545455	53	51	159	487	0.067761807	0.383753504	0.745098039	NA	NA	NA	NA	NA	NA	NA	NA	NA
102	102	1	102	1	NegativeControl	(-)3xSLv1	860	neg	(-)3xSLv1			NA	NA	NA	NA	NA	NA	NA	NA	NA	NA	33	45.63636364	67	88	323.6363636	1084	0.034132841	0.24829068	0.545454545	NA	NA	NA	NA	NA	NA	NA	NA	NA
103	103	1	103	1	HsCGHBrightCorner	HsCGHBrightCorner	430	pos	HsCGHBrightCorner			NA	NA	NA	NA	NA	NA	NA	NA	NA	NA	170	334.7272727	582	238	566	1385	0.133574007	0.778551771	2.058823529	NA	NA	NA	NA	NA	NA	NA	NA	NA
104	104	1	1	2	HsCGHBrightCorner	HsCGHBrightCorner	44075	pos	HsCGHBrightCorner			NA	NA	NA	NA	NA	NA	NA	NA	NA	NA	211	379.0909091	682	280	686.2727273	1527	0.15913556	0.789191846	1.696428571	NA	NA	NA	NA	NA	NA	NA	NA	NA
105	105	1	2	2	NegativeControl	(-)3xSLv1	43645	neg	(-)3xSLv1			NA	NA	NA	NA	NA	NA	NA	NA	NA	NA	35	46.18181818	65	113	399.2727273	1091	0.03208066	0.20617525	0.433333333	NA	NA	NA	NA	NA	NA	NA	NA	NA
106	106	1	3	2	chr19:54617756-54617816	A_76_P0565335	43215	FALSE	TIP39	ref|NM_178449|ref|TIP39:724|ref|FLJ32658:28175|ref|SLC17A7:18810	INSIDE	-308	347	656	100	3	12	6	0.638719512	0.683333333	NA	3946	6752.090909	14741	3258	5413.909091	9879	0.824850541	1.242502374	1.692087703	80.00676525	NA	NA	NA	NA	0	0	0	forward	chr19:54617480-54618135	chr19	54617480	54618135	NA
107	107	1	4	2	chr12:55013882-55013822	A_76_P0170317	42785	FALSE	USP52	ref|NM_014871|ref|USP52:165|ref|IL23A:-5077|ref|STAT2:26324	INSIDE	NA	NA	NA	NA	NA	NA	NA	NA	0.566666667	NA	1677	2996.909091	5469	1293	2547.909091	4041	0.859053126	1.205008091	1.73897281	74.90543238	NA	NA	NA	NA	0	0	0	reverse	NA:NA-NA	NA	NA	NA	InternalCut
108	108	1	5	2	chrX:129128510-129128450	A_76_P0148526	42355	FALSE	SUHW3	ref|NM_017666|ref|SUHW3:-72	PROMOTER	-808	109	918	100	8	7	8	0.611111111	0.65	NA	266	528	1191	320	815.6363636	1484	0.388814016	0.691068824	1.071043165	78.6855127	NA	NA	NA	NA	0	0	0	reverse	chrX:129127674-129128591	chrX	129127674	129128591	NA
109	109	1	6	2	chr20:61574440-61574380	A_76_P0170561	41925	FALSE	KCNQ2	ref|NM_004518|ref|KCNQ2:27|ccds|CCDS13518.1:-150|ccds|CCDS13519.1:-150|ccds|CCDS13520.1:-150|ccds|CCDS13521.1:-150	INSIDE	-917	750	1668	100	23	21	15	0.739208633	0.816666667	NA	54	74.36363636	95	117	438.6363636	1196	0.06187291	0.291939021	0.623931624	87.2429026	NA	NA	NA	NA	0	0	0	reverse	chr20:61573495-61575162	chr20	61573495	61575162	NA
110	110	1	7	2	chr16:87047544-87047604	A_76_P0503599	41495	FALSE	ZFPM1	ref|NM_153813|ref|ZFPM1:349	INSIDE	-65	474	540	100	10	11	5	0.703703704	0.566666667	NA	339	560.7272727	978	357	829.6363636	1562	0.351236147	0.764148238	1.028282828	75.78691734	NA	NA	NA	NA	0	0	0	forward	chr16:87047511-87048050	chr16	87047511	87048050	NA
111	111	1	8	2	chr13:113287714-113287774	A_76_P0488349	41065	FALSE	TFDP1	ref|NM_007111|ref|TFDP1:688|ccds|CCDS9538.1:-409	INSIDE	-135	2048	2184	100	8	9	19	0.529304029	0.8	NA	298	488.0909091	913	416	823	1552	0.316365979	0.671088974	1.045673077	87.02113714	NA	NA	NA	NA	0	0	0	forward	chr13:113287611-113289794	chr13	113287611	113289794	LongFragment
112	112	1	9	2	LACC:GD17C_20_1	LACC:GD17C_20_1	40635	pos	LACC:GD17C_20_1			-109	111	221	100	0	0	2	33.03167421	33.33333333	NA	47	68	101	106	450	1244	0.061897106	0.256782878	0.575471698	NA	NA	NA	NA	NA	NA	NA	NA	NA
113	113	1	10	2	chr17:54188057-54187997	A_76_P0140323	40205	FALSE	PPM1E	ref|NM_014906|ref|PPM1E:-203	PROMOTER	NA	NA	NA	NA	NA	NA	NA	NA	0.55	NA	75	100.5454545	133	132	469.1818182	1235	0.098785425	0.340659792	0.681818182	75.3757777	NA	NA	NA	NA	0	0	0	reverse	NA:NA-NA	NA	NA	NA	InternalCut
114	114	1	11	2	chr12:6852893-6852833	A_76_P0463797	39775	FALSE	GRCC9	ref|NM_032641|ref|USP5:21280|ref|TPI1:5897|ref|GRCC9:-150	PROMOTER	-524	499	1024	100	10	3	9	0.66015625	0.75	NA	403	716.0909091	1626	538	1039.181818	1835	0.305343511	0.75235688	1.364312268	84.18513743	NA	NA	NA	NA	0	0	0	reverse	chr12:6852341-6853364	chr12	6852341	6853364	NA
115	115	1	12	2	chr1:63951777-63951837	A_76_P0215335	39345	FALSE	ROR1	ref|NM_005012|ref|ROR1:73|ccds|CCDS626.1:-302	INSIDE	-415	743	1159	100	18	21	10	0.733390854	0.733333333	NA	172	324.3636364	540	266	655.7272727	1576	0.199577614	0.638023223	1.154135338	83.38103831	NA	NA	NA	NA	0	0	0	forward	chr1:63951394-63952552	chr1	63951394	63952552	NA
116	116	1	13	2	chr15:22471740-22471680	A_76_P0520096	38915	FALSE	C15orf2	ref|NM_018958|ref|C15orf2:-397	PROMOTER	-70	388	459	100	5	4	4	0.662309368	0.633333333	NA	860	2166.818182	5108	1002	2079.272727	3375	0.338582677	1.141346885	2.393280632	79.02158478	NA	NA	NA	NA	0	0	0	reverse	chr15:22471642-22472100	chr15	22471642	22472100	NA
117	117	1	14	2	chr6:127706232-127706172	A_76_P0371493	38485	FALSE	ECHDC1	ref|NM_018479|ref|ECHDC1:216	INSIDE	-725	1209	1935	100	8	14	16	0.488888889	0.583333333	NA	615	1324.363636	4388	493	1496.727273	2649	0.304003955	0.882573218	1.700775194	77.01504948	NA	NA	NA	NA	0	0	0	reverse	chr6:127705479-127707413	chr6	127705479	127707413	NA
118	118	1	15	2	chr8:146248081-146248141	A_76_P0409696	38055	FALSE	FLJ20989	ref|NM_023080|ref|FLJ20989:-518	PROMOTER	-362	488	851	100	3	17	8	0.681551116	0.65	NA	5143	7734.727273	16347	4017	5866.545455	9300	0.914784832	1.291230741	1.839221422	79.04812057	NA	NA	NA	NA	0	0	0	forward	chr8:146247751-146248601	chr8	146247751	146248601	NA
119	119	1	16	2	LACC:GD10C_2_1	LACC:GD10C_2_1	37625	pos	LACC:GD10C_2_1			-383	1030	1414	100	0	0	12	33.47487615	35	NA	53	111.7272727	194	112	478.9090909	1428	0.056022409	0.428818556	1.109756098	NA	NA	NA	NA	NA	NA	NA	NA	NA
120	120	1	17	2	chr9:129677214-129677274	A_76_P0105157	37195	FALSE	C9orf78-USP20	ref|NM_016482|ref|NM_006676|ref|C9orf78:-168|ref|USP20:-58	DIVERGENT_PROMOTER	-498	377	876	100	19	10	8	0.700913242	0.716666667	NA	642	1279.727273	3083	687	1434.090909	2377	0.444906445	0.881741707	1.396286232	82.1210152	NA	NA	NA	NA	0	0	0	forward	chr9:129676748-129677623	chr9	129676748	129677623	NA
121	121	1	18	2	LACC:IntensityF	LACC:IntensityF	36765	pos	LACC:IntensityF			-1029	1030	2060	100	0	1	17	59.41747573	58.33333333	NA	2370	7717.727273	14579	2606	6891.545455	11974	0.350676466	1.201905235	2.165553081	NA	NA	NA	NA	NA	NA	NA	NA	NA
122	122	1	19	2	chr21:39099266-39099206	A_76_P0159816	36335	FALSE	ETS2	ref|NM_005239|ref|ETS2:-482	PROMOTER	-719	832	1552	100	18	16	14	0.650773196	0.616666667	NA	137	209.8181818	313	189	554.9090909	1466	0.131604227	0.548221568	0.930501931	78.55650848	NA	NA	NA	NA	0	0	0	reverse	chr21:39098519-39100070	chr21	39098519	39100070	NA
123	123	1	20	2	chr15:61584382-61584322	A_76_P0509064	35905	FALSE	USP3	ref|NM_006537|ref|USP3:490	INSIDE	-205	657	863	100	10	10	7	0.685979143	0.816666667	NA	2452	3842.090909	7018	2297	3362.818182	5563	0.707801095	1.155575779	1.536212173	87.04141773	NA	NA	NA	NA	0	0	0	reverse	chr15:61584149-61585011	chr15	61584149	61585011	NA
124	124	1	21	2	chr2:152858203-152858263	A_76_P0135584	35475	FALSE	STAM2	ref|NM_005843|ref|STAM2:-219	PROMOTER	NA	NA	NA	NA	NA	NA	NA	NA	0.616666667	NA	45	64.54545455	98	107	449	1321	0.040878123	0.287355952	0.626168224	78.24607961	NA	NA	NA	NA	0	0	0	forward	NA:NA-NA	NA	NA	NA	InternalCut
125	125	1	22	2	chr15:74138664-74138604	A_76_P0167976	35045	FALSE	C15orf27	ref|NM_152335|ref|C15orf27:-719	PROMOTER	-237	527	765	100	4	7	7	0.619607843	0.466666667	NA	88	194.2727273	304	165	527.2727273	1619	0.110691824	0.562580852	1.388127854	70.05461638	NA	NA	NA	NA	0	0	0	reverse	chr15:74138399-74139163	chr15	74138399	74139163	NA
126	126	1	23	2	chr9:76750831-76750771	A_76_P0118534	34615	FALSE	C9orf65	ref|NM_138818|ref|C9orf65:-244	PROMOTER	-360	276	637	100	9	11	6	0.723704867	0.733333333	NA	222	436.6363636	802	422	784.8181818	1641	0.190885641	0.650792557	0.995652174	82.93680002	NA	NA	NA	NA	0	0	0	reverse	chr9:76750443-76751079	chr9	76750443	76751079	NA
127	127	1	24	2	chr11:65414587-65414647	A_76_P0154742	34185	FALSE	DIPA	ref|NM_006848|ref|DIPA:167|ref|CTSW:10758|ref|FIBP:-2031|ref|FOSL1:9956	INSIDE	-138	268	407	100	7	5	4	0.724815725	0.6	NA	592	1032.363636	2422	542	1105.272727	2216	0.379360465	1.030161905	1.539556962	77.82386372	NA	NA	NA	NA	0	0	0	forward	chr11:65414481-65414887	chr11	65414481	65414887	NA
128	128	1	25	2	chr19:43801720-43801660	A_76_P0170817	33755	FALSE	EIF3S12	ref|NM_013234|ref|EIF3S12:114|ref|MAP4K1:-1286	INSIDE	-93	300	394	100	3	1	3	0.596446701	0.633333333	NA	463	1181.818182	2564	843	1350.181818	2161	0.425551471	0.862445504	1.186487737	78.28586638	NA	NA	NA	NA	0	0	0	reverse	chr19:43801599-43801992	chr19	43801599	43801992	NA
129	129	1	26	2	chr3:180853832-180853772	A_76_P0347815	33325	FALSE	USP13	ref|NM_003940|ref|USP13:160	INSIDE	NA	NA	NA	NA	NA	NA	NA	NA	0.683333333	NA	4565	7633.181818	15849	3786	6509.454545	10197	0.686590379	1.165765197	1.5550244	80.74314283	NA	NA	NA	NA	0	0	0	reverse	NA:NA-NA	NA	NA	NA	InternalCut
130	130	1	27	2	chr7:72701619-72701559	A_76_P0367716	32895	FALSE	WBSCR27	ref|NM_152559|ref|CLDN4:11746|ref|WBSCR27:-83	PROMOTER	-621	306	928	100	5	6	8	0.643318966	0.5	NA	1413	2944.818182	6524	1251	3036.636364	5012	0.316461366	1.019286147	1.569778633	72.829163	NA	NA	NA	NA	0	0	0	reverse	chr7:72700970-72701897	chr7	72700970	72701897	NA
131	131	1	28	2	NegativeControl	(-)3xSLv1	32465	neg	(-)3xSLv1			NA	NA	NA	NA	NA	NA	NA	NA	NA	NA	37	45.63636364	72	107	439.0909091	1524	0.025590551	0.207515303	0.447204969	NA	NA	NA	NA	NA	NA	NA	NA	NA
132	132	1	29	2	chr11:92915665-92915605	A_76_P0450154	32035	FALSE	FN5	ref|NM_020179|ref|FN5:527	INSIDE	-515	2183	2699	100	23	22	24	0.573545758	0.616666667	NA	496	1106.636364	2282	509	1222.818182	2193	0.467483506	0.915949269	1.293393057	76.75680143	NA	NA	NA	NA	0	0	0	reverse	chr11:92915122-92917820	chr11	92915122	92917820	LongFragment
133	133	1	30	2	chr9:137120333-137120273	A_76_P0119664	31605	FALSE	LCN12	ref|NM_178536|ref|FBXW5:-5293|ref|C8G:4754|ref|LCN12:-2301	PROMOTER	-1067	626	1694	100	14	10	15	0.6540732	0.75	NA	1304	2000.909091	3269	1351	1915.909091	3060	0.570686071	1.078741777	1.330081301	83.05726702	NA	NA	NA	NA	0	0	0	reverse	chr9:137119238-137120931	chr9	137119238	137120931	NA
134	134	1	31	2	chr6:137582010-137581950	A_76_P0381976	31175	FALSE	IFNGR1	ref|NM_000416|ref|IFNGR1:220	INSIDE	NA	NA	NA	NA	NA	NA	NA	NA	0.783333333	NA	1209	2190.272727	5082	1269	1964.636364	3527	0.567122186	1.097642793	1.51144802	84.63862008	NA	NA	NA	NA	0	0	0	reverse	NA:NA-NA	NA	NA	NA	InternalCut
135	135	1	32	2	chr21:43369889-43369949	A_76_P0250787	30745	FALSE	CBS	ref|NM_000071|ref|CBS:-426	PROMOTER	-1697	852	2550	100	32	21	23	0.659215686	0.683333333	NA	4817	6873.636364	14690	3717	5444	9472	1.008165152	1.243330081	1.550886824	81.25166003	NA	NA	NA	NA	0	0	0	forward	chr21:43368224-43370773	chr21	43368224	43370773	LongFragment
136	136	1	33	2	chr5:65054019-65053959	A_76_P0108324	30315	FALSE	NLN	ref|NM_020726|ref|NLN:149|ref|SGTB:-337	INSIDE	-135	631	767	100	6	8	7	0.599739244	0.65	NA	84	129.9090909	232	164	481.8181818	1328	0.076054217	0.407790256	0.842424242	80.71733258	NA	NA	NA	NA	0	0	0	reverse	chr5:65053856-65054622	chr5	65053856	65054622	NA
137	137	1	34	2	chrX:136373297-136373357	A_76_P0163000	29885	FALSE	ZIC3	ref|NM_003413|ref|ZIC3:-538	PROMOTER	-594	588	1183	100	12	11	10	0.603550296	0.633333333	NA	478	902.3636364	1781	646	1055.727273	1935	0.386185243	0.915465991	1.36440678	79.40226113	NA	NA	NA	NA	0	0	0	forward	chrX:136372735-136373917	chrX	136372735	136373917	NA
138	138	1	35	2	chr1:230056038-230055978	A_76_P0102686	29455	FALSE	KCNK1	ref|NM_002245|ref|KCNK1:-476	PROMOTER	-956	185	1142	100	0	4	9	0.38704028	0.45	NA	45	77.81818182	109	116	420.5454545	1269	0.061465721	0.31704341	0.698275862	70.10773891	NA	NA	NA	NA	0	0	0	reverse	chr1:230055054-230056195	chr1	230055054	230056195	NA
139	139	1	36	2	chr3:127559369-127559429	A_76_P0118838	29025	FALSE	KLF15	ref|NM_014079|ref|KLF15:-464	PROMOTER	-451	79	531	100	6	9	5	0.706214689	0.716666667	NA	2185	3397.181818	6489	1937	3138.818182	5243	0.771875874	1.08175142	1.246685879	81.91372662	NA	NA	NA	NA	0	0	0	forward	chr3:127558950-127559480	chr3	127558950	127559480	NA
140	140	1	37	2	chr8:74167755-74167695	A_76_P0112548	28595	FALSE	RPESP	ref|NM_153225|ref|RPESP:336	INSIDE	-253	757	1011	100	22	16	9	0.721068249	0.683333333	NA	1433	2468.363636	5719	1335	2312.181818	4190	0.722100656	1.037509198	1.364916468	81.04394935	NA	NA	NA	NA	0	0	0	reverse	chr8:74167474-74168484	chr8	74167474	74168484	NA
141	141	1	38	2	chr12:117004439-117004379	A_76_P0142645	28165	FALSE	FLJ20674	ref|NM_019086|ref|FLJ20674:60	INSIDE	-408	758	1167	100	16	9	11	0.680377035	0.816666667	NA	795	1316.090909	3084	832	1367.727273	2432	0.416048844	1.002488131	1.402636917	86.4887657	NA	NA	NA	NA	0	0	0	reverse	chr12:117004003-117005169	chr12	117004003	117005169	NA
142	142	1	39	2	chr11:66926169-66926109	A_76_P0151255	27735	FALSE	PPP1CA-FLJ00332	ref|NM_206873|ref|NM_198517|ref|RAD9A:10141|ref|PPP1CA:-187|ref|FLJ00332:-1848	DIVERGENT_PROMOTER	-145	98	244	100	3	3	2	0.655737705	0.516666667	NA	558	1375.636364	2579	785	1349.272727	2114	0.507716049	1.027126084	1.409342835	73.52197362	NA	NA	NA	NA	0	0	0	reverse	chr11:66925996-66926239	chr11	66925996	66926239	NA
143	143	1	40	2	chr3:52906403-52906343	A_76_P0277485	27305	FALSE	MGC52022	ref|NM_198563|ref|MGC52022:214|ref|SFMBT1:147948	INSIDE	-174	753	928	100	15	9	8	0.670258621	0.633333333	NA	1539	2510	5859	1231	2283	3999	0.697326688	1.076399307	1.465116279	78.94069766	NA	NA	NA	NA	0	0	0	reverse	chr3:52906201-52907128	chr3	52906201	52907128	NA
144	144	1	41	2	chr2:197490096-197490036	A_76_P0286164	26875	FALSE	GTF3C3	ref|NM_012086|ref|GTF3C3:-135|ref|UNQ6411:10440	PROMOTER	NA	NA	NA	NA	NA	NA	NA	NA	0.55	NA	212	694.5454545	1588	464	869	1559	0.283625731	0.826389056	1.453648915	73.87664932	NA	NA	NA	NA	0	0	0	reverse	NA:NA-NA	NA	NA	NA	InternalCut
145	145	1	42	2	chr9:110098666-110098726	A_76_P0418796	26445	FALSE	TXN	ref|NM_003329|ref|TXN:-363	PROMOTER	-1025	774	1800	100	15	12	16	0.628333333	0.683333333	NA	1010	1850.181818	4001	1041	2031.272727	3346	0.301852959	0.958667755	1.458621947	80.55454991	NA	NA	NA	NA	0	0	0	forward	chr9:110097673-110099472	chr9	110097673	110099472	NA
146	146	1	43	2	LACC:GD33C_16_1	LACC:GD33C_16_1	26015	pos	LACC:GD33C_16_1			-44	233	278	100	0	0	2	42.44604317	40	NA	60	118.2727273	178	123	423.5454545	1339	0.063480209	0.477381435	0.967479675	NA	NA	NA	NA	NA	NA	NA	NA	NA
147	147	1	44	2	chr6:163118827-163118887	A_76_P0110572	25585	FALSE	PACRG	ref|NM_152410|ref|PACRG:283|mgcs|BC030642:-585	INSIDE	-597	381	979	100	8	7	9	0.598569969	0.716666667	NA	308	440.1818182	731	371	690.2727273	1731	0.210283073	0.755114489	1.07875895	81.90068288	NA	NA	NA	NA	0	0	0	forward	chr6:163118262-163119240	chr6	163118262	163119240	NA
148	148	1	45	2	chr3:128874293-128874353	A_76_P0344149	25155	FALSE	PODXL2	ref|NM_015720|ref|PODXL2:43566|ref|ABTB1:-155	INSIDE	-687	709	1397	100	19	19	12	0.735146743	0.716666667	NA	278	686.1818182	1728	495	832.1818182	1580	0.369620253	0.838340442	1.488734835	83.0534043	NA	NA	NA	NA	0	0	0	forward	chr3:128873638-128875034	chr3	128873638	128875034	NA
149	149	1	46	2	chr2:232476682-232476622	A_76_P0115592	24725	FALSE	COPS7B	ref|NM_022730|ref|COPS7B:-14|ref|PDE6D:-5173	INSIDE	-184	109	294	100	6	2	3	0.697278912	0.7	NA	464	912.6363636	1569	716	1048.181818	1688	0.274881517	0.914930948	1.420391061	82.00855058	NA	NA	NA	NA	0	0	0	reverse	chr2:232476470-232476763	chr2	232476470	232476763	NA
150	150	1	47	2	chr7:86619571-86619631	A_76_P0358987	24295	FALSE	TP53AP1-CROT	ref|NM_007233|ref|NM_021151|ref|TP53AP1:-119|ref|CROT:-60	DIVERGENT_PROMOTER	NA	NA	NA	NA	NA	NA	NA	NA	0.65	NA	155	271.3636364	382	188	511	1586	0.150693569	0.725440373	1.151639344	79.69032484	NA	NA	NA	NA	0	0	0	forward	NA:NA-NA	NA	NA	NA	InternalCut
151	151	1	48	2	chr1:241142108-241142168	A_76_P0297077	23865	FALSE	PNAS	ref|NM_016076|ref|PNAS-4:-276	PROMOTER	-791	276	1068	100	7	6	9	0.532771536	0.65	NA	252	501.5454545	956	330	752.9090909	1874	0.190501601	0.773485837	1.128747795	79.09218465	NA	NA	NA	NA	0	0	0	forward	chr1:241141349-241142416	chr1	241141349	241142416	NA
152	152	1	49	2	chr7:64891540-64891600	A_76_P0378567	23435	FALSE	GUSB	ref|NM_000181|ref|GUSB:-224	PROMOTER	-53	799	853	100	1	1	8	0.554513482	0.7	NA	3727	5964.818182	11358	3097	4817.454545	7787	0.817197585	1.226051386	1.588204456	81.07651004	NA	NA	NA	NA	0	0	0	forward	chr7:64891519-64892371	chr7	64891519	64892371	NA
153	153	1	50	2	chr20:23917415-23917355	A_76_P0150391	23005	FALSE	GGTLA4	ref|NM_178311|ref|GGTLA4:31|ref|GGTLA4:-1873	INSIDE	-436	117	554	100	3	6	5	0.586642599	0.666666667	NA	1258	2923	5057	1305	2657.181818	4235	0.487785964	1.109290814	1.809431525	81.02060638	NA	12	12	12	0	0	0	reverse	chr20:23916951-23917504	chr20	23916951	23917504	NA
154	154	1	51	2	LACC:Intensity202	LACC:Intensity202	22575	pos	LACC:Intensity202			-1029	462	1492	100	9	11	13	60.18766756	28.33333333	NA	511	1347.181818	2662	1007	1679.181818	2806	0.501379945	0.777172764	1.193485342	NA	NA	NA	NA	NA	NA	NA	NA	NA
155	155	1	52	2	chr19:41236989-41237049	A_76_P0563677	22145	FALSE	THAP8	ref|NM_152658|ref|THAP8:485|ref|C19orf14:-640	INSIDE	-686	100	787	100	2	6	7	0.561626429	0.733333333	NA	381	576.2727273	1057	399	826.8181818	1559	0.281590763	0.76695395	1.129464286	83.29681412	NA	NA	NA	NA	0	0	0	forward	chr19:41236335-41237121	chr19	41236335	41237121	NA
156	156	1	53	2	chr12:123923995-123924055	A_76_P0161835	21715	FALSE	UBC	ref|NM_021009|ref|UBC:52|ccds|CCDS9260.1:-828	INSIDE	-557	50	608	100	4	3	5	0.626644737	0.55	NA	2184	4172.727273	8326	2105	3463	5458	0.684210526	1.189288294	1.988720479	75.70320987	NA	NA	NA	NA	0	0	0	forward	chr12:123923470-123924077	chr12	123923470	123924077	NA
157	157	1	54	2	chr20:6051871-6051811	A_76_P0141701	21285	FALSE	C20orf42	ref|NM_017671|ref|C20orf42:350|ccds|CCDS13098.1:-3640	INSIDE	-91	106	198	100	2	2	2	0.641414141	0.683333333	NA	716	1256.454545	2409	906	1266	2021	0.443880429	0.996794811	1.398843931	81.01037152	NA	NA	NA	NA	0	0	0	reverse	chr20:6051752-6051949	chr20	6051752	6051949	NA
158	158	1	55	2	chr14:23810870-23810810	A_76_P0470952	20855	FALSE	RABGGTA	ref|NM_004581|ref|TGM1:-8628|ref|RABGGTA:-197	PROMOTER	-243	77	321	100	4	6	3	0.629283489	0.5	NA	76	130.1818182	187	125	388.5454545	1267	0.097079716	0.484988103	0.825136612	72.45881162	NA	NA	NA	NA	0	0	0	reverse	chr14:23810599-23810919	chr14	23810599	23810919	NA
159	159	1	56	2	chr19:51982569-51982509	A_76_P0534985	20425	FALSE	SLC1A5	ref|NM_005628|ref|SLC1A5:1114	INSIDE	-150	601	752	100	9	16	7	0.70212766	0.666666667	NA	1812	4356	9459	1688	4228.454545	6355	0.481327109	1.041432078	1.621644295	80.32386191	NA	NA	NA	NA	0	0	0	reverse	chr19:51982391-51983142	chr19	51982391	51983142	NA
160	160	1	57	2	chr1:239014228-239014288	A_76_P0130411	19995	FALSE	FLJ40773	ref|NM_152666|ref|FLJ40773:-219	PROMOTER	-957	384	1342	100	20	23	12	0.728017884	0.633333333	NA	1588	3492.454545	7611	1476	2943.090909	4787	0.554275742	1.250995383	2.662119622	79.23727702	NA	NA	NA	NA	0	0	0	forward	chr1:239013303-239014644	chr1	239013303	239014644	NA
161	161	1	58	2	chr11:14337276-14337336	A_76_P0169664	19565	FALSE	RRAS2	ref|NM_012250|ref|RRAS2:-17|mgcs|BC013106:-117	INSIDE	-260	132	393	100	10	8	4	0.763358779	0.733333333	NA	2358	6870	11641	2506	6084.636364	9698	0.243142916	1.248329946	1.573967684	84.19476591	NA	NA	NA	NA	0	0	0	forward	chr11:14337048-14337440	chr11	14337048	14337440	NA
162	162	1	59	2	chr17:24940053-24940113	A_76_P0507096	19135	FALSE	GIT1	ref|NM_014030|ref|GIT1:652|ref|FLJ25555:-4569	INSIDE	-184	174	359	100	3	3	3	0.679665738	0.6	NA	953	2390.181818	6531	939	2216.727273	3237	0.297719463	1.057517518	2.017608897	77.4636482	NA	NA	NA	NA	0	0	0	forward	chr17:24939901-24940259	chr17	24939901	24940259	NA
163	163	1	60	2	chr6:158927809-158927749	A_76_P0380179	18705	FALSE	chr6:158927809-158927749		Unknown	-304	989	1294	100	16	20	12	0.696290572	0.6	NA	1006	1606.545455	3288	931	1545.363636	2538	0.440110323	1.076268286	1.559511699	77.69167322	NA	NA	NA	NA	0	0	0	reverse	chr6:158927477-158928770	chr6	158927477	158928770	NA
164	164	1	61	2	chr19:37763987-37763927	A_76_P0139219	18275	FALSE	PDCD5	ref|NM_004708|ref|PDCD5:14|ccds|CCDS12423.1:-50	INSIDE	-317	364	682	100	8	18	6	0.728739003	0.766666667	NA	115	211.9090909	373	187	474.2727273	1625	0.121230769	0.620132696	1.272727273	84.89705909	NA	NA	NA	NA	0	0	0	reverse	chr19:37763642-37764323	chr19	37763642	37764323	NA
165	165	1	62	2	chr19:55125076-55125016	A_76_P0550696	17845	FALSE	ATF5	ref|NM_012068|ref|ATF5:775|ref|IL4I1:-472|ref|NUP62:-448	INSIDE	-385	332	718	100	0	4	6	0.604456825	0.583333333	NA	1523	2253.272727	4225	1193	1978.545455	3218	0.640810088	1.142371468	1.312927284	76.08536315	NA	NA	NA	NA	0	0	0	reverse	chr19:55124663-55125380	chr19	55124663	55125380	NA
166	166	1	63	2	LACC:IntensityD	LACC:IntensityD	17415	pos	LACC:IntensityD			-363	742	1106	100	0	1	10	47.920434	51.66666667	NA	8130	15687.18182	32713	6635	15039.27273	22929	0.420559117	1.206416095	3.95478523	NA	NA	NA	NA	NA	NA	NA	NA	NA
167	167	1	64	2	chr1:87092576-87092516	A_76_P0133020	16985	FALSE	HS2ST1	ref|NM_012262|ref|HS2ST1:164|ref|SEP15:-418	INSIDE	-692	315	1008	100	5	9	9	0.619047619	0.65	NA	575	971.7272727	1857	637	1011.363636	1613	0.470551767	0.992170208	1.348139256	78.74827747	NA	NA	NA	NA	0	0	0	reverse	chr1:87091856-87092863	chr1	87091856	87092863	NA
168	168	1	65	2	chr7:117107277-117107217	A_76_P0128328	16555	FALSE	CTTNBP2	ref|NM_033427|ref|CTTNBP2:265	INSIDE	-506	60	567	100	10	6	5	0.714285714	0.733333333	NA	1351	2370.818182	5908	1393	2068.454545	3816	0.808884298	1.082697393	1.548218029	82.83589903	NA	NA	NA	NA	0	0	0	reverse	chr7:117106743-117107309	chr7	117106743	117107309	NA
169	169	1	66	2	chrX:117643969-117643909	A_76_P0252327	16125	FALSE	IL13RA1	ref|NM_001560|ref|IL13RA1:499	INSIDE	-852	393	1246	100	25	14	11	0.688603531	0.683333333	NA	473	1110.363636	2699	747	1239.090909	2073	0.533258174	0.890339058	1.30197781	81.55641585	NA	NA	NA	NA	0	0	0	reverse	chrX:117643089-117644334	chrX	117643089	117644334	NA
170	170	1	67	2	chr2:236858594-236858534	A_76_P0275216	15695	FALSE	GBX2	ref|NM_001485|ref|GBX2:88	INSIDE	-801	671	1473	100	28	27	13	0.746096402	0.616666667	NA	236	342	737	319	547.3636364	1090	0.305504587	0.674533336	1.177316294	78.01282556	NA	NA	NA	NA	0	0	0	reverse	chr2:236857765-236859237	chr2	236857765	236859237	NA
171	171	1	68	2	chr20:4751806-4751866	A_76_P0548369	15265	FALSE	RASSF2	ref|NM_014737|ref|RASSF2:455|ref|RASSF2:-8067	INSIDE	-174	490	665	100	8	14	6	0.705263158	0.666666667	NA	161	257.7272727	408	173	476.5454545	1094	0.232175503	0.675122675	1.138728324	79.79071035	NA	NA	NA	NA	0	0	0	forward	chr20:4751664-4752328	chr20	4751664	4752328	NA
172	172	1	69	2	chr5:175776003-175776063	A_76_P0113917	14835	FALSE	CLTB	ref|NM_001834|ref|CLTB:113|mgcs|BC064806:6340	INSIDE	-343	316	660	100	16	15	6	0.772727273	0.816666667	NA	4850	9516.272727	19837	4056	7798.272727	13590	0.722815041	1.208370088	1.607145751	86.86317138	NA	NA	NA	NA	0	0	0	forward	chr5:175775692-175776351	chr5	175775692	175776351	NA
173	173	1	70	2	chr11:767805-767745	A_76_P0458157	14405	FALSE	FLJ34283	ref|NM_182612|ref|FLJ34283:-291|ref|BM88:12348	PROMOTER	-697	129	827	100	21	18	7	0.779927449	0.75	NA	13110	19607.81818	39706	9137	14910.81818	25734	0.612380508	1.362494955	2.27920326	84.37101733	NA	NA	NA	NA	0	0	0	reverse	chr11:767080-767906	chr11	767080	767906	NA
174	174	1	71	2	chr19:2220913-2220853	A_76_P0155762	13975	FALSE	OAZ1	ref|NM_004152|ref|OAZ1:364|ref|C19orf35:12292	INSIDE	-750	1068	1819	100	23	34	16	0.717427158	0.733333333	NA	2737	4708.909091	9445	2174	3769.545455	6573	0.820588235	1.247228215	1.622687609	83.14762215	NA	NA	NA	NA	0	0	0	reverse	chr19:2220135-2221953	chr19	2220135	2221953	NA
175	175	1	72	2	chr17:59205294-59205234	A_76_P0159459	13545	FALSE	GK001-DDX42	ref|NM_020198|ref|NM_007372|ref|GK001:-596|ref|DDX42:-34	DIVERGENT_PROMOTER	-166	272	439	100	5	6	4	0.683371298	0.616666667	NA	666	1084.909091	2136	701	1122.909091	1947	0.472008218	1.003704545	1.405263158	78.05258326	NA	NA	NA	NA	0	0	0	reverse	chr17:59205100-59205538	chr17	59205100	59205538	NA
176	176	1	73	2	chr4:2027302-2027362	A_76_P0327769	13115	FALSE	FLJ37478	ref|NM_178557|ref|FLJ37478:-1485	PROMOTER	-717	137	855	100	4	5	7	0.574269006	0.683333333	NA	6085	10376.72727	20561	4613	7740.454545	11896	0.98266362	1.30688312	1.746602107	80.81936027	NA	NA	NA	NA	0	0	0	forward	chr4:2026617-2027471	chr4	2026617	2027471	NA
177	177	1	74	2	chr12:55807813-55807873	A_76_P0137795	12685	FALSE	LRP1	ref|NM_002332|ref|LRP1:-705	PROMOTER	-46	251	298	100	4	0	2	0.697986577	0.75	NA	486	959.8181818	1952	436	1065.090909	1927	0.568940493	0.919109297	1.238898757	83.34543029	NA	NA	NA	NA	0	0	0	forward	chr12:55807799-55808096	chr12	55807799	55808096	NA
178	178	1	75	2	chr12:32723605-32723665	A_76_P0148716	12255	FALSE	DNM1L	ref|NM_005690|ref|DNM1L:145	INSIDE	-342	278	621	100	13	8	6	0.70531401	0.583333333	NA	630	893.0909091	1677	696	971.6363636	1553	0.66581849	0.920216768	1.203876525	76.84253756	NA	NA	NA	NA	0	0	0	forward	chr12:32723295-32723915	chr12	32723295	32723915	NA
179	179	1	76	2	chr2:47542200-47542140	A_76_P0295022	11825	FALSE	MSH2	ref|NM_000251|ref|MSH2:257	INSIDE	-427	297	725	100	9	11	6	0.657931034	0.666666667	NA	3995	7009.636364	13728	2672	5359.636364	8224	0.835580754	1.288482138	1.679926108	79.54452998	NA	NA	NA	NA	0	0	0	reverse	chr2:47541745-47542469	chr2	47541745	47542469	NA
180	180	1	77	2	chr14:76807552-76807492	A_76_P0166686	11395	FALSE	NGB	ref|NM_021257|ref|NGB:-114|ref|POMT2:49448	PROMOTER	-1489	96	1586	100	18	22	14	0.689785624	0.633333333	NA	517	1235.272727	3067	533	1185.636364	2098	0.691160809	0.98452547	1.461868446	78.87067586	NA	NA	NA	NA	0	0	0	reverse	chr14:76806035-76807620	chr14	76806035	76807620	NA
181	181	1	78	2	chr19:6690523-6690583	A_76_P0557381	10965	FALSE	TRIP10	ref|NM_004240|ref|TRIP10:-153	PROMOTER	-290	607	898	100	11	4	8	0.670378619	0.666666667	NA	118	196.6363636	316	197	388.5454545	756	0.232198142	0.605985261	1.392070485	80.5833992	NA	NA	NA	NA	0	0	0	forward	chr19:6690265-6691162	chr19	6690265	6691162	NA
182	182	1	79	2	chr18:13716371-13716431	A_76_P0538181	10535	FALSE	C18orf19	ref|NM_152352|ref|C18orf19:158|ref|RNMT:-302	INSIDE	-117	72	190	100	2	1	2	0.715789474	0.65	NA	812	1322.909091	2898	770	1304.818182	2018	0.630208333	1.010408062	1.436075322	79.0680216	NA	NA	NA	NA	0	0	0	forward	chr18:13716286-13716475	chr18	13716286	13716475	NA
183	183	1	80	2	chr2:85677548-85677488	A_76_P0309234	10105	FALSE	MAT2A	ref|NM_005911|ref|MAT2A:-427	PROMOTER	NA	NA	NA	NA	NA	NA	NA	NA	0.666666667	NA	1331	2345.363636	4717	1302	2083.363636	3609	0.815002534	1.104670582	1.377112135	79.96046476	NA	NA	NA	NA	0	0	0	reverse	NA:NA-NA	NA	NA	NA	InternalCut
184	184	1	81	2	chr2:237776837-237776897	A_76_P0299245	9675	FALSE	COPS8	ref|NM_006710|ref|COPS8:784	INSIDE	-94	899	994	100	3	0	8	0.384305835	0.616666667	NA	466	795.5454545	1280	427	841.5454545	1327	0.580943571	0.982468823	1.267628205	78.41538766	NA	NA	NA	NA	0	0	0	forward	chr2:237776775-237777768	chr2	237776775	237777768	NA
185	185	1	82	2	NC1_00000094	NC1_00000094	9245	neg	NC1_00000094			NA	NA	NA	NA	NA	NA	NA	NA	NA	NA	36	53	75	82	262.9090909	627	0.07814992	0.301696586	0.652631579	NA	NA	NA	NA	NA	NA	NA	NA	NA
186	186	1	83	2	chr15:90197969-90198029	A_76_P0502873	8815	FALSE	SLCO3A1	ref|NM_013272|ref|SLCO3A1:50|mgcs|BC000585:-90	INSIDE	-469	856	1326	100	27	14	12	0.724736048	0.783333333	NA	2200	3124.090909	5870	1853	2628.363636	4282	0.973451327	1.177958705	1.453858608	85.14584568	NA	NA	NA	NA	0	0	0	forward	chr15:90197532-90198857	chr15	90197532	90198857	NA
187	187	1	84	2	chr3:125085809-125085869	A_76_P0100283	8385	FALSE	MYLK	ref|NM_053025|ref|MYLK:0	INSIDE	-344	317	662	100	9	13	6	0.711480363	0.816666667	NA	425	822.0909091	1624	553	920.1818182	1650	0.525641026	0.885343612	1.217241379	87.44176319	NA	NA	NA	NA	0	0	0	forward	chr3:125085497-125086158	chr3	125085497	125086158	NA
188	188	1	85	2	chr16:3124567-3124507	A_76_P0518010	7955	FALSE	ZNF213	ref|NM_004220|ref|ZNF213:-602	PROMOTER	-192	39	232	100	2	1	2	0.668103448	0.65	NA	717	1269.181818	3047	719	1236.545455	2132	0.569932685	1.000704739	1.458515284	78.94302424	NA	NA	NA	NA	0	0	0	reverse	chr16:3124347-3124578	chr16	3124347	3124578	NA
189	189	1	86	2	chr6:19945643-19945703	A_76_P0356892	7525	FALSE	ID4	ref|NM_001546|ref|ID4:78|ccds|CCDS4544.1:-291	INSIDE	NA	NA	NA	NA	NA	NA	NA	NA	0.7	NA	66	111.5454545	239	122	320	652	0.115030675	0.444750638	0.780487805	80.64216915	NA	NA	NA	NA	0	0	0	forward	NA:NA-NA	NA	NA	NA	InternalCut
190	190	1	87	2	chr20:3102919-3102979	A_76_P0148233	7095	FALSE	ProSAPiP1	ref|NM_014731|ref|ProSAPiP1:-5742	PROMOTER	-289	89	379	100	6	4	3	0.656992084	0.65	NA	2311	4885.181818	9485	2462	4507.636364	7192	0.698795181	1.062322278	1.866840731	77.92630542	NA	NA	NA	NA	0	0	0	forward	chr20:3102662-3103040	chr20	3102662	3103040	NA
191	191	1	88	2	chr16:28844071-28844011	A_76_P0518111	6665	FALSE	RABEP2	ref|NM_024816|ref|RABEP2:-8|ref|CD19:-6737	INSIDE	-353	616	970	100	20	6	9	0.698969072	0.683333333	NA	102	162.9090909	319	193	351.0909091	623	0.187800963	0.535768427	0.966244726	80.85925626	NA	NA	NA	NA	0	0	0	reverse	chr16:28843690-28844659	chr16	28843690	28844659	NA
192	192	1	89	2	chr1:114066838-114066778	A_76_P0125568	6235	FALSE	RSBN1	ref|NM_018364|ref|RSBN1:304|ref|PTPN22:59568	INSIDE	NA	NA	NA	NA	NA	NA	NA	NA	0.65	NA	85	150.6363636	242	149	346.1818182	627	0.188197767	0.54116447	1.093959732	78.97727218	NA	NA	NA	NA	0	0	0	reverse	NA:NA-NA	NA	NA	NA	InternalCut
193	193	1	90	2	chr7:133458770-133458830	A_76_P0119015	5805	FALSE	SLC35B4	ref|NM_032826|ref|SLC35B4:258	INSIDE	-105	441	547	100	5	6	5	0.654478976	0.666666667	NA	239	489.1818182	1027	449	663.4545455	1067	0.288551402	0.753004608	1.483801296	80.03474771	NA	NA	NA	NA	0	0	0	forward	chr7:133458697-133459243	chr7	133458697	133459243	NA
194	194	1	91	2	chr15:73530918-73530978	A_76_P0157839	5375	FALSE	SIN3A	ref|NM_015477|ref|SIN3A:31	INSIDE	-724	693	1418	100	12	11	13	0.681241185	0.633333333	NA	491	951.4545455	1934	568	1059.727273	1671	0.588354773	0.886145906	1.157390784	78.22965765	NA	NA	NA	NA	0	0	0	forward	chr15:73530226-73531643	chr15	73530226	73531643	NA
195	195	1	92	2	chr9:97764482-97764422	A_76_P0134174	4945	FALSE	C9orf156	ref|NM_016481|ref|C9orf156:-45|ref|HEMGN:15629	PROMOTER	-628	124	753	100	5	5	7	0.580345286	0.633333333	NA	288	622.1818182	1236	357	753.3636364	1111	0.511961722	0.829159971	1.112511251	78.85512757	NA	NA	NA	NA	0	0	0	reverse	chr9:97763826-97764578	chr9	97763826	97764578	NA
196	196	1	93	2	chr11:127897340-127897280	A_76_P0156141	4515	FALSE	ETS1	ref|NM_005238|ref|ETS1:61|ccds|CCDS8475.1:-211	INSIDE	-489	783	1273	100	13	10	11	0.655930872	0.716666667	NA	230	528.0909091	1211	357	704.1818182	1137	0.42445328	0.745756336	1.065083553	83.24104303	NA	NA	NA	NA	0	0	0	reverse	chr11:127896823-127898095	chr11	127896823	127898095	NA
197	197	1	94	2	chr10:12277826-12277886	A_76_P0125605	4085	FALSE	NUDT5	ref|NM_014142|ref|NUDT5:293|ref|C10orf7:-114	INSIDE	-41	83	125	100	3	2	1	0.656	0.666666667	NA	223	363.5454545	798	352	542.3636364	831	0.423271501	0.671518185	0.982758621	81.32663682	NA	NA	NA	NA	0	0	0	forward	chr10:12277817-12277941	chr10	12277817	12277941	NA
198	198	1	95	2	chr1:202450514-202450454	A_76_P0204306	3655	FALSE	NUCKS	ref|NM_022731|ref|NUCKS:466	INSIDE	NA	NA	NA	NA	NA	NA	NA	NA	0.733333333	NA	7459	11400.36364	23163	6023	8809.909091	15169	0.981576523	1.281346992	1.526995847	82.38611148	NA	NA	NA	NA	0	0	0	reverse	NA:NA-NA	NA	NA	NA	InternalCut
199	199	1	96	2	chr21:37366983-37366923	A_76_P0245150	3225	FALSE	DSCR5	ref|NM_016430|ref|DSCR5:291|ref|DSCR5:-128|ref|TTC3:-487	INSIDE	-523	80	604	100	0	10	5	0.582781457	0.7	NA	278	485.0909091	869	451	617.5454545	832	0.416791604	0.820532222	1.598669623	81.14856426	NA	NA	NA	NA	0	0	0	reverse	chr21:37366432-37367035	chr21	37366432	37367035	NA
200	200	1	97	2	chr1:54231329-54231389	A_76_P0105712	2795	FALSE	FLJ32112	ref|NM_153035|ref|FLJ32112:65|ref|C1orf8:-227	INSIDE	-285	236	522	100	2	5	4	0.61302682	0.55	NA	98	173.7272727	360	187	405.0909091	794	0.201646091	0.498440548	0.855106888	74.48320611	NA	NA	NA	NA	0	0	0	forward	chr1:54231076-54231597	chr1	54231076	54231597	NA
201	201	1	98	2	chr12:127833247-127833187	A_76_P0465603	2365	FALSE	SLC15A4	ref|NM_145648|ref|SLC15A4:204|mgcs|BC009492:-9042	INSIDE	-522	313	836	100	9	18	8	0.76076555	0.616666667	NA	354	585.2727273	1252	465	744.1818182	1087	0.506437768	0.787811937	1.151793928	78.88320499	NA	NA	NA	NA	0	0	0	reverse	chr12:127832697-127833532	chr12	127832697	127833532	NA
202	202	1	99	2	chr5:39110529-39110469	A_76_P0321382	1935	FALSE	AVO3	ref|NM_152756|ref|AVO3:-241	PROMOTER	-874	323	1198	100	23	12	11	0.703672788	0.583333333	NA	144	364.2727273	671	235	509.8181818	880	0.416766467	0.775909202	1.29787234	75.7333401	NA	NA	NA	NA	0	0	0	reverse	chr5:39109627-39110824	chr5	39109627	39110824	NA
203	203	1	100	2	chr2:231747314-231747254	A_76_P0106042	1505	FALSE	PSMD1	ref|NM_002807|ref|PSMD1:171	INSIDE	-951	1736	2688	100	12	13	23	0.495907738	0.816666667	NA	764	1519.818182	3328	928	1548.181818	2219	0.466992665	0.956937193	1.627751835	87.3526299	NA	NA	NA	NA	0	0	0	reverse	chr2:231746335-231749022	chr2	231746335	231749022	LongFragment
204	204	1	101	2	PC_00000004	PC_00000004	1075	pos	PC_00000004			NA	NA	NA	NA	NA	NA	NA	NA	NA	NA	143	339.4545455	622	235	528.0909091	1140	0.168421053	0.81928114	2.046808511	NA	NA	NA	NA	NA	NA	NA	NA	NA
205	205	1	102	2	NegativeControl	(-)3xSLv1	645	neg	(-)3xSLv1			NA	NA	NA	NA	NA	NA	NA	NA	NA	NA	33	41.90909091	58	90	336.8181818	919	0.03630363	0.226674966	0.511111111	NA	NA	NA	NA	NA	NA	NA	NA	NA
206	206	1	103	2	HsCGHBrightCorner	HsCGHBrightCorner	215	pos	HsCGHBrightCorner			NA	NA	NA	NA	NA	NA	NA	NA	NA	NA	157	339.6363636	568	260	593.9090909	1541	0.129785853	0.775243529	1.980769231	NA	NA	NA	NA	NA	NA	NA	NA	NA
207	207	1	1	3	HsCGHBrightCorner	HsCGHBrightCorner	44289	pos	HsCGHBrightCorner			NA	NA	NA	NA	NA	NA	NA	NA	NA	NA	209	391.1818182	737	272	792.4545455	1754	0.141961231	0.775144706	1.819852941	NA	NA	NA	NA	NA	NA	NA	NA	NA
208	208	1	2	3	HsCGHBrightCorner	HsCGHBrightCorner	43859	pos	HsCGHBrightCorner			NA	NA	NA	NA	NA	NA	NA	NA	NA	NA	201	380.4545455	675	279	627.0909091	1331	0.167543201	0.810415617	1.856630824	NA	NA	NA	NA	NA	NA	NA	NA	NA
209	209	1	3	3	NegativeControl	(-)3xSLv1	43429	neg	(-)3xSLv1			NA	NA	NA	NA	NA	NA	NA	NA	NA	NA	37	44.45454545	59	103	379.3636364	959	0.038581856	0.205052787	0.436893204	NA	NA	NA	NA	NA	NA	NA	NA	NA
210	210	1	4	3	NA.102	NA.102	42999	ignore	NA.102			NA	NA	NA	NA	NA	NA	NA	NA	NA	NA	72	121.0909091	232	132	458.9090909	1180	0.095838588	0.386384614	0.910994764	NA	NA	NA	NA	NA	NA	NA	NA	NA
211	211	1	5	3	chrX:46452708-46452648	A_76_P0139306	42569	FALSE	RP2	ref|NM_006915|ref|RP2:50|ccds|CCDS14270.1:-111	INSIDE	-311	59	371	100	3	4	3	0.673854447	0.683333333	NA	988	1854.363636	3408	1249	1816.727273	2795	0.621774701	1.00994356	1.359174964	80.83492636	NA	NA	NA	NA	0	0	0	reverse	chrX:46452369-46452739	chrX	46452369	46452739	NA
212	212	1	6	3	LACC:GD24C_2_5	LACC:GD24C_2_5	42139	pos	LACC:GD24C_2_5			-68	234	303	100	0	0	3	25.08250825	28.33333333	NA	34	46	65	95	389.9090909	1019	0.045142296	0.212258994	0.505263158	NA	NA	NA	NA	NA	NA	NA	NA	NA
213	213	1	7	3	chr1:29329281-29329341	A_76_P0106417	41709	FALSE	SFRS4	ref|NM_005626|ref|SFRS4:-334	PROMOTER	NA	NA	NA	NA	NA	NA	NA	NA	0.533333333	NA	97	204.6363636	312	184	517.7272727	1157	0.137424373	0.523693068	0.93498452	74.9490233	NA	NA	NA	NA	0	0	0	forward	NA:NA-NA	NA	NA	NA	InternalCut
214	214	1	8	3	chr20:60395801-60395741	A_76_P0260666	41279	FALSE	RPS21	ref|NM_001024|ref|RPS21:217|ref|CABLES2:19957	INSIDE	-73	296	370	100	5	6	3	0.640540541	0.683333333	NA	2918	4468.545455	9879	2067	3787.181818	6658	0.836846372	1.18656071	1.557956158	81.40825683	NA	NA	NA	NA	0	0	0	reverse	chr20:60395700-60396069	chr20	60395700	60396069	NA
215	215	1	9	3	chr12:130861310-130861370	A_76_P0470633	40849	FALSE	SFRS8	ref|NM_004592|ref|SFRS8:-524	PROMOTER	-715	55	771	100	1	1	7	0.504539559	0.633333333	NA	578	2131.818182	6151	1030	2571.090909	4306	0.245875034	0.890258032	1.630699894	79.51301378	NA	NA	NA	NA	0	0	0	forward	chr12:130860627-130861397	chr12	130860627	130861397	NA
216	216	1	10	3	chr2:219649759-219649819	A_76_P0119078	40419	FALSE	CDK5R2	ref|NM_003936|ref|CDK5R2:-113	PROMOTER	-197	120	318	100	1	2	3	0.641509434	0.583333333	NA	364	570.5454545	967	396	803.7272727	1405	0.328519856	0.796829449	1.234042553	77.1312191	NA	NA	NA	NA	0	0	0	forward	chr2:219649594-219649911	chr2	219649594	219649911	NA
217	217	1	11	3	chr4:124201376-124201436	A_76_P0127162	39989	FALSE	NUDT6	ref|NM_198041|ref|NUDT6:322|ref|NUDT6:-42|ref|SPATA5:-427	INSIDE	-388	479	868	100	4	10	8	0.592165899	0.533333333	NA	125	221.3636364	312	232	585.2727273	1310	0.139664804	0.508993857	0.865942029	73.68966723	NA	NA	NA	NA	0	0	0	forward	chr4:124201020-124201887	chr4	124201020	124201887	NA
218	218	1	12	3	chr15:66898689-66898749	A_76_P0502051	39559	FALSE	ANP32A	ref|NM_006305|ref|ANP32A:1558	INSIDE	-174	163	338	100	2	2	3	0.653846154	0.533333333	NA	593	1328.909091	2791	664	1413.545455	2243	0.548155247	0.965515391	1.450980392	74.51852655	NA	NA	NA	NA	0	0	0	forward	chr15:66898547-66898884	chr15	66898547	66898884	NA
219	219	1	13	3	chr11:63842175-63842235	A_76_P0160934	39129	FALSE	PRDX5	ref|NM_012094|ref|PRDX5:61|ref|ESRRA:12586|ref|HSPC152:-596	INSIDE	NA	NA	NA	NA	NA	NA	NA	NA	0.75	NA	1138	2255.363636	5164	1270	2553.181818	4335	0.479532164	0.920147518	1.512414157	84.58337526	NA	NA	NA	NA	0	0	0	forward	NA:NA-NA	NA	NA	NA	InternalCut
220	220	1	14	3	chr12:55368540-55368600	A_76_P0164912	38699	FALSE	TEBP	ref|NM_006601|ref|TEBP:-414	PROMOTER	-42	417	460	100	0	2	4	0.547826087	0.583333333	NA	6206	9847.727273	23050	5104	7073.272727	11044	0.898202752	1.359658825	2.087106121	75.61454223	NA	NA	NA	NA	0	0	0	forward	chr12:55368530-55368989	chr12	55368530	55368989	NA
221	221	1	15	3	chr3:53855414-53855354	A_76_P0131211	38269	FALSE	CHDH-IL17RB	ref|NM_018397|ref|NM_018725|ref|CHDH:-168|ref|IL17RB:-227	DIVERGENT_PROMOTER	-59	1972	2032	100	14	15	18	0.538385827	0.7	NA	1861	3532.545455	6733	1790	3408.909091	5123	0.400732127	1.057651733	1.445470159	81.76275546	NA	NA	NA	NA	0	0	0	reverse	chr3:53855327-53857358	chr3	53855327	53857358	LongFragment
222	222	1	16	3	chr8:120937282-120937342	A_76_P0125545	37839	FALSE	DCC1	ref|NM_024094|ref|DCC1:18|ccds|CCDS6330.1:-96	INSIDE	-82	492	575	100	6	4	5	0.659130435	0.6	NA	174	278.7272727	434	216	621.0909091	1653	0.219600726	0.59479739	0.953703704	78.20279925	NA	NA	NA	NA	0	0	0	forward	chr8:120937232-120937806	chr8	120937232	120937806	NA
223	223	1	17	3	chr1:225713435-225713495	A_76_P0132696	37409	FALSE	HRES1	ref|NM_001007238|ref|HRES1:616|ref|RAB4A:-148	INSIDE	-679	1892	2572	100	21	21	22	0.565318818	0.766666667	NA	29331	39934.18182	64412	19535	25720.27273	38224	1.03234567	1.598936463	2.586619549	85.46252925	NA	NA	NA	NA	0	0	0	forward	chr1:225712788-225715359	chr1	225712788	225715359	LongFragment
224	224	1	18	3	chr18:54489167-54489107	A_76_P0146983	36979	FALSE	MALT1	ref|NM_006785|ref|MALT1:-460	PROMOTER	NA	NA	NA	NA	NA	NA	NA	NA	0.45	NA	172	403.5454545	669	215	677.9090909	1629	0.294234592	0.696894094	1.057228916	70.50885503	NA	NA	NA	NA	0	0	0	reverse	NA:NA-NA	NA	NA	NA	InternalCut
225	225	1	19	3	chr7:65023840-65023900	A_76_P0376820	36549	FALSE	RCP9	ref|NM_014478|ref|RCP9:-168	PROMOTER	-508	206	715	100	4	7	6	0.574825175	0.566666667	NA	290	577.8181818	1201	291	872.2727273	1563	0.300738007	0.720716172	1.023255814	75.20961742	NA	NA	NA	NA	0	0	0	forward	chr7:65023364-65024078	chr7	65023364	65024078	NA
226	226	1	20	3	chr2:24309209-24309149	A_76_P0108220	36119	FALSE	FLJ30851	ref|NM_198553|ref|FLJ30851:50293|mgcs|BC050462:-443	INSIDE	-130	659	790	100	9	8	7	0.63164557	0.55	NA	114	292.0909091	829	250	614.6363636	1270	0.127802691	0.566534945	1.183333333	74.34208602	NA	NA	NA	NA	0	0	0	reverse	chr2:24309051-24309840	chr2	24309051	24309840	NA
227	227	1	21	3	chr7:12024077-12024017	A_76_P0115421	35689	FALSE	FLJ11273	ref|NM_018374|ref|FLJ11273:-118	PROMOTER	-130	471	602	100	9	11	5	0.682724252	0.65	NA	374	1026.363636	2172	540	1123.727273	1786	0.34726091	0.950585152	2.181818182	79.52527965	NA	NA	NA	NA	0	0	0	reverse	chr7:12023919-12024520	chr7	12023919	12024520	NA
228	228	1	22	3	LACC:GD12C_16_2	LACC:GD12C_16_2	35259	pos	LACC:GD12C_16_2			-125	771	897	100	0	0	8	31.32664437	25	NA	62	101.1818182	148	121	440.1818182	1298	0.114021572	0.349393432	0.652892562	NA	NA	NA	NA	NA	NA	NA	NA	NA
229	229	1	23	3	chr18:58341386-58341446	A_76_P0536713	34829	FALSE	ZCCHC2	ref|NM_017742|ref|ZCCHC2:-16477	PROMOTER	-917	212	1130	100	28	13	10	0.75840708	0.833333333	NA	273	671	1459	535	974.0909091	1836	0.175112251	0.765532854	1.035514019	87.20351148	NA	NA	NA	NA	0	0	0	forward	chr18:58340501-58341630	chr18	58340501	58341630	NA
230	230	1	24	3	chr7:138502073-138502133	A_76_P0111760	34399	FALSE	LUC7L2	ref|NM_016019|ref|LUC7L2:-159|mgcs|BC042625:191	PROMOTER	-515	644	1160	100	8	15	10	0.66637931	0.666666667	NA	276	629.2727273	1224	395	826.3636364	1851	0.281059063	0.844509786	1.497637795	79.84051111	NA	NA	NA	NA	0	0	0	forward	chr7:138501590-138502749	chr7	138501590	138502749	NA
231	231	1	25	3	chr1:935241-935181	A_76_P0215973	33969	FALSE	DKFZP564C186-KLHL17	ref|NM_015658|ref|NM_198317|ref|DKFZP564C186:-437|ref|KLHL17:-898|ref|DKFZP434H2010:-6732	DIVERGENT_PROMOTER	-641	575	1217	100	18	17	11	0.722267872	0.666666667	NA	269	453.7272727	794	354	695.3636364	1313	0.275704494	0.725547069	1.154158215	80.52010518	NA	NA	2	2	0	0	0	reverse	chr1:934572-935788	chr1	934572	935788	NA
232	232	1	26	3	chr16:85170004-85170064	A_76_P0161454	33539	FALSE	FOXL1	ref|NM_005250|ref|FOXL1:204	INSIDE	-92	640	733	100	12	12	7	0.714870396	0.65	NA	446	1478	3317	769	1544.636364	2410	0.426399027	0.955991904	1.638282387	79.00064715	NA	NA	NA	NA	0	0	0	forward	chr16:85169944-85170676	chr16	85169944	85170676	NA
233	233	1	27	3	chr11:551067-551127	A_76_P0161493	33109	FALSE	MGC35138-C11orf13	ref|NM_173573|ref|NM_003475|ref|DKFZp761L1518:23571|ref|MGC35138:-318|ref|C11orf13:-352	DIVERGENT_PROMOTER	-183	576	760	100	14	15	7	0.760526316	0.733333333	NA	91	190.7272727	451	176	484.6363636	1252	0.099041534	0.524151968	1.202666667	82.96938198	NA	NA	NA	NA	0	0	0	forward	chr11:550916-551675	chr11	550916	551675	NA
234	234	1	28	3	chr3:129253657-129253597	A_76_P0121530	32679	FALSE	SEC61A1	ref|NM_013336|ref|SEC61A1:-282	PROMOTER	-125	343	469	100	6	13	4	0.73347548	0.716666667	NA	699	1313.363636	2747	819	1401.181818	2433	0.551193634	0.940857522	1.35630965	82.81015299	NA	NA	NA	NA	0	0	0	reverse	chr3:129253504-129253972	chr3	129253504	129253972	NA
235	235	1	29	3	chr11:116163780-116163840	A_76_P0151212	32249	FALSE	ZNF259	ref|NM_003904|ref|ZNF259:139|ref|APOA5:3984	INSIDE	-439	523	963	100	14	7	8	0.624091381	0.7	NA	4232	7351.181818	15699	3872	5888.090909	9377	0.899033721	1.219224567	1.674202837	81.16189243	NA	NA	NA	NA	0	0	0	forward	chr11:116163373-116164335	chr11	116163373	116164335	NA
236	236	1	30	3	chr1:6619594-6619654	A_76_P0122236	31819	FALSE	THAP3	ref|NM_138350|ref|THAP3:107|ref|PHF13:11614|ref|DNAJC11:76515	INSIDE	-320	257	578	100	9	8	5	0.757785467	0.733333333	NA	1565	4104.727273	10698	2135	3506.727273	6581	0.731032003	1.102893817	1.784487073	82.46221345	NA	NA	NA	NA	0	0	0	forward	chr1:6619306-6619883	chr1	6619306	6619883	NA
237	237	1	31	3	chr17:17050757-17050697	A_76_P0140796	31389	FALSE	LOC201164	ref|NM_178836|ref|LOC201164:-370|ref|FLCN:30494	PROMOTER	-64	220	285	100	0	4	3	0.712280702	0.666666667	NA	2943	6080.636364	16114	3312	5258.818182	9290	0.537813985	1.138063394	1.785484765	79.91658232	NA	NA	NA	NA	0	0	0	reverse	chr17:17050665-17050949	chr17	17050665	17050949	NA
238	238	1	32	3	chr6:163118887-163118827	A_76_P0352475	30959	FALSE	PACRG	ref|NM_152410|ref|PACRG:283|mgcs|BC030642:-585	INSIDE	-597	381	979	100	8	7	9	0.598569969	0.716666667	NA	74	111.1818182	183	140	426.4545455	1222	0.106382979	0.389347958	0.714285714	81.90068288	NA	NA	NA	NA	0	0	0	reverse	chr6:163118262-163119240	chr6	163118262	163119240	NA
239	239	1	33	3	chrX:152721544-152721604	A_76_P0168512	30529	FALSE	RENBP	ref|NM_002910|ref|RENBP:9505|ref|ARHGAP4:-9029|ref|ARD1:-259	INSIDE	-1231	104	1336	100	24	20	12	0.706586826	0.683333333	NA	595	1359	2876	857	1363	2111	0.55016835	0.990077798	1.362387494	80.98607938	NA	NA	NA	NA	0	0	0	forward	chrX:152720345-152721680	chrX	152720345	152721680	NA
240	240	1	34	3	chr17:76811270-76811210	A_76_P0140992	30099	FALSE	AZI1	ref|NM_001009811|ref|AZI1:106|ref|FLJ31528:16210	INSIDE	-873	119	993	100	14	12	9	0.681772407	0.716666667	NA	909	3207.727273	8491	1299	2925.727273	4870	0.593321134	1.078322731	1.793999577	82.15703754	NA	NA	NA	NA	0	0	0	reverse	chr17:76810369-76811361	chr17	76810369	76811361	NA
241	241	1	35	3	chr1:75902199-75902259	A_76_P0216925	29669	FALSE	ACADM	ref|NM_000016|ref|ACADM:-73	PROMOTER	-734	101	836	100	5	5	7	0.529904306	0.616666667	NA	232	422.1818182	783	259	655.0909091	1566	0.301404853	0.766941622	1.351351351	77.34859189	NA	NA	NA	NA	0	0	0	forward	chr1:75901497-75902332	chr1	75901497	75902332	NA
242	242	1	36	3	chr5:7922822-7922882	A_76_P0340475	29239	FALSE	MTRR	ref|NM_024010|ref|MTRR:636|ref|MGC5297:-737	INSIDE	-224	1597	1822	100	7	3	16	0.424807903	0.6	NA	3167	9187.636364	26147	2935	7256.272727	13744	0.603123215	1.201316892	1.902430151	76.53660862	NA	NA	NA	NA	0	0	0	forward	chr5:7922630-7924451	chr5	7922630	7924451	NA
243	243	1	37	3	chrX:118522158-118522218	A_76_P0171915	28809	FALSE	37139	ref|NM_145800|ref|SEPT6:87027	DOWNSTREAM	-285	38	324	100	3	3	3	0.672839506	0.65	NA	453	1233.909091	2738	621	1139.909091	2034	0.486197685	1.047713117	1.419167473	79.07177081	NA	NA	NA	NA	0	0	0	forward	chrX:118521905-118522228	chrX	118521905	118522228	NA
244	244	1	38	3	chr22:22991286-22991346	A_76_P0140621	28379	FALSE	KIAA0376	ref|NM_015330|ref|DKFZP434P211:18967|ref|KIAA0376:-103	PROMOTER	-271	2238	2510	100	21	22	22	0.562151394	0.766666667	NA	1056	2950.636364	6722	1146	2898.363636	4926	0.332648449	1.051850831	1.920138889	85.00458392	NA	NA	NA	NA	0	0	0	forward	chr22:22991047-22993556	chr22	22991047	22993556	LongFragment
245	245	1	39	3	chr22:18303618-18303678	A_76_P0155881	27949	FALSE	TXNRD2	ref|NM_006440|ref|TXNRD2:421|ref|TXNRD2:-9018|ref|COMT:-214	INSIDE	NA	NA	NA	NA	NA	NA	NA	NA	0.65	NA	96	166.7272727	295	168	436.8181818	1160	0.106896552	0.492173852	0.833333333	78.39314356	NA	NA	NA	NA	0	0	0	forward	NA:NA-NA	NA	NA	NA	InternalCut
246	246	1	40	3	chr1:84177059-84176999	A_76_P0200589	27519	FALSE	FLJ23033	ref|NM_024686|ref|FLJ23033:-193	PROMOTER	-840	214	1055	100	11	7	10	0.672037915	0.633333333	NA	474	955.4545455	2003	579	1015.181818	1739	0.43308007	0.974766187	1.330238727	77.50733183	NA	NA	NA	NA	0	0	0	reverse	chr1:84176191-84177245	chr1	84176191	84177245	NA
247	247	1	41	3	chr9:129462458-129462398	A_76_P0130765	27089	FALSE	LOC375759	ref|NM_199350|ref|LOC375759:181|ref|AD-003:-5560	INSIDE	-450	304	755	100	12	14	7	0.716556291	0.716666667	NA	1025	3207.272727	9175	1070	3027.909091	6339	0.428153718	1.056978112	1.708566108	82.53487445	NA	NA	NA	NA	0	0	0	reverse	chr9:129461980-129462734	chr9	129461980	129462734	NA
248	248	1	42	3	chr17:35110028-35109968	A_76_P0151045	26659	FALSE	ERBB2	ref|NM_001005862|ref|ERBB2:12080	INSIDE	-349	876	1226	100	14	12	11	0.656606852	0.75	NA	1775	3868.727273	7198	1450	3281	5356	0.746917586	1.150473865	1.57626652	83.81983175	NA	NA	NA	NA	0	0	0	reverse	chr17:35109651-35110876	chr17	35109651	35110876	NA
249	249	1	43	3	chr9:77022123-77022063	A_76_P0101225	26229	FALSE	VPS13A	ref|NM_015186|ref|VPS13A:179|ccds|CCDS6655.1:-81|ccds|CCDS6656.1:-81	INSIDE	-66	749	816	100	12	5	7	0.670343137	0.7	NA	3374	5751.636364	13875	2636	4353.454545	7408	0.821089827	1.290574901	1.872975162	81.59177251	NA	NA	NA	NA	0	0	0	reverse	chr9:77022029-77022844	chr9	77022029	77022844	NA
250	250	1	44	3	chr17:23950225-23950165	A_76_P0161889	25799	FALSE	SPAG5	ref|NM_006461|ref|SPAG5:229|ref|FLJ25006:15143	INSIDE	-301	306	608	100	9	4	5	0.643092105	0.666666667	NA	233	444.2727273	958	312	641.6363636	1354	0.264401773	0.750264429	1.09610984	80.57776807	NA	NA	NA	NA	0	0	0	reverse	chr17:23949896-23950503	chr17	23949896	23950503	NA
251	251	1	45	3	chr6:13436808-13436868	A_76_P0128156	25369	FALSE	TBC1D7	ref|NM_016495|ref|TBC1D7:-245	PROMOTER	-329	36	366	100	7	8	3	0.707650273	0.583333333	NA	1805	3037	5888	1839	2829.909091	4738	0.681662088	1.065971642	1.485572588	75.70662335	NA	NA	NA	NA	0	0	0	forward	chr6:13436511-13436876	chr6	13436511	13436876	NA
252	252	1	46	3	chr11:120668658-120668598	A_76_P0138299	24939	FALSE	SC5DL	ref|NM_006918|ref|SC5DL:-79	PROMOTER	-202	55	258	100	2	6	2	0.643410853	0.65	NA	254	430.5454545	766	298	637.4545455	1485	0.274747475	0.749866069	1.108225108	79.66644287	NA	NA	NA	NA	0	0	0	reverse	chr11:120668428-120668685	chr11	120668428	120668685	NA
253	253	1	47	3	chr6:31891347-31891287	A_76_P0100930	24509	FALSE	HSPA1A	ref|NM_005345|ref|HSPA1A:2|ref|LSM2:-8595|ref|HSPA1L:-531	INSIDE	NA	NA	NA	NA	NA	NA	NA	NA	0.583333333	NA	201	299.7272727	559	246	529.7272727	1316	0.22112462	0.650065742	0.890127389	75.98412622	NA	NA	NA	NA	0	0	0	reverse	NA:NA-NA	NA	NA	NA	InternalCut
254	254	1	48	3	chr12:105989538-105989478	A_76_P0486081	24079	FALSE	CRY1	ref|NM_004075|ref|CRY1:284|ccds|CCDS9112.1:-302	INSIDE	-96	215	312	100	6	1	3	0.689102564	0.65	NA	113	174.8181818	287	183	434.1818182	1355	0.103321033	0.553273622	0.902702703	78.39883888	NA	NA	NA	NA	0	0	0	reverse	chr12:105989414-105989725	chr12	105989414	105989725	NA
255	255	1	49	3	chr5:131160932-131160992	A_76_P0137341	23649	FALSE	KIAA1961	ref|NM_133372|ref|KIAA1961:-354	PROMOTER	-134	58	193	100	1	1	2	0.621761658	0.616666667	NA	299	740	1578	324	964.6363636	1509	0.235433071	0.797089728	1.406047516	77.26053948	NA	NA	NA	NA	0	0	0	forward	chr5:131160830-131161022	chr5	131160830	131161022	NA
256	256	1	50	3	chr5:11956781-11956721	A_76_P0313246	23219	FALSE	CTNND2	ref|NM_001332|ref|CTNND2:359	INSIDE	-271	762	1034	100	22	24	9	0.742746615	0.75	NA	889	1474.818182	2454	909	1415.454545	2424	0.561895996	1.085703541	1.384912959	83.91617898	NA	NA	NA	NA	0	0	0	reverse	chr5:11956482-11957515	chr5	11956482	11957515	NA
257	257	1	51	3	chr19:2279513-2279453	A_76_P0160769	22789	FALSE	LSM7	ref|NM_016199|ref|LSM7:91|ref|SPPL2B:-196	INSIDE	-488	715	1204	100	15	13	11	0.637043189	0.55	NA	408	528.3636364	764	445	741.3636364	1466	0.303547067	0.790553712	1.022044088	74.92878833	NA	NA	NA	NA	0	0	0	reverse	chr19:2278997-2280200	chr19	2278997	2280200	NA
258	258	1	52	3	chr5:110102813-110102753	A_76_P0133706	22359	FALSE	LOC91137	ref|NM_138773|ref|LOC91137:131	INSIDE	-266	818	1085	100	11	4	10	0.552073733	0.716666667	NA	280	773	1322	491	1015.181818	1485	0.315151515	0.817587655	1.543583535	83.56797671	NA	NA	NA	NA	0	0	0	reverse	chr5:110102519-110103603	chr5	110102519	110103603	NA
259	259	1	53	3	chr3:46734470-46734530	A_76_P0281663	21929	FALSE	TSP50	ref|NM_013270|ref|TMIE:16674|ref|TSP50:-132	PROMOTER	NA	NA	NA	NA	NA	NA	NA	NA	0.683333333	NA	129	230.5454545	401	219	450.4545455	1099	0.13921747	0.620084455	1.045751634	80.94256787	NA	NA	NA	NA	0	0	0	forward	NA:NA-NA	NA	NA	NA	InternalCut
260	260	1	54	3	LACC:GD21C_9_2	LACC:GD21C_9_2	21499	pos	LACC:GD21C_9_2			-129	69	199	100	0	0	2	37.68844221	43.33333333	NA	56	79.63636364	123	94	298.7272727	956	0.067991632	0.415663536	0.866197183	NA	NA	NA	NA	NA	NA	NA	NA	NA
261	261	1	55	3	chr12:47637736-47637796	A_76_P0493655	21069	FALSE	ARF3	ref|NM_001659|ref|ARF3:-189|ref|WNT10B:14044	PROMOTER	-162	181	344	100	2	1	3	0.630813953	0.516666667	NA	747	1320.272727	2564	1048	1514.636364	2109	0.399678973	0.902198495	1.337506521	72.99503162	NA	NA	NA	NA	0	0	0	forward	chr12:47637606-47637949	chr12	47637606	47637949	NA
262	262	1	56	3	LACC:IntensityM	LACC:IntensityM	20639	pos	LACC:IntensityM			-95	868	964	100	1	0	8	49.06639004	48.33333333	NA	205	366.4545455	532	235	534	1205	0.17593361	0.813595183	1.23943662	NA	NA	NA	NA	NA	NA	NA	NA	NA
263	263	1	57	3	chr1:26483812-26483752	A_76_P0203873	20209	FALSE	HMGN2	ref|NM_005517|ref|HMGN2:727|ref|DHDDS:40839	INSIDE	-949	221	1171	100	13	24	10	0.715627669	0.75	NA	256	511.4545455	1300	318	661.5454545	1280	0.284375	0.78837111	1.372826087	84.2666425	NA	NA	NA	NA	0	0	0	reverse	chr1:26482835-26484005	chr1	26482835	26484005	NA
264	264	1	58	3	chr10:44774865-44774925	A_76_P0450694	19779	FALSE	RASSF4	ref|NM_032023|ref|RASSF4:-329	PROMOTER	-593	121	715	100	1	5	6	0.545454545	0.716666667	NA	676	1551.545455	2872	786	1658.181818	2793	0.534810127	0.935379191	1.348990136	81.73358753	NA	NA	NA	NA	0	0	0	forward	chr10:44774304-44775018	chr10	44774304	44775018	NA
265	265	1	59	3	chr19:7460067-7460127	A_76_P0570291	19349	FALSE	PEX11G-FLJ35784	ref|NM_080662|ref|NM_198534|ref|PEX11G:-192|ref|FLJ35784:-8387	DIVERGENT_PROMOTER	-295	302	598	100	6	6	5	0.585284281	0.6	NA	593	1080.090909	2268	795	1163.090909	1735	0.413528591	0.95301558	1.458049887	77.1553289	NA	NA	NA	NA	0	0	0	forward	chr19:7459804-7460401	chr19	7459804	7460401	NA
266	266	1	60	3	chr12:91041954-91042014	A_76_P0147323	18919	FALSE	BTG1	ref|NM_001731|ref|BTG1:104|ccds|CCDS9043.1:-205	INSIDE	-1902	412	2315	100	16	11	21	0.568466523	0.65	NA	2655	6708.818182	15592	2840	5303	8539	0.635167464	1.231352328	1.847393365	79.40273004	NA	NA	NA	NA	0	0	0	forward	chr12:91040084-91042398	chr12	91040084	91042398	LongFragment
267	267	1	61	3	chr2:220260683-220260743	A_76_P0296572	18489	FALSE	INHA	ref|NM_002191|ref|INHA:-1745	PROMOTER	-288	1283	1572	100	19	21	14	0.736641221	0.7	NA	231	486.8181818	994	458	748.8181818	1642	0.256394641	0.712558002	1.074594595	82.07761012	NA	NA	NA	NA	0	0	0	forward	chr2:220260427-220261998	chr2	220260427	220261998	NA
268	268	1	62	3	chr9:5619550-5619610	A_76_P0407782	18059	FALSE	chr9:5619550-5619610		Unknown	-45	1138	1184	100	5	1	10	0.465371622	0.65	NA	2327	4254.272727	8903	2621	3496.545455	5654	0.836148042	1.18226282	1.574637425	79.89363083	NA	NA	NA	NA	0	0	0	forward	chr9:5619537-5620720	chr9	5619537	5620720	NA
269	269	1	63	3	chr20:3944380-3944440	A_76_P0554921	17629	FALSE	RNF24-FTLL1	ref|NM_007219|ref|NM_001007252|ref|RNF24:-374|ref|FTLL1:-7953	DIVERGENT_PROMOTER	-707	736	1444	100	18	16	13	0.650277008	0.666666667	NA	177	287.5454545	502	236	474.5454545	1296	0.136574074	0.755714609	1.215277778	79.7573395	NA	NA	NA	NA	0	0	0	forward	chr20:3943705-3945148	chr20	3943705	3945148	NA
270	270	1	64	3	chr17:71773255-71773315	A_76_P0148799	17199	FALSE	MGC29814	ref|NM_182565|ref|MGC29814:243|ref|DKFZP434P0316:42071	INSIDE	-991	1078	2070	100	35	26	18	0.650241546	0.7	NA	392	992.8181818	2140	662	1093.818182	1609	0.397318278	0.909366967	1.345588235	81.87293151	NA	NA	1	1	0	0	0	forward	chr17:71772296-71774365	chr17	71772296	71774365	LongFragment
271	271	1	65	3	chr16:54070853-54070913	A_76_P0163384	16769	FALSE	MMP2	ref|NM_004530|ref|MMP2:280	INSIDE	-566	488	1055	100	7	13	10	0.650236967	0.783333333	NA	67	102.9090909	183	95	305.1818182	1009	0.079286422	0.4888234	0.905263158	85.14983917	NA	NA	NA	NA	0	0	0	forward	chr16:54070319-54071373	chr16	54070319	54071373	NA
272	272	1	66	3	chr20:1194755-1194695	A_76_P0156404	16339	FALSE	SNPH	ref|NM_014723|ref|SNPH:-234	PROMOTER	-139	85	225	100	1	0	2	0.577777778	0.566666667	NA	695	1830.454545	5588	855	1652.181818	3145	0.373254565	1.074211574	2.122732124	76.87791857	NA	NA	NA	NA	0	0	0	reverse	chr20:1194588-1194812	chr20	1194588	1194812	NA
273	273	1	67	3	chr16:54070637-54070577	A_76_P0156675	15909	FALSE	MMP2	ref|NM_004530|ref|MMP2:4|ccds|CCDS10752.1:-285	INSIDE	-290	764	1055	100	7	13	10	0.650236967	0.633333333	NA	409	745.6363636	1718	537	822.8181818	1294	0.572440945	0.902966677	1.42218543	78.29109601	NA	NA	NA	NA	0	0	0	reverse	chr16:54070319-54071373	chr16	54070319	54071373	NA
274	274	1	68	3	chr3:58198146-58198206	A_76_P0104432	15479	FALSE	ABHD6	ref|NM_020676|ref|ABHD6:-172	PROMOTER	-1011	164	1176	100	7	5	10	0.591836735	0.666666667	NA	1934	5315.909091	12673	2187	4480.909091	8754	0.52087261	1.174174332	1.628942486	80.14895248	NA	NA	NA	NA	0	0	0	forward	chr3:58197167-58198342	chr3	58197167	58198342	NA
275	275	1	69	3	chr3:95175344-95175284	A_76_P0132052	15049	FALSE	PROS1	ref|NM_000313|ref|PROS1:81|ref|ARL2L1:-6357	INSIDE	NA	NA	NA	NA	NA	NA	NA	NA	0.816666667	NA	2878	5436.181818	12796	2649	4748.818182	7724	0.67498735	1.110352486	1.731060606	88.00623016	NA	NA	NA	NA	0	0	0	reverse	chr3:58197167-58198342	chr3	58197167	58198342
276	276	1	70	3	chr1:156683155-156683095	A_76_P0228796	14619	FALSE	NESG1	ref|NM_012337|ref|NESG1:-113	PROMOTER	-75	234	310	100	2	0	3	0.64516129	0.683333333	NA	1106	2185.545455	4947	1466	2251.909091	3385	0.478373702	0.974303057	1.505477785	80.64117439	NA	NA	NA	NA	0	0	0	reverse	chr1:156683052-156683361	chr1	156683052	156683361	NA
277	277	1	71	3	chr10:94041244-94041184	A_76_P0119150	14189	FALSE	36954	ref|NM_017824|ref|MARCH5:315|ref|CPEB3:-390	INSIDE	-130	203	334	100	7	2	3	0.706586826	0.7	NA	330	607.7272727	1568	394	716.7272727	1331	0.451436389	0.85487243	1.3276884	82.13769566	NA	NA	NA	NA	0	0	0	reverse	chr10:94041086-94041419	chr10	94041086	94041419	NA
278	278	1	72	3	chr18:53253676-53253616	A_76_P0547299	13759	FALSE	ONECUT2	ref|NM_004852|ref|ONECUT2:-268	PROMOTER	-522	343	866	100	11	7	8	0.697459584	0.683333333	NA	1181	3051.909091	6912	1327	2729.181818	4852	0.555754476	1.080727764	1.624823695	81.10055579	NA	NA	NA	NA	0	0	0	reverse	chr18:53253126-53253991	chr18	53253126	53253991	NA
279	279	1	73	3	NA.107	NA.107	13329	ignore	NA.107			NA	NA	NA	NA	NA	NA	NA	NA	NA	NA	34	50	100	89	284	979	0.035750766	0.301707868	0.724637681	NA	NA	NA	NA	NA	NA	NA	NA	NA
280	280	1	74	3	chr10:76666047-76665987	A_76_P0441404	12899	FALSE	COMTD1	ref|NM_144589|ref|VDAC2:25449|ref|COMTD1:-241	PROMOTER	-86	1283	1370	100	2	2	12	0.505839416	0.516666667	NA	533	1459.363636	3124	704	1323.545455	2533	0.563607085	1.075743967	1.789259561	73.93603651	NA	NA	NA	NA	0	0	0	reverse	chr10:76665933-76667302	chr10	76665933	76667302	NA
281	281	1	75	3	chr1:24031650-24031590	A_76_P0126986	12469	FALSE	PNRC2	ref|NM_017761|ref|PNRC2:-15|ref|FUSIP1:20507	INSIDE	-267	551	819	100	13	8	7	0.621489621	0.583333333	NA	591	947.1818182	1627	440	921.9090909	1437	0.47300216	1.068525533	1.343181818	75.64242997	NA	NA	NA	NA	0	0	0	reverse	chr1:24031355-24032173	chr1	24031355	24032173	NA
282	282	1	76	3	chr18:31331769-31331829	A_76_P0542097	12039	FALSE	C18orf37	ref|NM_194281|ref|C18orf37:154|mgcs|BC048989:-239	INSIDE	-707	1143	1851	100	8	16	16	0.518638574	0.516666667	NA	84	168.5454545	346	113	336.4545455	670	0.260606061	0.569383338	0.910526316	73.79706155	NA	NA	NA	NA	0	0	0	forward	chr18:31331094-31332944	chr18	31331094	31332944	NA
283	283	1	77	3	NegativeControl	(-)3xSLv1	11609	neg	(-)3xSLv1			NA	NA	NA	NA	NA	NA	NA	NA	NA	NA	30	46.27272727	77	80	249.3636364	576	0.056390977	0.30035801	0.652542373	NA	NA	NA	NA	NA	NA	NA	NA	NA
284	284	1	78	3	LACC:Arb_ill3:757_1008_192	LACC:Arb_ill3:757_1008_192	11179	pos	LACC:Arb_ill3:757_1008_192			NA	NA	NA	NA	NA	NA	NA	NA	NA	12	44	41729.09091	65535	144	10638.27273	20029	0.096446701	2.70626371	5.228995452	NA	NA	NA	NA	NA	NA	NA	NA	NA
285	285	1	79	3	chr1:8020998-8021058	A_76_P0106302	10749	FALSE	MIG	ref|NM_018948|ref|MIG-6:-406	PROMOTER	-423	942	1366	100	10	7	12	0.631771596	0.583333333	NA	278	453.3636364	749	263	545.8181818	903	0.445182724	0.917247025	1.472289157	76.91633899	NA	NA	NA	NA	0	0	0	forward	chr1:8020607-8021972	chr1	8020607	8021972	NA
286	286	1	80	3	chr2:37370404-37370464	A_76_P0121819	10319	FALSE	PRO1853	ref|NM_018607|ref|PRO1853:-6|ref|CEBPZ:-43	INSIDE	-173	47	221	100	2	2	2	0.597285068	0.6	NA	196	628.0909091	1736	271	709.2727273	1296	0.337923729	0.820860344	1.424342105	76.47948673	NA	NA	NA	NA	0	0	0	forward	chr2:37370263-37370483	chr2	37370263	37370483	NA
287	287	1	81	3	chr9:111739135-111739075	A_76_P0395744	9889	FALSE	UGCG	ref|NM_003358|ref|UGCG:345	INSIDE	-680	727	1408	100	18	18	12	0.654119318	0.55	NA	712	1531.636364	3751	800	1339.636364	1983	0.664453832	1.12797745	2.014693172	75.26841458	NA	NA	NA	NA	0	0	0	reverse	chr9:111738427-111739834	chr9	111738427	111739834	NA
288	288	1	82	3	chr2:71268732-71268672	A_76_P0119533	9459	FALSE	MCEE	ref|NM_032601|ref|MCEE:312|ref|MPHOSPH10:-396	INSIDE	-152	330	483	100	4	5	4	0.594202899	0.65	NA	728	1296.727273	2790	866	1236.818182	2031	0.661818182	1.043872548	1.538381743	78.68019929	NA	NA	NA	NA	0	0	0	reverse	chr2:71268552-71269034	chr2	71268552	71269034	NA
289	289	1	83	3	chr19:45663501-45663561	A_76_P0168684	9029	FALSE	BLVRB	ref|NM_000713|ref|BLVRB:-14|ref|SPTBN4:-456	INSIDE	-568	1530	2099	100	17	19	19	0.645069081	0.666666667	NA	2463	3516.454545	6023	1912	2967.454545	4659	0.974410581	1.177909879	1.466460268	80.28801344	NA	NA	NA	NA	0	0	0	forward	chr19:45662965-45665063	chr19	45662965	45665063	LongFragment
290	290	1	84	3	chr2:220233323-220233383	A_76_P0127064	8599	FALSE	CHPF	ref|NM_024536|ref|CHPF:590|ref|ACCN4:28797|ref|MGC99813:-896	INSIDE	-167	1380	1548	100	28	17	14	0.71124031	0.683333333	NA	409	715.7272727	1403	382	721.7272727	1289	0.615298088	0.999588917	1.402697495	80.78656567	NA	NA	NA	NA	0	0	0	forward	chr2:220233188-220234735	chr2	220233188	220234735	NA
291	291	1	85	3	chr5:180565008-180565068	A_76_P0370482	8169	FALSE	TRIM7	ref|NM_033342|ref|TRIM7:-4502	PROMOTER	-373	881	1255	100	14	19	11	0.636653386	0.716666667	NA	658	1175.272727	2227	604	1173.818182	2087	0.798878205	1.005110163	1.216939891	82.91332555	NA	NA	NA	NA	0	0	0	forward	chr5:180564667-180565921	chr5	180564667	180565921	NA
292	292	1	86	3	chr7:73751364-73751424	A_76_P0119382	7739	FALSE	PMS2L5	ref|NM_174930|ref|PMS2L5:-157	PROMOTER	-419	41	461	100	3	6	4	0.652928416	0.55	NA	316	777.3636364	1862	333	789.4545455	1180	0.579661017	1.006963451	1.63476734	75.56495254	3	2	2	2	0	0	0	forward	chr7:73750977-73751437	chr7	73750977	73751437	NA
293	293	1	87	3	chr19:10901151-10901211	A_76_P0537043	7309	FALSE	LOC90580	ref|NM_138358|ref|LOC90580:758|ref|CARM1:57929|ref|MGC3262:-824	INSIDE	-428	659	1088	100	7	11	10	0.618566176	0.65	NA	927	1574.454545	3281	1012	1522.636364	2508	0.651440618	1.010469804	1.308213716	81.24514367	NA	NA	NA	NA	0	0	0	forward	chr19:10900755-10901842	chr19	10900755	10901842	NA
294	294	1	88	3	chr7:100094867-100094807	A_76_P0355956	6879	FALSE	SLC12A9	ref|NM_020246|ref|SLC12A9:-171	PROMOTER	-240	450	691	100	12	8	6	0.697539797	0.716666667	NA	118	195.0909091	353	185	357.7272727	676	0.216911765	0.623521151	0.871604938	83.19242612	NA	NA	NA	NA	0	0	0	reverse	chr7:100094599-100095289	chr7	100094599	100095289	NA
295	295	1	89	3	chr11:113776056-113776116	A_76_P0156349	6449	FALSE	FLJ20010	ref|NM_019021|ref|FLJ20010:354|ref|RBM7:-507	INSIDE	NA	NA	NA	NA	NA	NA	NA	NA	0.666666667	NA	1136	1736.636364	2916	1027	1491.363636	2307	0.829553265	1.168791158	1.954933955	79.91848963	NA	NA	NA	NA	0	0	0	forward	NA:NA-NA	NA	NA	NA	InternalCut
296	296	1	90	3	chrX:153271227-153271167	A_76_P0237726	6019	FALSE	DXS9879E	ref|NM_006014|ref|DXS9879E:103|ref|PLXNA3:20871|ref|UBL4:7439|ref|SLC10A3:11502	INSIDE	-648	529	1178	100	9	15	11	0.673174873	0.583333333	NA	63	114.3636364	218	168	321	608	0.126644737	0.449313952	0.936416185	76.82853628	NA	NA	NA	NA	0	0	0	reverse	chrX:153270551-153271728	chrX	153270551	153271728	NA
297	297	1	91	3	chr2:217323329-217323389	A_76_P0117339	5589	FALSE	IGFBP2	ref|NM_000597|ref|IGFBP2:-273	PROMOTER	-241	969	1211	100	14	21	11	0.69611891	0.6	NA	377	1174.636364	2042	516	1231.272727	2427	0.258755665	1.011160833	1.875114784	76.76917969	NA	NA	NA	NA	0	0	0	forward	chr2:217323120-217324330	chr2	217323120	217324330	NA
298	298	1	92	3	chr2:178083247-178083307	A_76_P0101285	5159	FALSE	AGPS	ref|NM_003659|ref|AGPS:268|ref|DKFZp451M2119:-355	INSIDE	-553	165	719	100	15	13	6	0.706536857	0.633333333	NA	503	1069.090909	2321	878	1413.181818	2043	0.322811197	0.750967081	1.180569685	78.70662381	NA	NA	NA	NA	0	0	0	forward	chr2:178082726-178083444	chr2	178082726	178083444	NA
299	299	1	93	3	chr20:18216696-18216756	A_76_P0535039	4729	FALSE	ZNF133	ref|NM_003434|ref|ZNF133:-430	PROMOTER	-304	791	1096	100	8	12	10	0.599452555	0.666666667	NA	1357	2283.090909	4816	1444	2089.909091	3329	0.635469917	1.071321005	1.446680685	80.82241123	NA	NA	NA	NA	0	0	0	forward	chr20:18216424-18217519	chr20	18216424	18217519	NA
300	300	1	94	3	chr7:6297058-6296998	A_76_P0349567	4299	FALSE	KDELR2	ref|NM_006854|ref|KDELR2:-88|mgcs|BC012994:-4	PROMOTER	-731	344	1076	100	23	16	10	0.703531599	0.7	NA	1257	2136.454545	4529	1264	2176.818182	3389	0.478027508	0.98050898	1.526457701	81.64100657	NA	NA	NA	NA	0	0	0	reverse	chr7:6296299-6297374	chr7	6296299	6297374	NA
301	301	1	95	3	chr8:145210148-145210088	A_76_P0404046	3869	FALSE	GPAA1	ref|NM_003801|ref|GPAA1:592|ref|EXOSC4:4609	INSIDE	-451	409	861	100	12	10	8	0.68524971	0.65	NA	497	980.0909091	2122	692	969.5454545	1539	0.554347826	1.001335958	1.478494624	79.61983772	NA	NA	NA	NA	0	0	0	reverse	chr8:145209669-145210529	chr8	145209669	145210529	NA
302	302	1	96	3	chr14:49229363-49229423	A_76_P0157626	3439	FALSE	POLE2-KLHDC1	ref|NM_002692|ref|NM_172193|ref|POLE2:-4708|ref|KLHDC1:-241	DIVERGENT_PROMOTER	-143	700	844	100	5	12	8	0.626777251	0.45	NA	44	75.09090909	115	105	267.1818182	587	0.159090909	0.354666641	0.60952381	70.52615525	NA	NA	NA	NA	0	0	0	forward	chr14:49229252-49230095	chr14	49229252	49230095	NA
303	303	1	97	3	chr12:31773644-31773584	A_76_P0152707	3009	FALSE	LOC196394	ref|NM_207337|ref|LOC196394:-363	PROMOTER	-782	132	915	100	4	8	8	0.617486339	0.55	NA	111	197.7272727	336	193	389.2727273	674	0.253709199	0.5885129	0.943005181	74.65709126	NA	NA	NA	NA	0	0	0	reverse	chr12:31772834-31773748	chr12	31772834	31773748	NA
304	304	1	98	3	chr10:86078367-86078427	A_76_P0442054	2579	FALSE	KIAA1128	ref|NM_018999|mgcs|BC030528:-29	PROMOTER	-347	305	653	100	12	10	6	0.771822358	0.75	NA	244	426.5454545	841	404	583.6363636	788	0.404730618	0.73783847	1.067258883	84.58664711	NA	NA	NA	NA	0	0	0	forward	chr10:86078052-86078704	chr10	86078052	86078704	NA
305	305	1	99	3	chr8:145718751-145718691	A_76_P0411054	2149	FALSE	LRRC14	ref|NM_014665|ref|LRRC14:4523|ref|RECQL4:-4745|ref|MGC70857:6545|ref|KIAA1688:90975	INSIDE	-54	110	165	100	4	2	1	0.727272727	0.85	NA	452	829.8181818	1482	585	1000.909091	1405	0.409964413	0.860005065	1.556511057	88.50698366	NA	NA	NA	NA	0	0	0	reverse	chr8:145718669-145718833	chr8	145718669	145718833	NA
306	306	1	100	3	chr1:16308963-16309023	A_76_P0122207	1719	FALSE	MGC10731	ref|NM_030907|ref|MGC10731:-241	PROMOTER	-153	124	278	100	5	6	2	0.73381295	0.716666667	NA	111	161.1818182	216	169	350.2727273	706	0.182908546	0.554708765	0.917159763	83.35118476	NA	NA	NA	NA	0	0	0	forward	chr1:16308842-16309119	chr1	16308842	16309119	NA
307	307	1	101	3	chr15:29406896-29406836	A_76_P0518059	1289	FALSE	KLF13	ref|NM_015995|ref|KLF13:492	INSIDE	-1116	43	1160	100	22	28	11	0.770689655	0.733333333	NA	204	299	565	258	487.0909091	824	0.285194175	0.672259823	0.941176471	82.74579302	NA	NA	NA	NA	0	0	0	reverse	chr15:29405752-29406911	chr15	29405752	29406911	NA
308	308	1	102	3	chr14:61232518-61232578	A_76_P0490563	859	FALSE	HIF1A	ref|NM_001530|ref|HIF1A:557	INSIDE	-419	452	872	100	11	4	8	0.645642202	0.716666667	NA	468	733.9090909	1213	477	841.4545455	1328	0.415662651	0.948932443	1.555153707	82.27292839	NA	NA	NA	NA	0	0	0	forward	chr14:61232131-61233002	chr14	61232131	61233002	NA
309	309	1	103	3	NegativeControl	(-)3xSLv1	429	neg	(-)3xSLv1			NA	NA	NA	NA	NA	NA	NA	NA	NA	NA	34	43.27272727	63	92	353	977	0.03640257	0.222168419	0.474226804	NA	NA	NA	NA	NA	NA	NA	NA	NA
310	310	1	1	4	NegativeControl	(-)3xSLv1	44074	neg	(-)3xSLv1			NA	NA	NA	NA	NA	NA	NA	NA	NA	NA	35	44	61	104	415.4545455	1050	0.036398467	0.19428533	0.432692308	NA	NA	NA	NA	NA	NA	NA	NA	NA
311	311	1	2	4	NegativeControl	(-)3xSLv1	43644	neg	(-)3xSLv1			NA	NA	NA	NA	NA	NA	NA	NA	NA	NA	35	43.72727273	61	97	370.1818182	926	0.037796976	0.215713675	0.505154639	NA	NA	NA	NA	NA	NA	NA	NA	NA
312	312	1	3	4	chr15:98959772-98959712	A_76_P0522740	43214	FALSE	WINS1	ref|NM_181740|ref|WINS1:160|ref|ASB7:-615	INSIDE	-314	1197	1512	100	13	5	13	0.614417989	0.616666667	NA	2239	3732	9403	1770	3204.363636	5565	0.587087449	1.158726526	1.689667565	77.0463175	NA	NA	NA	NA	0	0	0	reverse	chr15:98959430-98960941	chr15	98959430	98960941	NA
313	313	1	4	4	chrX:3625395-3625335	A_76_P0260039	42784	FALSE	PRKX	ref|NM_005044|ref|PRKX:-355	PROMOTER	-1295	386	1682	100	24	22	15	0.70332937	0.433333333	NA	533	1353.090909	3512	519	1559.818182	3046	0.586927224	0.858254395	1.271082157	69.85576583	NA	NA	NA	NA	0	0	0	reverse	chrX:3624072-3625753	chrX	3624072	3625753	NA
314	314	1	5	4	chr8:144751037-144750977	A_76_P0132527	42354	FALSE	EEF1D-TIGD5	ref|NM_032378|ref|NM_032862|ref|EEF1D:-281|ref|TIGD5:-356|ref|PYCRL:11880	DIVERGENT_PROMOTER	-816	69	886	100	15	16	8	0.716704289	0.766666667	NA	421	1071.363636	1934	979	1403.363636	1999	0.28954608	0.763796103	1.129724208	84.6007026	NA	NA	NA	NA	0	0	0	reverse	chr8:144750193-144751078	chr8	144750193	144751078	NA
315	315	1	6	4	chr19:8279032-8278972	A_76_P0137858	41924	FALSE	CD320	ref|NM_016579|ref|CD320:237|ref|NDUFA7:13264	INSIDE	-45	85	131	100	0	2	1	0.770992366	0.816666667	NA	162	353	649	318	633.7272727	1098	0.156824782	0.649903267	1.093663912	86.87979208	NA	NA	NA	NA	0	0	0	reverse	chr19:8278959-8279089	chr19	8278959	8279089	NA
316	316	1	7	4	chrX:24242705-24242765	A_76_P0258066	41494	FALSE	PDK3	ref|NM_005391|ref|PDK3:-475	PROMOTER	-97	300	398	100	4	8	3	0.675879397	0.633333333	NA	178	301.9090909	503	273	593.4545455	1209	0.244034707	0.58415293	1.026525199	78.52758175	NA	NA	NA	NA	0	0	0	forward	chrX:24242640-24243037	chrX	24242640	24243037	NA
317	317	1	8	4	chr18:46659089-46659149	A_76_P0171697	41064	FALSE	ME2	ref|NM_002396|ref|ME2:-480	PROMOTER	-1303	1158	2462	100	24	15	22	0.562956946	0.666666667	NA	4917	6863.272727	12076	3988	5559.727273	9240	0.934968625	1.22838972	1.435885167	80.35202241	NA	NA	NA	NA	0	0	0	forward	chr18:46657818-46660279	chr18	46657818	46660279	LongFragment
318	318	1	9	4	chr3:155322834-155322774	A_76_P0348352	40634	FALSE	SGEF	ref|NM_015595|ref|SGEF:913	INSIDE	-296	528	825	100	7	7	7	0.63030303	0.633333333	NA	1087	2480.363636	7335	1194	2286.818182	4518	0.717491749	1.030738215	1.623505976	77.66058094	NA	NA	NA	NA	0	0	0	reverse	chr3:155322510-155323334	chr3	155322510	155323334	NA
319	319	1	10	4	chr3:33815079-33815139	A_76_P0307963	40204	FALSE	PDCD6IP	ref|NM_013374|ref|PDCD6IP:549|ccds|CCDS2660.1:-115	INSIDE	-381	541	923	100	5	10	8	0.628385699	0.666666667	NA	301	698.7272727	1205	596	932.1818182	1682	0.265198238	0.796151004	1.39261745	79.94664366	NA	NA	NA	NA	0	0	0	forward	chr3:33814730-33815652	chr3	33814730	33815652	NA
320	320	1	11	4	chr4:1680805-1680865	A_76_P0319913	39774	FALSE	SLBP	ref|NM_006527|ref|SLBP:426|ref|LOC92305:9480|ref|TACC3:-9661	INSIDE	-943	582	1526	100	12	24	14	0.667758847	0.816666667	NA	3692	20624.27273	65423	2565	11393.90909	54945	0.095895896	4.06039522	22.93130039	86.38445413	NA	NA	NA	NA	0	0	0	forward	chr4:1679894-1681419	chr4	1679894	1681419	NA
321	321	1	12	4	chr11:10518943-10519003	A_76_P0159520	39344	FALSE	RNF141	ref|NM_016422|ref|RNF141:377|mgcs|BC028123:-421	INSIDE	-144	146	291	100	6	2	3	0.64604811	0.566666667	NA	172	391.3636364	506	290	671.0909091	1646	0.168792934	0.742668108	1.317708333	74.90223517	NA	NA	NA	NA	0	0	0	forward	chr11:10518831-10519121	chr11	10518831	10519121	NA
322	322	1	13	4	chr3:191321203-191321263	A_76_P0338139	38914	FALSE	LEPREL1	ref|NM_018192|ref|LEPREL1:187	INSIDE	-799	306	1106	100	8	20	10	0.661844485	0.7	NA	372	751.3636364	1549	324	918.0909091	1552	0.246031746	1.028808018	2.75308642	80.64192385	NA	NA	NA	NA	0	0	0	forward	chr3:191320436-191321541	chr3	191320436	191321541	NA
323	323	1	14	4	chrX:103023588-103023528	A_76_P0255460	38484	FALSE	MGC39900	ref|NM_194324|ref|MGC39900:209	INSIDE	-224	513	738	100	6	4	7	0.634146341	0.766666667	NA	3330	5978.090909	11723	2799	4938.636364	8473	0.738031915	1.182723601	1.490338164	84.92410972	NA	NA	NA	NA	0	0	0	reverse	chrX:103023336-103024073	chrX	103023336	103024073	NA
324	324	1	15	4	chr19:2980414-2980474	A_76_P0161039	38054	FALSE	TLE2	ref|NM_003260|ref|TLE2:-422	PROMOTER	-1074	1677	2752	100	21	23	25	0.614462209	0.65	NA	994	1623.818182	3752	990	1692.636364	2974	0.62125	0.967443492	1.478787879	80.25096196	NA	NA	NA	NA	0	0	0	forward	chr19:2979372-2982123	chr19	2979372	2982123	LongFragment
325	325	1	16	4	chr7:99898514-99898574	A_76_P0365370	37624	FALSE	ACTL6B	ref|NM_016188|ref|ACTL6B:157	INSIDE	-340	101	442	100	4	5	4	0.705882353	0.7	NA	872	1574.727273	2869	1004	1552.090909	2540	0.617721519	1.028559167	1.483356449	82.16792547	NA	NA	NA	NA	0	0	0	forward	chr7:99898206-99898647	chr7	99898206	99898647	NA
326	326	1	17	4	chr15:61356330-61356270	A_76_P0144851	37194	FALSE	APH1B	ref|NM_031301|ref|APH1B:-543	PROMOTER	-110	74	185	100	0	1	1	0.410810811	0.366666667	NA	51	91.90909091	150	112	423.3636364	1181	0.080415045	0.373068582	0.8125	67.81738278	NA	NA	NA	NA	0	0	0	reverse	chr15:61356192-61356376	chr15	61356192	61356376	NA
327	327	1	18	4	LACC:GD35C_13_4	LACC:GD35C_13_4	36764	pos	LACC:GD35C_13_4			-961	192	1154	100	0	0	9	32.06239168	38.33333333	NA	47	69	90	104	381.4545455	1126	0.051509769	0.335272495	0.759615385	NA	NA	NA	NA	NA	NA	NA	NA	NA
328	328	1	19	4	chr4:7162455-7162395	A_76_P0110426	36334	FALSE	FLJ90575	ref|NM_153376|ref|FLJ90575:313|ref|TBC1D14:132782	INSIDE	-48	1254	1303	100	27	20	12	0.765924789	0.783333333	NA	356	735	1353	593	937.9090909	1560	0.328110599	0.816175988	1.202360877	85.38038531	NA	NA	NA	NA	0	0	0	reverse	chr4:7162379-7163681	chr4	7162379	7163681	NA
329	329	1	20	4	chr17:2561410-2561470	A_76_P0529322	35904	FALSE	KIAA0664	ref|NM_015229|ref|KIAA0664:624	INSIDE	-930	1481	2412	100	17	20	22	0.655472637	0.75	NA	246	496	754	468	753.9090909	1395	0.263101604	0.724977284	1.170940171	84.06181505	NA	NA	NA	NA	0	0	0	forward	chr17:2560512-2562923	chr17	2560512	2562923	LongFragment
330	330	1	21	4	LACC:Arb_erf1:165_328_102	LACC:Arb_erf1:165_328_102	35474	pos	LACC:Arb_erf1:165_328_102			NA	NA	NA	NA	NA	NA	NA	NA	NA	NA	195	320.7272727	636	233	534.0909091	1230	0.21300813	0.732956318	1.158798283	NA	NA	NA	NA	NA	NA	NA	NA	NA
331	331	1	22	4	chr14:30413921-30413981	A_76_P0475903	35044	FALSE	COCH	ref|NM_004086|ref|COCH:436	INSIDE	-227	350	578	100	5	7	5	0.702422145	0.783333333	NA	1223	2349.454545	4485	1198	2586.727273	3883	0.509469697	0.930841103	1.400304414	85.72763842	NA	NA	NA	NA	0	0	0	forward	chr14:30413726-30414303	chr14	30413726	30414303	NA
332	332	1	23	4	chr2:228162505-228162445	A_76_P0300158	34614	FALSE	HRB	ref|NM_004504|ref|HRB:-71	PROMOTER	-414	722	1137	100	25	15	10	0.693051891	0.75	NA	1457	3786.181818	10954	1773	3337.545455	6475	0.723995881	1.088712929	1.691737452	83.79514033	NA	NA	NA	NA	0	0	0	reverse	chr2:228162063-228163199	chr2	228162063	228163199	NA
333	333	1	24	4	chr8:104102369-104102309	A_76_P0102111	34184	FALSE	ATP6V1C1	ref|NM_001695|ref|ATP6V1C1:-105	PROMOTER	NA	NA	NA	NA	NA	NA	NA	NA	0.616666667	NA	245	391.2727273	626	289	641.1818182	1527	0.299279633	0.725175003	1.190311419	77.41763485	NA	NA	NA	NA	0	0	0	reverse	chr8:228162063-228163199	chr8	228162063	228163199
334	334	1	25	4	chr14:30564779-30564719	A_76_P0167592	33754	FALSE	STRN3	ref|NM_014574|ref|STRN3:591	INSIDE	-301	679	981	100	21	4	9	0.697247706	0.666666667	NA	175	270.1818182	437	236	517.5454545	1241	0.211120064	0.659074291	1.161016949	79.72830581	NA	NA	NA	NA	0	0	0	reverse	chr14:30564450-30565430	chr14	30564450	30565430	NA
335	335	1	26	4	chr2:20772636-20772576	A_76_P0287074	33324	FALSE	FLJ14249	ref|NM_106552|ref|FLJ14249:-121	PROMOTER	-273	89	363	100	6	8	3	0.790633609	0.816666667	NA	877	2061.818182	4335	1097	1965.090909	3307	0.539003967	1.027578838	1.592750533	86.90463878	NA	NA	NA	NA	0	0	0	reverse	chr2:20772335-20772697	chr2	20772335	20772697	NA
336	336	1	27	4	chr19:584758-584698	A_76_P0162790	32894	FALSE	POLRMT-FGF22	ref|NM_005035|ref|NM_020637|ref|POLRMT:-198|ref|FGF22:-6197	DIVERGENT_PROMOTER	-1940	598	2539	100	20	13	23	0.616384403	0.583333333	NA	1413	2523.909091	4246	1383	2252.636364	3655	0.691694759	1.142286084	1.385193754	77.23500854	NA	NA	NA	NA	0	0	0	reverse	chr19:582790-585328	chr19	582790	585328	LongFragment
337	337	1	28	4	chr9:112592412-112592352	A_76_P0132068	32464	FALSE	C9orf80	ref|NM_021218|ref|C9orf80:-32440	PROMOTER	-190	1077	1268	100	15	16	11	0.729495268	0.65	NA	1306	2211.727273	3155	1258	1841.818182	2642	0.667653277	1.22476968	1.859290439	79.7741968	NA	NA	NA	NA	0	0	0	reverse	chr9:112592194-112593461	chr9	112592194	112593461	NA
338	338	1	29	4	chr1:241142169-241142109	A_76_P0112650	32034	FALSE	PNAS	ref|NM_016076|ref|PNAS-4:-275	PROMOTER	-792	275	1068	100	7	6	9	0.532771536	0.65	NA	510	1139.636364	1848	526	1140	1997	0.542814221	1.043195583	1.614219114	79.10843051	NA	NA	NA	NA	0	0	0	reverse	chr1:241141349-241142416	chr1	241141349	241142416	NA
339	339	1	30	4	chr4:8389421-8389361	A_76_P0318437	31604	FALSE	HTRA3	ref|NM_053044|ref|HTRA3:-171	PROMOTER	-567	1014	1582	100	18	22	14	0.685208597	0.666666667	NA	540	859.9090909	1518	590	1014.727273	1676	0.548211037	0.88228557	1.165584416	79.23660505	NA	NA	NA	NA	0	0	0	reverse	chr4:8388826-8390407	chr4	8388826	8390407	NA
340	340	1	31	4	chr17:63799952-63799892	A_76_P0538839	31174	FALSE	SLC16A6	ref|NM_004694|ref|SLC16A6:-922	PROMOTER	-482	249	732	100	10	19	7	0.699453552	0.616666667	NA	1055	2716.818182	5384	1336	2621.636364	4101	0.527849741	0.994352148	1.744086022	78.52535284	NA	NA	NA	NA	0	0	0	reverse	chr17:63799442-63800173	chr17	63799442	63800173	NA
341	341	1	32	4	chr1:77861297-77861237	A_76_P0220359	30744	FALSE	ZZZ3	ref|NM_015534|ref|ZZZ3:-903	PROMOTER	-840	129	970	100	4	12	9	0.655670103	0.783333333	NA	108	195.5454545	349	210	454.1818182	1106	0.167269439	0.514329035	0.903846154	85.63917102	NA	NA	NA	NA	0	0	0	reverse	chr1:77860429-77861398	chr1	77860429	77861398	NA
342	342	1	33	4	chr20:31737634-31737694	A_76_P0248825	30314	FALSE	E2F1	ref|NM_005225|ref|E2F1:190	INSIDE	-712	1289	2002	100	23	25	18	0.649350649	0.8	NA	72	159.8181818	280	190	455.8181818	1372	0.091836735	0.493681823	0.895833333	86.59007045	NA	NA	NA	NA	0	0	0	forward	chr20:31736954-31738955	chr20	31736954	31738955	NA
343	343	1	34	4	chr1:28883828-28883768	A_76_P0117687	29884	FALSE	YTHDF2	ref|NM_016258|ref|YTHDF2:-300	PROMOTER	NA	NA	NA	NA	NA	NA	NA	NA	0.633333333	NA	203	300.6363636	479	250	570	1339	0.224047797	0.623534327	1	78.45592933	NA	NA	NA	NA	0	0	0	reverse	NA:NA-NA	NA	NA	NA	InternalCut
344	344	1	35	4	chr1:21361599-21361659	A_76_P0212008	29454	FALSE	ECE1	ref|NM_001397|ref|ECE1:584	INSIDE	NA	NA	NA	NA	NA	NA	NA	NA	0.716666667	NA	370	560.8181818	1076	438	746.1818182	1378	0.315674891	0.815981805	1.157534247	81.73241085	NA	NA	NA	NA	0	0	0	forward	NA:NA-NA	NA	NA	NA	InternalCut
345	345	1	36	4	chr1:148506927-148506867	A_76_P0234481	29024	FALSE	TNRC4	ref|NM_007185|ref|TNRC4:-4534	PROMOTER	-75	88	164	100	2	0	1	0.548780488	0.466666667	NA	316	761.6363636	1357	388	758.1818182	1360	0.237593985	1.178693082	2.419889503	70.85069882	NA	NA	NA	NA	0	0	0	reverse	chr1:148506824-148506987	chr1	148506824	148506987	NA
346	346	1	37	4	chr10:99175839-99175899	A_76_P0457924	28594	FALSE	PGAM1	ref|NM_002629|ref|PGAM1:-147|ref|EXOSC1:19872	PROMOTER	-511	600	1112	100	10	15	10	0.65647482	0.766666667	NA	63	102.4545455	124	151	377.5454545	1073	0.085740913	0.386820288	0.684210526	85.05434829	NA	NA	NA	NA	0	0	0	forward	chr10:99175360-99176471	chr10	99175360	99176471	NA
347	347	1	38	4	chr19:49696377-49696437	A_76_P0152694	28164	FALSE	ZNF180	ref|NM_013256|ref|ZNF180:-12|ref|UNQ9366:29244	INSIDE	-89	197	287	100	5	3	3	0.672473868	0.65	NA	137	238.0909091	356	233	462.7272727	1106	0.164556962	0.613909209	0.956112853	80.56315724	NA	NA	NA	NA	0	0	0	forward	chr19:49696320-49696606	chr19	49696320	49696606	NA
348	348	1	39	4	chr14:22305610-22305550	A_76_P0466643	27734	FALSE	OXA1L	ref|NM_005015|ref|OXA1L:10|ref|SLC7A7:49272	INSIDE	-239	306	546	100	5	3	5	0.507326007	0.4	NA	61	113.4545455	192	132	368	1067	0.083411434	0.433234538	0.871212121	69.02081226	NA	NA	NA	NA	0	0	0	reverse	chr14:22305343-22305888	chr14	22305343	22305888	NA
349	349	1	40	4	chr12:124075035-124075095	A_76_P0463577	27304	FALSE	AACS	ref|NM_023928|ref|AACS:179	INSIDE	-1811	156	1968	100	12	8	18	0.566056911	0.566666667	NA	1594	3008.363636	6833	1524	2791.818182	5303	0.708629442	1.036807738	1.40529399	74.86684047	NA	NA	NA	NA	0	0	0	forward	chr12:124073256-124075223	chr12	124073256	124075223	NA
350	350	1	41	4	chr22:40310283-40310223	A_76_P0154229	26874	FALSE	PMM1	ref|NM_002676|ref|PMM1:60	INSIDE	-304	196	501	100	6	2	4	0.678642715	0.683333333	NA	333	703.2727273	1531	503	813.9090909	1253	0.311129163	0.865613404	1.404587156	80.94606236	NA	NA	NA	NA	0	0	0	reverse	chr22:40309951-40310451	chr22	40309951	40310451	NA
351	351	1	42	4	chr16:86194059-86193999	A_76_P0166129	26444	FALSE	JPH3	ref|NM_020655|ref|JPH3:30|ccds|CCDS10962.1:-224	INSIDE	-550	1113	1664	100	21	27	15	0.751802885	0.65	NA	117	219.7272727	362	220	451.6363636	1145	0.110043668	0.613282433	1.0375	79.664002	NA	NA	NA	NA	0	0	0	reverse	chr16:86193481-86195144	chr16	86193481	86195144	NA
352	352	1	43	4	chr15:77976334-77976274	A_76_P0156284	26014	FALSE	MTHFS	ref|NM_006441|ref|MTHFS:91	INSIDE	-138	176	315	100	0	4	3	0.723809524	0.683333333	NA	395	857.2727273	1981	501	1009.454545	1826	0.504922644	0.853777306	1.286363636	81.03499642	NA	NA	NA	NA	0	0	0	reverse	chr15:77976168-77976482	chr15	77976168	77976482	NA
353	353	1	44	4	LACC:GD13C_3_1	LACC:GD13C_3_1	25584	pos	LACC:GD13C_3_1			-160	6	167	61.66666667	0	0	1	22.15568862	36.66666667	NA	110	304.9090909	559	180	485.7272727	1214	0.15815486	0.751639408	1.280612245	NA	NA	NA	NA	NA	NA	NA	NA	NA
354	354	1	45	4	chr9:128002101-128002161	A_76_P0103072	25154	FALSE	C9orf16	ref|NM_024112|ref|LCN2:10860|ref|C9orf16:-57|ref|CIZ1:44085	PROMOTER	-929	817	1747	100	19	6	15	0.63136806	0.683333333	NA	483	744.4545455	1440	502	806.8181818	1437	0.411969381	0.966793631	1.205179283	80.29055317	NA	NA	NA	NA	0	0	0	forward	chr9:128001204-128002950	chr9	128001204	128002950	NA
355	355	1	46	4	chrX:152806360-152806420	A_76_P0064268	24724	FALSE	IRAK1	ref|NM_001569|ref|IRAK1:-201|ref|MECP2:77586	PROMOTER	-2165	177	2343	100	34	15	21	0.696542894	0.816666667	NA	239	464.8181818	843	284	644.3636364	1444	0.256232687	0.780309777	1.178107607	86.51221801	NA	NA	NA	NA	0	0	0	forward	chrX:152804227-152806569	chrX	152804227	152806569	LongFragment
356	356	1	47	4	chr11:74914869-74914809	A_76_P0139532	24294	FALSE	PP1665	ref|NM_030792|ref|PP1665:-324	PROMOTER	-626	320	947	100	15	15	8	0.744456177	0.683333333	NA	2380	3690.181818	8659	1641	3057.727273	5293	0.774857762	1.203561457	1.781687243	80.24677742	NA	NA	NA	NA	0	0	0	reverse	chr11:74914215-74915161	chr11	74914215	74915161	NA
357	357	1	48	4	chr16:24648626-24648686	A_76_P0168852	23864	FALSE	TNRC6A	ref|NM_020847|ref|TNRC6A:-416	PROMOTER	-250	1731	1982	100	10	14	17	0.50605449	0.616666667	NA	1438	3678.363636	8012	1862	2999.454545	5097	0.640939597	1.193658277	1.641130684	78.15559551	NA	NA	NA	NA	0	0	0	forward	chr16:24648408-24650389	chr16	24648408	24650389	NA
358	358	1	49	4	chr1:39161065-39161005	A_76_P0205559	23434	FALSE	NDUFS5	ref|NM_004552|ref|NDUFS5:-63	PROMOTER	-433	74	508	100	2	1	4	0.547244094	0.616666667	NA	2394	4005.090909	8412	2300	3321.272727	5760	0.824007502	1.175046455	1.460416667	78.29601351	NA	NA	NA	NA	0	0	0	reverse	chr1:39160604-39161111	chr1	39160604	39161111	NA
359	359	1	50	4	chr9:19092934-19092874	A_76_P0389925	23004	FALSE	FAM29A	ref|NM_017645|ref|FAM29A:-2|ccds|CCDS6489.1:-255	INSIDE	-546	250	797	100	11	6	7	0.6097867	0.666666667	NA	111	182.9090909	249	182	409.3636364	1226	0.110114192	0.572653336	0.80075188	81.28437144	NA	NA	NA	NA	0	0	0	reverse	chr9:19092360-19093156	chr9	19092360	19093156	NA
360	360	1	51	4	chr17:59694252-59694312	A_76_P0566863	22574	FALSE	HT008	ref|NM_018469|ref|HT008:103	INSIDE	-345	288	634	100	15	8	6	0.753943218	0.666666667	NA	1593	2189.909091	3800	1630	2130.181818	3336	0.735744681	1.02318371	1.301688992	80.59343998	NA	NA	NA	NA	0	0	0	forward	chr17:59693939-59694572	chr17	59693939	59694572	NA
361	361	1	52	4	chr18:5228017-5227957	A_76_P0159923	22144	FALSE	chr18:5228017-5227957	mgcs|BC010538:41	Unknown	NA	NA	NA	NA	NA	NA	NA	NA	0.716666667	NA	153	292.5454545	508	278	482	1056	0.234848485	0.683428168	1.18705036	81.97710156	NA	NA	NA	NA	0	0	0	reverse	NA:NA-NA	NA	NA	NA	InternalCut
362	362	1	53	4	chrX:70071353-70071413	A_76_P0161126	21714	FALSE	SNX12	ref|NM_013346|ref|SNX12:-131	PROMOTER	-113	91	205	100	3	4	2	0.687804878	0.616666667	NA	658	1024	1803	764	1166.545455	1786	0.563994374	0.886821138	1.11048478	78.13611328	NA	NA	NA	NA	0	0	0	forward	chrX:70071272-70071476	chrX	70071272	70071476	NA
363	363	1	54	4	chr1:230347043-230346983	A_76_P0105779	21284	FALSE	SLC35F3	ref|NM_173508|ref|SLC35F3:-400	PROMOTER	-725	235	961	100	4	7	8	0.481789802	0.583333333	NA	2129	3336.090909	5723	1888	2863.090909	4524	0.645542753	1.188654108	1.671353957	76.75653473	NA	NA	NA	NA	0	0	0	reverse	chr1:230346290-230347250	chr1	230346290	230347250	NA
364	364	1	55	4	chr12:47396854-47396914	A_76_P0467378	20854	FALSE	CCNT1	ref|NM_001240|ref|CCNT1:164|ccds|CCDS8766.1:-159	INSIDE	-336	719	1056	100	7	5	10	0.553030303	0.5	NA	40	53.81818182	84	81	254	817	0.051407589	0.350221232	0.716049383	72.36639231	NA	NA	NA	NA	0	0	0	forward	chr12:47396550-47397605	chr12	47396550	47397605	NA
365	365	1	56	4	chr3:188130784-188130724	A_76_P0135852	20424	FALSE	ST6GAL1	ref|NM_173216|ref|ST6GAL1:-463	PROMOTER	-156	78	235	100	3	1	2	0.608510638	0.7	NA	503	971.9090909	1645	731	973.4545455	1432	0.439592431	1.019896703	1.489740082	82.3469926	NA	NA	NA	NA	0	0	0	reverse	chr3:188130600-188130834	chr3	188130600	188130834	NA
366	366	1	57	4	chr3:52464694-52464754	A_76_P0310738	19994	FALSE	NISCH	ref|NM_007184|ref|NISCH:53|ref|TNNC1:-1626	INSIDE	-66	215	282	100	4	4	2	0.719858156	0.733333333	NA	215	536	1084	408	691.3636364	1133	0.376875552	0.839990031	1.700980392	NA	NA	NA	NA	NA	0	0	0	forward	chr3:52464660-52464941	chr3	52464660	52464941	NA
367	367	1	58	4	chr3:42670954-42670894	A_76_P0301324	19564	FALSE	ZNF651	ref|NM_145166|ref|NKTR:53815|ref|ZNF651:-4953	PROMOTER	-706	506	1213	100	14	22	11	0.720527617	0.716666667	NA	275	573.1818182	1100	446	729.8181818	1288	0.303571429	0.813235146	1.137071651	83.06879311	NA	NA	NA	NA	0	0	0	reverse	chr3:42670220-42671432	chr3	42670220	42671432	NA
368	368	1	59	4	LACC:GD24C_10_4	LACC:GD24C_10_4	19134	pos	LACC:GD24C_10_4			-149	1030	1180	100	0	0	10	30.19508058	31.66666667	NA	38	56.54545455	116	94	332	1127	0.054125998	0.303327412	0.828571429	NA	NA	NA	NA	NA	NA	NA	NA	NA
369	369	1	60	4	chr5:50714561-50714501	A_76_P0127813	18704	FALSE	ISL1	ref|NM_002202|ref|ISL1:-494	PROMOTER	NA	NA	NA	NA	NA	NA	NA	NA	0.6	NA	462	925.0909091	1753	616	943.7272727	1724	0.398491879	1.026964204	1.592188919	75.29145924	NA	NA	NA	NA	0	0	0	reverse	NA:NA-NA	NA	NA	NA	InternalCut
370	370	1	61	4	chr17:2153642-2153702	A_76_P0499132	18274	FALSE	C17orf31	ref|NM_017575|ref|C17orf31:97|ref|FLJ14069:-109|ref|SRR:-325	INSIDE	-700	476	1177	100	14	15	11	0.679694138	0.783333333	NA	593	1267.181818	2331	855	1316.727273	2137	0.488346883	0.95697745	1.281164695	86.2078159	NA	NA	NA	NA	0	0	0	forward	chr17:2152974-2154150	chr17	2152974	2154150	NA
371	371	1	62	4	chr12:63850465-63850525	A_76_P0484179	17844	FALSE	LEMD3	ref|NM_014319|ref|LEMD3:858	INSIDE	-908	130	1039	100	20	6	9	0.676612127	0.55	NA	363	779.3636364	1663	507	846.2727273	1280	0.387838948	0.935495961	1.442728443	73.63814031	NA	NA	NA	NA	0	0	0	forward	chr12:63849589-63850627	chr12	63849589	63850627	NA
372	372	1	63	4	chr13:112910934-112910874	A_76_P0465528	17414	FALSE	FLJ11305	ref|NM_018386|ref|FLJ11305:80|ref|CUL4A:-182	INSIDE	NA	NA	NA	NA	NA	NA	NA	NA	0.683333333	NA	306	508	820	405	651.3636364	1367	0.354059985	0.85034053	1.274074074	81.39050989	NA	NA	NA	NA	0	0	0	reverse	NA:NA-NA	NA	NA	NA	InternalCut
373	373	1	64	4	chr7:65114767-65114827	A_76_P0366972	16984	FALSE	TPST1	ref|NM_003596|ref|TPST1:334	INSIDE	-609	149	759	100	17	9	7	0.737812912	0.8	NA	1228	1997.909091	4227	1206	1843.090909	3348	0.581992171	1.075777342	1.331674959	86.46382326	NA	NA	NA	NA	0	0	0	forward	chr7:65114190-65114948	chr7	65114190	65114948	NA
374	374	1	65	4	chr4:120579561-120579621	A_76_P0135293	16554	FALSE	LOC401152	ref|NM_001001701|ref|USP53:61074|ref|LOC401152:-201	PROMOTER	-271	161	433	100	5	6	4	0.595842956	0.466666667	NA	159	350.7272727	773	137	565.4545455	1122	0.262923351	0.727004154	1.160583942	70.89477888	NA	NA	NA	NA	0	0	0	forward	chr4:120579322-120579754	chr4	120579322	120579754	NA
375	375	1	66	4	chr2:224635030-224634970	A_76_P0275703	16124	FALSE	WDFY1	ref|NM_020830|ref|WDFY1:557|mgcs|BC064534:-1990	INSIDE	-124	1180	1305	100	15	17	12	0.613793103	0.75	NA	11465	17893	37629	8813	12758	18559	0.913538194	1.360510751	2.085517929	83.21082552	NA	NA	NA	NA	0	0	0	reverse	chr2:224634878-224636182	chr2	224634878	224636182	NA
376	376	1	67	4	chr1:166495901-166495961	A_76_P0129199	15694	FALSE	MGC9084-FLJ10706	ref|NM_033418|ref|NM_018186|ref|MGC9084:-242|ref|FLJ10706:-276	DIVERGENT_PROMOTER	NA	NA	NA	NA	NA	NA	NA	NA	0.566666667	NA	490	848.3636364	1803	431	888.8181818	1503	0.654213037	0.956930295	1.273305085	75.26161158	NA	NA	NA	NA	0	0	0	forward	NA:NA-NA	NA	NA	NA	InternalCut
377	377	1	68	4	chr3:53890830-53890770	A_76_P0309956	15264	FALSE	ACTR8	ref|NM_022899|ref|ACTR8:427|ref|SELK:10229	INSIDE	-553	641	1195	100	9	10	11	0.574895397	0.716666667	NA	5839	12454.45455	23406	5820	10588.72727	19801	0.306499672	1.325171035	2.404467354	82.55376306	NA	NA	NA	NA	0	0	0	reverse	chr3:53890249-53891443	chr3	53890249	53891443	NA
378	378	1	69	4	chr2:231403734-231403674	A_76_P0284468	14834	FALSE	CAB39	ref|NM_016289|ref|CAB39:535	INSIDE	-1366	443	1810	100	28	19	16	0.650828729	0.766666667	NA	384	593.5454545	1016	381	677.2727273	1207	0.520572451	0.920194776	1.236220472	84.12970141	NA	NA	NA	NA	0	0	0	reverse	chr2:231402340-231404149	chr2	231402340	231404149	NA
379	379	1	70	4	chr6:3173143-3173203	A_76_P0349572	14404	FALSE	MGC8685	ref|NM_178012|ref|MGC8685:-303	PROMOTER	-151	474	626	100	8	5	6	0.682108626	0.6	NA	417	728.4545455	1266	373	788.0909091	1337	0.404513889	1.009073566	1.619302949	75.81242768	NA	NA	NA	NA	0	0	0	forward	chr6:3173024-3173649	chr6	3173024	3173649	NA
380	380	1	71	4	chr3:3815620-3815560	A_76_P0288076	13974	FALSE	LRRN1	ref|NM_020873|ref|LRRN1:-959	PROMOTER	-650	198	849	100	4	3	7	0.507656066	0.716666667	NA	185	315.3636364	703	253	465.1818182	889	0.209223847	0.749270981	1.378125	82.26779866	NA	NA	NA	NA	0	0	0	reverse	chr3:3814942-3815790	chr3	3814942	3815790	NA
381	381	1	72	4	chr9:137611819-137611879	A_76_P0104396	13544	FALSE	ENTPD8	ref|NM_198585|ref|NOXA1:18166|ref|ENTPD8:-111|ref|NELF:17742	PROMOTER	-2319	852	3172	100	15	10	29	0.651324086	0.8	NA	1062	2341.727273	4004	1431	2230.090909	3525	0.696850394	1.031118593	1.274349084	85.58172923	NA	NA	NA	NA	0	0	0	forward	chr9:137609532-137612703	chr9	137609532	137612703	LongFragment
382	382	1	73	4	chr1:84751993-84751933	A_76_P0105569	13114	FALSE	CTBS	ref|NM_004388|ref|CTBS:156	INSIDE	-46	90	137	100	2	5	1	0.700729927	0.666666667	NA	4762	7291.181818	13994	3616	5636.090909	8841	0.743362832	1.285081181	1.79341279	80.43758455	NA	NA	NA	NA	0	0	0	reverse	chr1:84751919-84752055	chr1	84751919	84752055	NA
383	383	1	74	4	chr5:167939453-167939393	A_76_P0119129	12684	FALSE	PANK3	ref|NM_024594|ref|PANK3:-257	PROMOTER	-426	192	619	100	8	2	5	0.684975767	0.6	NA	563	1049.090909	2048	666	1051.545455	1528	0.4504	1.007874876	1.741223671	77.10298322	NA	NA	NA	NA	0	0	0	reverse	chr5:167938999-167939617	chr5	167938999	167939617	NA
384	384	1	75	4	chr5:177986665-177986605	A_76_P0349431	12254	FALSE	CLK4	ref|NM_020666|ref|CLK4:25|ccds|CCDS4437.1:-3612	INSIDE	NA	NA	NA	NA	NA	NA	NA	NA	0.666666667	NA	323	522.4545455	1032	322	645.3636364	1165	0.427659574	0.834213636	1.02891326	81.33161805	NA	NA	NA	NA	0	0	0	reverse	NA:NA-NA	NA	NA	NA	InternalCut
385	385	1	76	4	chr7:150222177-150222237	A_76_P0400966	11824	FALSE	CENTG3	ref|NM_031946|ref|CENTG3:734|ref|FASTK:-6608|ref|C7orf21:-4471	INSIDE	-865	320	1186	100	26	22	11	0.748735245	0.733333333	NA	133	180.0909091	246	143	335.0909091	638	0.246467818	0.653981591	1.202797203	82.61808195	NA	NA	NA	NA	0	0	0	forward	chr7:150221344-150222529	chr7	150221344	150222529	NA
386	386	1	77	4	chr11:64327148-64327208	A_76_P0167203	11394	FALSE	MAP4K2	ref|NM_004579|ref|MAP4K2:111|ref|MEN1:7433	INSIDE	-142	667	810	100	13	14	7	0.677777778	0.766666667	NA	301	643.1818182	1093	545	766.0909091	1128	0.436231884	0.840325628	1.247706422	85.00801975	NA	NA	NA	NA	0	0	0	forward	chr11:64327038-64327847	chr11	64327038	64327847	NA
387	387	1	78	4	chr20:11819267-11819207	A_76_P0555963	10964	FALSE	BTBD3	ref|NM_181443|ref|BTBD3:-239	PROMOTER	-577	787	1365	100	17	19	12	0.630769231	0.45	NA	125	197.7272727	327	149	396.7272727	953	0.165792235	0.647575112	1.152777778	70.59731836	NA	NA	NA	NA	0	0	0	reverse	chr20:11818662-11820026	chr20	11818662	11820026	NA
388	388	1	79	4	chr5:74668971-74669031	A_76_P0340955	10534	FALSE	HMGCR	ref|NM_000859|ref|HMGCR:147|ccds|CCDS4027.1:-5185	INSIDE	-135	346	482	100	6	1	4	0.676348548	0.65	NA	251	366	628	283	502.3636364	811	0.397755611	0.782642925	1.175609756	79.10509023	NA	NA	NA	NA	0	0	0	forward	chr5:74668868-74669349	chr5	74668868	74669349	NA
389	389	1	80	4	chr2:131347117-131347177	A_76_P0134469	10104	FALSE	FLJ38377	ref|NM_152698|ref|FLJ38377:296|ccds|CCDS2164.1:-6237	INSIDE	-1265	746	2012	100	12	18	18	0.621272366	0.683333333	NA	284	563.8181818	1053	450	676.2727273	1170	0.442841287	0.838691492	1.108888889	79.94286848	NA	NA	NA	NA	0	0	0	forward	chr2:131345884-131347895	chr2	131345884	131347895	LongFragment
390	390	1	81	4	chr13:43351800-43351860	A_76_P0145696	9674	FALSE	FLJ31846	ref|NM_144974|ref|FLJ31846:-3|ref|FLJ38725:-138	INSIDE	-333	1131	1465	100	10	6	13	0.604778157	0.65	NA	245	348.4545455	505	283	493.5454545	855	0.4390681	0.766422818	1.340540541	79.06077122	NA	NA	NA	NA	0	0	0	forward	chr13:43351499-43352963	chr13	43351499	43352963	NA
391	391	1	82	4	chr1:36223759-36223699	A_76_P0203492	9244	FALSE	ADPRHL2	ref|NM_017825|ref|ADPRHL2:151|ref|TEKT2:4961|ref|COL8A2:11214	INSIDE	-210	543	754	100	11	9	6	0.657824934	0.65	NA	108	240.9090909	555	206	389.9090909	717	0.340101523	0.662024885	1.206521739	78.89714756	NA	NA	NA	NA	0	0	0	reverse	chr1:36223521-36224274	chr1	36223521	36224274	NA
392	392	1	83	4	chr3:187025418-187025478	A_76_P0112927	8814	FALSE	IMP	ref|NM_001007225|ref|IMP-2:81	INSIDE	-1688	917	2606	100	46	44	23	0.729086723	0.583333333	NA	133	244.5454545	547	235	388.1818182	640	0.289285714	0.694314568	1.21286031	75.5337553	NA	NA	NA	NA	0	0	0	forward	chr3:187023762-187026367	chr3	187023762	187026367	LongFragment
393	393	1	84	4	chr2:25808425-25808365	A_76_P0112636	8384	FALSE	DTNB	ref|NM_183361|ref|DTNB:-241	PROMOTER	-694	85	780	100	16	21	7	0.778205128	0.583333333	NA	205	374.2727273	592	240	504.2727273	802	0.477027027	0.803340235	1.207831325	76.89208309	NA	NA	NA	NA	0	0	0	reverse	chr2:25807703-25808482	chr2	25807703	25808482	NA
394	394	1	85	4	chr12:51979804-51979744	A_76_P0479952	7954	FALSE	C12orf10	ref|NM_021640|ref|C12orf10:26|ref|ESPL1:30957|ref|PFDN5:4191|ref|AAAS:21867	INSIDE	-117	668	786	100	9	6	7	0.611959288	0.65	NA	98	186.3636364	384	222	383.3636364	630	0.158833063	0.567513076	1.284615385	78.73450575	NA	NA	NA	NA	0	0	0	reverse	chr12:51979659-51980444	chr12	51979659	51980444	NA
395	395	1	86	4	LACC:GD85C_21_4	LACC:GD85C_21_4	7524	pos	LACC:GD85C_21_4			-211	16	228	78.33333333	0	1	2	39.9122807	40	NA	145	350.3636364	631	156	488.3636364	844	0.485781991	0.762279621	1.026252983	NA	NA	NA	NA	NA	NA	NA	NA	NA
396	396	1	87	4	chrX:152805969-152806029	A_76_P0156860	7094	FALSE	IRAK1	ref|NM_001569|ref|IRAK1:190|ref|MECP2:77977	INSIDE	-1774	568	2343	100	34	15	21	0.696542894	0.65	NA	727	1758.636364	3383	918	1850.909091	3009	0.377534064	0.966742866	1.421428571	79.69495245	NA	NA	NA	NA	0	0	0	forward	chrX:152804227-152806569	chrX	152804227	152806569	LongFragment
397	397	1	88	4	chr16:66154209-66154149	A_76_P0516404	6664	FALSE	CTCF	ref|NM_006565|ref|CTCF:216	INSIDE	NA	NA	NA	NA	NA	NA	NA	NA	0.733333333	NA	490	872.5454545	1598	569	946.0909091	1423	0.611597374	0.918256019	1.212443096	82.8985472	NA	NA	NA	NA	0	0	0	reverse	NA:NA-NA	NA	NA	NA	InternalCut
398	398	1	89	4	chr11:111142324-111142264	A_76_P0148464	6234	FALSE	PPP2R1B	ref|NM_181699|ref|PPP2R1B:85	INSIDE	-307	703	1011	100	4	4	9	0.574678536	0.666666667	NA	1473	3560.636364	6648	1925	3179	4725	0.759669933	1.08347429	1.627315542	79.78657462	NA	NA	NA	NA	0	0	0	reverse	chr11:111141989-111142999	chr11	111141989	111142999	NA
399	399	1	90	4	chr2:45074722-45074662	A_76_P0290635	5804	FALSE	SIX3	ref|NM_005413|ref|SIX3:-5819	PROMOTER	-35	279	315	100	2	1	3	0.653968254	0.766666667	NA	1291	2291.363636	4448	1600	2313.181818	3512	0.567060742	0.976889343	1.27375	84.13397326	NA	NA	NA	NA	0	0	0	reverse	chr2:45074659-45074973	chr2	45074659	45074973	NA
400	400	1	91	4	chr8:110415975-110415915	A_76_P0136405	5374	FALSE	e(y)2	ref|NM_020189|ref|e(y)2:134|ref|NUDCD1:-454	INSIDE	-203	181	385	100	4	2	3	0.620779221	0.65	NA	420	714.1818182	1470	484	792.0909091	1191	0.586638831	0.903319266	1.234256927	78.79741485	NA	NA	NA	NA	0	0	0	reverse	chr8:110415744-110416128	chr8	110415744	110416128	NA
401	401	1	92	4	LACC:GD5C_19_3	LACC:GD5C_19_3	4944	pos	LACC:GD5C_19_3			-250	1030	1281	100	1	0	10	31.484375	30	NA	34	46.45454545	64	74	243.7272727	639	0.0657277	0.286155887	0.581081081	NA	NA	NA	NA	NA	NA	NA	NA	NA
402	402	1	93	4	chr19:62782003-62782063	A_76_P0562514	4514	FALSE	ZNF416	ref|NM_017879|ref|ZNF416:22|ref|ZIK1:-5288	INSIDE	-280	231	512	100	9	5	5	0.662109375	0.583333333	NA	949	2462.363636	4696	1145	2165.454545	3785	0.331818182	1.221391936	2.085925926	77.31516898	NA	NA	NA	NA	0	0	0	forward	chr19:62781755-62782266	chr19	62781755	62782266	NA
403	403	1	94	4	chr11:76059417-76059477	A_76_P0164394	4084	FALSE	GARP	ref|NM_005512|ref|GARP:-904|mgcs|BC070079:-8	PROMOTER	-205	78	284	100	8	6	2	0.76056338	0.666666667	NA	1280	1863.454545	3129	1223	1740.909091	2650	0.811192214	1.062908031	1.243190661	80.06896931	NA	NA	NA	NA	0	0	0	forward	chr11:76059244-76059527	chr11	76059244	76059527	NA
404	404	1	95	4	chr8:1759772-1759712	A_76_P0412594	3654	FALSE	ARHGEF10	ref|NM_014629|ref|CLN8:60395|ref|ARHGEF10:-48423	PROMOTER	-1188	1410	2599	100	19	20	23	0.678722586	0.616666667	NA	398	636.6363636	1201	452	727.2727273	1057	0.593306288	0.873156726	1.136234626	78.17002258	NA	NA	NA	NA	0	0	0	reverse	chr8:1758556-1761154	chr8	1758556	1761154	LongFragment
405	405	1	96	4	chr7:32112001-32111941	A_76_P0130537	3224	FALSE	chr7:32112001-32111941		Unknown	-187	97	285	100	1	4	2	0.656140351	0.566666667	NA	74	117.2727273	182	127	298.9090909	632	0.202531646	0.477233965	0.795275591	76.16509705	NA	NA	NA	NA	0	0	0	reverse	chr7:32111786-32112070	chr7	32111786	32112070	NA
406	406	1	97	4	chr17:41327512-41327452	A_76_P0526629	2794	FALSE	MAPT	ref|NM_005910|ref|MAPT:-141	PROMOTER	-602	95	698	100	3	9	6	0.558739255	0.766666667	NA	838	1462.363636	3255	864	1466.545455	2492	0.58356546	0.971893523	1.306179775	85.88618642	NA	NA	NA	NA	0	0	0	reverse	chr17:41326882-41327579	chr17	41326882	41327579	NA
407	407	1	98	4	chr11:124944301-124944241	A_76_P0447776	2364	FALSE	EI24	ref|NM_004879|ref|EI24:-236	PROMOTER	-598	371	970	100	6	5	9	0.580412371	0.45	NA	99	158.0909091	297	118	325	652	0.257668712	0.56164627	0.838983051	70.19993346	NA	NA	NA	NA	0	0	0	reverse	chr11:124943675-124944644	chr11	124943675	124944644	NA
408	408	1	99	4	chr19:51829836-51829896	A_76_P0142672	1934	FALSE	GNG8	ref|NM_033258|ref|PTGIR:-9672|ref|GNG8:-87	PROMOTER	-1047	424	1472	100	7	4	13	0.642663043	0.7	NA	316	477.2727273	1177	349	603.5454545	900	0.370892019	0.81267936	1.370197905	80.82358757	NA	NA	NA	NA	0	0	0	forward	chr19:51828821-51830292	chr19	51828821	51830292	NA
409	409	1	100	4	chr2:74317321-74317261	A_76_P0300520	1504	FALSE	MOBK1B	ref|NM_018221|ref|MOBK1B:347	INSIDE	-188	230	419	100	3	3	4	0.69451074	0.633333333	NA	217	328.0909091	667	298	492.9090909	756	0.365079365	0.687542413	1.001501502	78.44380207	NA	NA	NA	NA	0	0	0	reverse	chr2:74317105-74317523	chr2	74317105	74317523	NA
410	410	1	101	4	chr11:129270626-129270686	A_76_P0137774	1074	FALSE	NFRKB	ref|NM_006165|ref|NFRKB:-2542|ref|PRDM10:52071|mgcs|BC063280:-13	PROMOTER	-456	1581	2038	100	14	7	18	0.561334642	0.75	NA	1293	1960.272727	4463	1215	1854.272727	3100	0.638636364	1.018135086	1.452326717	83.36516828	NA	NA	NA	NA	0	0	0	forward	chr11:129270202-129272239	chr11	129270202	129272239	LongFragment
411	411	1	102	4	NegativeControl	(-)3xSLv1	644	neg	(-)3xSLv1			NA	NA	NA	NA	NA	NA	NA	NA	NA	NA	33	42.63636364	59	89	343.3636364	1062	0.037800687	0.232779375	0.539325843	NA	NA	NA	NA	NA	NA	NA	NA	NA
412	412	1	103	4	HsCGHBrightCorner	HsCGHBrightCorner	214	pos	HsCGHBrightCorner			NA	NA	NA	NA	NA	NA	NA	NA	NA	NA	176	344.3636364	611	255	599.1818182	1442	0.127600555	0.776279792	1.917647059	NA	NA	NA	NA	NA	NA	NA	NA	NA
413	413	1	1	5	NegativeControl	(-)3xSLv1	44288	neg	(-)3xSLv1			NA	NA	NA	NA	NA	NA	NA	NA	NA	NA	35	45.90909091	64	99	499.1818182	1419	0.03453136	0.19903965	0.474747475	NA	NA	NA	NA	NA	NA	NA	NA	NA
414	414	1	2	5	NegativeControl	(-)3xSLv1	43858	neg	(-)3xSLv1			NA	NA	NA	NA	NA	NA	NA	NA	NA	NA	35	44	62	94	386.7272727	997	0.037111334	0.219144106	0.510638298	NA	NA	NA	NA	NA	NA	NA	NA	NA
415	415	1	3	5	chr10:106390416-106390476	A_76_P0112234	43428	FALSE	SORCS3	ref|NM_014978|ref|SORCS3:-402	PROMOTER	NA	NA	NA	NA	NA	NA	NA	NA	0.7	NA	727	1135.818182	1768	784	1240.363636	2203	0.523021583	0.983105272	1.391566265	81.70643952	NA	NA	NA	NA	0	0	0	forward	NA:NA-NA	NA	NA	NA	InternalCut
416	416	1	4	5	chr21:39906676-39906736	A_76_P0148981	42998	FALSE	C21orf88	ref|NM_153754|ref|C21orf88:-468	PROMOTER	-1908	1215	3124	100	20	20	28	0.533290653	0.683333333	NA	829	1700.454545	3996	1232	1863.272727	3076	0.513949163	0.900205545	1.518301611	81.63651784	NA	NA	NA	NA	0	0	0	forward	chr21:39904800-39907923	chr21	39904800	39907923	LongFragment
417	417	1	5	5	chr10:35144160-35144220	A_76_P0123904	42568	FALSE	PARD3	ref|NM_019619|ref|PARD3:-261|mgcs|BC071566:16	PROMOTER	-144	650	795	100	11	13	7	0.766037736	0.85	NA	596	955	1894	659	1102.636364	1943	0.429394813	0.891187635	1.404137931	88.80275145	NA	NA	NA	NA	0	0	0	forward	chr10:35144048-35144842	chr10	35144048	35144842	NA
418	418	1	6	5	chr15:50648512-50648572	A_76_P0518029	42138	FALSE	ARPP	ref|NM_006628|ref|ARPP-19:-37	PROMOTER	-759	238	998	100	6	5	9	0.631262525	0.7	NA	192	428	858	422	728.1818182	1122	0.19009901	0.631364494	1.066350711	82.212266	NA	NA	NA	NA	0	0	0	forward	chr15:50647785-50648782	chr15	50647785	50648782	NA
419	419	1	7	5	chr6:127629786-127629726	A_76_P0126849	41708	FALSE	RNF146	ref|NM_030963|ref|RNF146:44	INSIDE	-414	60	475	100	7	7	4	0.642105263	0.683333333	NA	4274	6885.727273	13786	3745	5518.909091	8864	0.931568228	1.224637622	1.643320363	80.85378928	NA	NA	NA	NA	0	0	0	reverse	chr6:127629344-127629818	chr6	127629344	127629818	NA
420	420	1	8	5	chr3:197718963-197718903	A_76_P0332487	41278	FALSE	RNF168	ref|NM_152617|ref|RNF168:-41	PROMOTER	NA	NA	NA	NA	NA	NA	NA	NA	0.616666667	NA	398	691.8181818	1582	479	897.6363636	1579	0.408959538	0.806708521	1.194864048	78.27020197	NA	NA	NA	NA	0	0	0	reverse	NA:NA-NA	NA	NA	NA	InternalCut
421	421	1	9	5	chr4:25055131-25055071	A_76_P0102254	40848	FALSE	ANAPC4	ref|NM_013367|ref|ANAPC4:-15|mgcs|BC059383:-42	INSIDE	-179	698	878	100	10	5	8	0.635535308	0.766666667	NA	597	1006.727273	1812	723	1328	2045	0.392247043	0.802586168	1.1604426	83.83727928	NA	NA	NA	NA	0	0	0	reverse	chr4:25054924-25055801	chr4	25054924	25055801	NA
422	422	1	10	5	chr2:130656050-130656110	A_76_P0305423	40418	FALSE	FLJ14346	ref|NM_025029|ref|FLJ14346:148|ref|FLJ20297:-9434|ref|LOC112714:16184	INSIDE	-41	203	245	100	3	7	2	0.771428571	0.816666667	NA	534	1253.272727	2448	763	1442.181818	2544	0.413880446	0.903010149	1.415465269	87.20989948	NA	NA	NA	NA	0	0	0	forward	chr2:130656041-130656285	chr2	130656041	130656285	NA
423	423	1	11	5	chr3:44992647-44992587	A_76_P0134177	39988	FALSE	ZDHHC3	ref|NM_016598|ref|ZDHHC3:1|ref|EXOSC7:-150	INSIDE	-451	694	1146	100	11	9	10	0.638743455	0.8	NA	988	3264.909091	6008	1235	3062	4846	0.269650655	1.114952702	1.727202473	86.20945426	NA	NA	NA	NA	0	0	0	reverse	chr3:44992168-44993313	chr3	44992168	44993313	NA
424	424	1	12	5	chr10:25281539-25281479	A_76_P0127976	39558	FALSE	PRTFDC1	ref|NM_020200|ref|PRTFDC1:30	INSIDE	-499	208	708	100	11	5	6	0.693502825	0.683333333	NA	349	658.3636364	1423	409	835.6363636	1660	0.311607143	0.855474921	1.38989899	80.94952813	NA	NA	NA	NA	0	0	0	reverse	chr10:25281012-25281719	chr10	25281012	25281719	NA
425	425	1	13	5	chr2:98683259-98683199	A_76_P0303365	39128	FALSE	MGC52110	ref|NM_001008215|ref|MGC52110:244|ref|UNC50:-330	INSIDE	-211	986	1198	100	19	10	11	0.642737896	0.816666667	NA	200	319.8181818	622	279	594.9090909	1210	0.203305785	0.647803267	1.075268817	87.30895004	NA	NA	NA	NA	0	0	0	reverse	chr2:98683020-98684217	chr2	98683020	98684217	NA
426	426	1	14	5	chr15:89276878-89276818	A_76_P0526524	38698	FALSE	MGC45386-SMAP	ref|NM_198527|ref|NM_018671|ref|MGC45386:-67|ref|SMAP-1:-2688	DIVERGENT_PROMOTER	-403	472	876	100	5	7	7	0.605022831	0.683333333	NA	977	1666.090909	3010	1162	1718	2842	0.609102244	0.988625043	1.230636833	81.22878825	NA	NA	NA	NA	0	0	0	reverse	chr15:89276447-89277322	chr15	89276447	89277322	NA
427	427	1	15	5	chr11:6660967-6661027	A_76_P0436969	38268	FALSE	MRPL17	ref|NM_022061|ref|MRPL17:153	INSIDE	-282	361	644	100	4	7	6	0.628881988	0.6	NA	501	836	1626	530	1024.181818	1730	0.447321429	0.850670437	1.30754717	78.49789449	NA	NA	NA	NA	0	0	0	forward	chr11:6660717-6661360	chr11	6660717	6661360	NA
428	428	1	16	5	chr16:83240023-83240083	A_76_P0507506	37838	FALSE	C16orf44	ref|NM_024731|ref|C16orf44:422|ccds|CCDS10948.1:-1921	INSIDE	-960	369	1330	100	24	17	12	0.744360902	0.75	NA	1648	4354.272727	9751	1674	3735.090909	5855	0.637702504	1.124439772	1.665414176	85.00929519	NA	NA	NA	NA	0	0	0	forward	chr16:83239095-83240424	chr16	83239095	83240424	NA
429	429	1	17	5	LACC:GD35C_21_r	LACC:GD35C_21_r	37408	pos	LACC:GD35C_21_r			-310	481	792	100	0	0	6	28.53535354	21.66666667	NA	40	49.09090909	75	104	395.7272727	1128	0.037234043	0.244351873	0.538461538	NA	NA	NA	NA	NA	NA	NA	NA	NA
430	430	1	18	5	chr9:121934661-121934721	A_76_P0415229	36978	FALSE	C9orf20	ref|NM_194252|ref|C9orf20:426	INSIDE	-615	878	1494	100	15	5	14	0.672021419	0.766666667	NA	162	313.5454545	595	287	591.7272727	1214	0.21169687	0.619343576	1.066066066	85.26509089	NA	NA	NA	NA	0	0	0	forward	chr9:121934078-121935571	chr9	121934078	121935571	NA
431	431	1	19	5	chr20:28225305-28225245	A_76_P0570232	36548	FALSE	MGC72104	ref|NM_207350|ref|MGC72104:-264	PROMOTER	-320	34	355	100	1	5	3	0.628169014	0.816666667	NA	1079	2024.636364	4150	1226	2037.909091	3260	0.700874832	1.010036349	1.354349561	87.94880243	NA	1	1	1	0	0	0	reverse	chr20:28224957-28225311	chr20	28224957	28225311	NA
432	432	1	20	5	chr22:45052216-45052156	A_76_P0161823	36118	FALSE	TRMT1	ref|NM_001008568|ref|TRMT1:346|ref|GTSE1:38856	INSIDE	-93	1039	1133	100	11	12	10	0.619593998	0.7	NA	712	1204.272727	1853	1062	1467.818182	1924	0.538577912	0.8345907	1.249350649	82.02793177	NA	NA	NA	NA	0	0	0	reverse	chr22:45052095-45053227	chr22	45052095	45053227	NA
433	433	1	21	5	chr16:579476-579536	A_76_P0522310	35688	FALSE	RAB40C	ref|NM_021168|ref|PIGQ:19502|ref|RAB40C:-673	PROMOTER	-1820	1263	3084	100	38	35	28	0.664396887	0.666666667	NA	433	848.1818182	2078	464	990.9090909	1589	0.355800389	0.874236282	1.444736842	80.15130118	NA	NA	NA	NA	0	0	0	forward	chr16:577688-580771	chr16	577688	580771	LongFragment
434	434	1	22	5	chr17:71175131-71175071	A_76_P0570000	35258	FALSE	HCNGP	ref|NM_013260|ref|HCNGP:108|ref|RECQL5:-237	INSIDE	-608	833	1442	100	9	8	12	0.500693481	0.566666667	NA	1596	2475.363636	5149	1164	2150.909091	3309	0.775392871	1.142258037	1.618414808	75.25660877	NA	NA	NA	NA	0	0	0	reverse	chr17:71174495-71175936	chr17	71174495	71175936	NA
435	435	1	23	5	chr11:550418-550358	A_76_P0435325	34828	FALSE	MGC35138	ref|NM_173573|ref|MGC35138:391|ref|DKFZp761L1518:22862|ref|C11orf13:-1061	INSIDE	NA	NA	NA	NA	NA	NA	NA	NA	0.666666667	NA	1135	2533.909091	6538	1236	2621.272727	4971	0.638818136	0.924866749	1.364926931	79.41638734	NA	NA	NA	NA	0	0	0	reverse	NA:NA-NA	NA	NA	NA	InternalCut
436	436	1	24	5	chr17:28228001-28227941	A_76_P0506972	34398	FALSE	MYO1D	ref|NM_015194|ref|MYO1D:44	INSIDE	-471	820	1292	100	18	27	12	0.705882353	0.616666667	NA	779	1474.636364	2832	846	1471.909091	2320	0.671315949	0.982418448	1.255319149	77.36064725	NA	NA	NA	NA	0	0	0	reverse	chr17:28227502-28228793	chr17	28227502	28228793	NA
437	437	1	25	5	chr22:36674292-36674352	A_76_P0159592	33968	FALSE	POLR2F	ref|NM_021974|ref|POLR2F:105|ref|C22orf23:-219	INSIDE	-113	78	192	100	1	3	2	0.671875	0.583333333	NA	905	2465	6106	816	2171.272727	4252	0.401152482	1.116849224	1.596339869	76.84954448	NA	NA	NA	NA	0	0	0	forward	chr22:36674211-36674402	chr22	36674211	36674402	NA
438	438	1	26	5	chr13:30090013-30089953	A_76_P0478677	33538	FALSE	C13orf22	ref|NM_005800|ref|C13orf22:64|mgcs|BC036027:-74	INSIDE	-240	80	321	100	3	2	3	0.679127726	0.65	NA	1597	4722.909091	12569	1969	4011	8071	0.42941651	1.122923032	1.741582375	79.88198059	NA	NA	NA	NA	0	0	0	reverse	chr13:30089745-30090065	chr13	30089745	30090065	NA
439	439	1	27	5	chr10:103593432-103593372	A_76_P0103509	33108	FALSE	KCNIP2	ref|NM_014591|ref|KCNIP2:265|ref|KCNIP2:-3801|ref|C10orf76:148384	INSIDE	-523	104	628	100	9	6	6	0.676751592	0.733333333	NA	3975	6779.090909	13548	3733	5443	9239	0.97839445	1.201278926	1.551772552	83.20801795	NA	NA	NA	NA	0	0	0	reverse	chr10:103592881-103593508	chr10	103592881	103593508	NA
440	440	1	28	5	LACC:Intensity158	LACC:Intensity158	32678	pos	LACC:Intensity158			-35	514	550	100	0	0	5	50.36363636	48.33333333	NA	228	550.3636364	909	382	727.5454545	1590	0.251572327	0.892941513	1.777486911	NA	NA	NA	NA	NA	NA	NA	NA	NA
441	441	1	29	5	chr19:50601701-50601641	A_76_P0156910	32248	FALSE	ASE	ref|NM_012099|ref|ASE-1:365|ref|ERCC1:17346	INSIDE	-294	1143	1438	100	5	5	13	0.534075104	0.666666667	NA	300	806.9090909	2206	394	872.6363636	1736	0.301340861	0.91363297	1.486522911	80.99995847	NA	NA	NA	NA	0	0	0	reverse	chr19:50601379-50602816	chr19	50601379	50602816	NA
442	442	1	30	5	chr11:125279546-125279486	A_76_P0426933	31818	FALSE	PUS3-DDX25	ref|NM_031307|ref|NM_013264|ref|FLJ32915:20798|ref|PUS3:-1201|ref|DDX25:-96	DIVERGENT_PROMOTER	-457	433	891	100	4	9	8	0.674523008	0.766666667	NA	385	747.6363636	1523	554	905.0909091	1595	0.393678161	0.845877613	1.211267606	84.91004917	NA	NA	NA	NA	0	0	0	reverse	chr11:125279061-125279951	chr11	125279061	125279951	NA
443	443	1	31	5	chr15:82689229-82689289	A_76_P0165175	31388	FALSE	LOC388152	ref|NM_203426|ref|LOC388152:635	INSIDE	-907	869	1777	100	17	14	16	0.591446258	0.766666667	NA	174	291.7272727	470	271	551.8181818	1176	0.198129252	0.64697338	1.199261993	84.45032771	6	6	6	6	0	0	0	forward	chr15:82688354-82690130	chr15	82688354	82690130	NA
444	444	1	32	5	chr14:30565758-30565818	A_76_P0478724	30958	FALSE	AP4S1	ref|NM_007077|ref|AP4S1:1145|ref|STRN3:-448	INSIDE	-221	395	617	100	5	2	5	0.551053485	0.583333333	NA	1511	2593.909091	5982	1325	2130.090909	3583	0.703716568	1.202039651	1.669550656	77.07636352	NA	NA	NA	NA	0	0	0	forward	chr14:30565569-30566185	chr14	30565569	30566185	NA
445	445	1	33	5	chr20:61966085-61966145	A_76_P0153611	30528	FALSE	TPD52L2	ref|NM_003288|ref|C20orf135:3106|ref|TPD52L2:-918	PROMOTER	-272	150	423	100	1	6	4	0.576832151	0.683333333	NA	170	297.4545455	541	272	555.1818182	1272	0.20754717	0.619198471	1.030640669	80.96233942	NA	NA	NA	NA	0	0	0	forward	chr20:61965845-61966267	chr20	61965845	61966267	NA
446	446	1	34	5	chr12:6179313-6179253	A_76_P0460798	30098	FALSE	CD9	ref|NM_001769|ref|CD9:-532	PROMOTER	-1412	311	1724	100	8	5	15	0.534802784	0.516666667	NA	345	578.6363636	939	392	757.2727273	1543	0.320803629	0.854857362	1.244897959	73.53871094	NA	NA	NA	NA	0	0	0	reverse	chr12:6177873-6179596	chr12	6177873	6179596	NA
447	447	1	35	5	chr3:198952323-198952383	A_76_P0101795	29668	FALSE	FYTTD1	ref|NM_032288|mgcs|BC033615:-270	PROMOTER	-219	70	290	100	3	5	3	0.689655172	0.65	NA	196	310.1818182	553	280	576.3636364	1451	0.173673329	0.637967093	0.923684211	79.06205068	NA	NA	NA	NA	0	0	0	forward	chr3:198952136-198952425	chr3	198952136	198952425	NA
448	448	1	36	5	chr19:17483651-17483711	A_76_P0137899	29238	FALSE	PGLS	ref|NM_012088|ref|PGLS:250|ref|SLC27A1:41382	INSIDE	NA	NA	NA	NA	NA	NA	NA	NA	0.75	NA	6474	13187.54545	31066	5474	10359.90909	17121	0.595255609	1.263337482	2.050155085	84.45065554	NA	NA	NA	NA	0	0	0	forward	NA:NA-NA	NA	NA	NA	InternalCut
449	449	1	37	5	chr9:204574-204514	A_76_P0399704	28808	FALSE	C9orf66	ref|NM_152569|ref|C9orf66:1197	INSIDE	-41	405	447	100	6	8	4	0.713646532	0.616666667	NA	771	1392.090909	3521	818	1363.636364	2542	0.557014925	0.975147168	1.385129819	78.40692383	NA	NA	NA	NA	0	0	0	reverse	chr9:204505-204951	chr9	204505	204951	NA
450	450	1	38	5	chr11:13255559-13255499	A_76_P0423585	28378	FALSE	ARNTL	ref|NM_001178|ref|ARNTL:-396	PROMOTER	NA	NA	NA	NA	NA	NA	NA	NA	0.7	NA	12649	17930	37668	7639	12265.18182	17590	0.964926319	1.454368033	2.145469044	80.71998917	NA	NA	NA	NA	0	0	0	reverse	NA:NA-NA	NA	NA	NA	InternalCut
451	451	1	39	5	chr15:88528950-88528890	A_76_P0529089	27948	FALSE	SEMA4B	ref|NM_020210|ref|SEMA4B:-235	PROMOTER	-69	813	883	100	13	10	8	0.704416761	0.633333333	NA	399	632.6363636	1255	451	763	1324	0.4418429	0.861760484	1.134357006	77.87693505	NA	NA	NA	NA	0	0	0	reverse	chr15:88528853-88529735	chr15	88528853	88529735	NA
452	452	1	40	5	chr5:149320880-149320940	A_76_P0106881	27518	FALSE	SLC26A2	ref|NM_000112|ref|SLC26A2:272	INSIDE	-625	149	775	100	13	4	7	0.691612903	0.683333333	NA	369	889.9090909	2249	502	998.0909091	1824	0.435878963	0.873101339	1.277840909	80.43951643	NA	NA	NA	NA	0	0	0	forward	chr5:149320287-149321061	chr5	149320287	149321061	NA
453	453	1	41	5	chr7:65114367-65114307	A_76_P0125957	27088	FALSE	TPST1	ref|NM_003596|ref|TPST1:-126	PROMOTER	-149	609	759	100	17	9	7	0.737812912	0.716666667	NA	422	785.8181818	1706	543	874.1818182	1563	0.427425237	0.907546937	1.169294037	82.6262322	NA	NA	NA	NA	0	0	0	reverse	chr7:65114190-65114948	chr7	65114190	65114948	NA
454	454	1	42	5	chr3:123765800-123765740	A_76_P0114728	26658	FALSE	PARP9	ref|NM_031458|ref|PARP9:344|ref|DTX3L:-185	INSIDE	-641	462	1104	100	10	6	10	0.59692029	0.733333333	NA	1381	2166.454545	4657	1206	1983.818182	3660	0.763507109	1.063137487	1.370639976	82.29907778	NA	NA	NA	NA	0	0	0	reverse	chr3:123765131-123766234	chr3	123765131	123766234	NA
455	455	1	43	5	PC_00000004	PC_00000004	26228	pos	PC_00000004			NA	NA	NA	NA	NA	NA	NA	NA	NA	NA	205	385.8181818	737	257	547.2727273	1346	0.168647845	0.865377652	1.883268482	NA	NA	NA	NA	NA	NA	NA	NA	NA
456	456	1	44	5	chr20:61317648-61317708	A_76_P0240050	25798	FALSE	YTHDF1	ref|NM_017798|ref|YTHDF1:305	INSIDE	NA	NA	NA	NA	NA	NA	NA	NA	0.633333333	NA	1363	2968.181818	6111	1064	2893.090909	4514	0.520289855	1.048256957	1.622469636	78.22003438	NA	NA	NA	NA	0	0	0	forward	NA:NA-NA	NA	NA	NA	InternalCut
457	457	1	45	5	chr19:11327046-11326986	A_76_P0564085	25368	FALSE	LPPR2	ref|NM_022737|ref|LPPR2:-90	PROMOTER	-343	192	536	100	3	4	5	0.63619403	0.55	NA	368	1573	5562	454	1535.636364	3206	0.304383788	0.924525088	1.8	74.82782383	NA	NA	NA	NA	0	0	0	reverse	chr19:11326675-11327210	chr19	11326675	11327210	NA
458	458	1	46	5	chr6:7486534-7486474	A_76_P0133019	24938	FALSE	DSP	ref|NM_004415|ref|DSP:-364	PROMOTER	-85	324	410	100	5	8	4	0.697560976	0.6	NA	502	910.3636364	2168	605	1044.090909	1791	0.450075643	0.880910265	1.337931034	76.31577831	NA	NA	NA	NA	0	0	0	reverse	chr6:7486421-7486830	chr6	7486421	7486830	NA
459	459	1	47	5	chr16:85170541-85170481	A_76_P0518684	24508	FALSE	FOXL1	ref|NM_005250|ref|FOXL1:681	INSIDE	-569	163	733	100	12	12	7	0.714870396	0.8	NA	645	1115.727273	2189	716	1137.090909	1900	0.412707499	1.003180168	1.344936709	86.70063828	NA	NA	NA	NA	0	0	0	reverse	chr16:85169944-85170676	chr16	85169944	85170676	NA
460	460	1	48	5	chr2:112955638-112955578	A_76_P0297725	24078	FALSE	TTL	ref|NM_153712|ref|TTL:-520	PROMOTER	-782	1008	1791	100	28	26	16	0.652707984	0.466666667	NA	85	140	229	162	365	1200	0.100833333	0.509458624	1.004385965	70.91940449	NA	NA	NA	NA	0	0	0	reverse	chr2:112954828-112956618	chr2	112954828	112956618	NA
461	461	1	49	5	chr5:95093426-95093366	A_76_P0326736	23648	FALSE	RHOBTB3	ref|NM_014899|ref|RHOBTB3:598	INSIDE	-456	1296	1753	100	7	10	15	0.472333143	0.666666667	NA	319	484.2727273	917	366	625.4545455	1214	0.328665568	0.828294361	1.233421751	79.09388063	NA	NA	NA	NA	0	0	0	reverse	chr5:95092942-95094694	chr5	95092942	95094694	NA
462	462	1	50	5	chr14:76857406-76857346	A_76_P0139274	23218	FALSE	GSTZ1	ref|NM_145870|ref|GSTZ1:270|ref|POMT2:-406|ref|GSTZ1:-82	INSIDE	-244	274	519	100	6	7	5	0.66088632	0.683333333	NA	452	822.6363636	1783	555	977	1616	0.458865248	0.837955531	1.167539267	81.45553938	NA	NA	NA	NA	0	0	0	reverse	chr14:76857134-76857652	chr14	76857134	76857652	NA
463	463	1	51	5	LACC:GD85C_1_2	LACC:GD85C_1_2	22788	pos	LACC:GD85C_1_2			-615	613	1229	100	0	1	10	38.16110659	31.66666667	NA	218	474.5454545	939	293	631.8181818	1222	0.443535188	0.789588486	1.012779553	NA	NA	NA	NA	NA	NA	NA	NA	NA
464	464	1	52	5	chr1:204805968-204806028	A_76_P0214434	22358	FALSE	PLXNA2	ref|NM_025179|ref|PLXNA2:-487	PROMOTER	-1185	450	1636	100	28	24	14	0.699266504	0.766666667	NA	14362	23150.63636	46103	9265	17792.63636	26678	0.796236599	1.343512693	2.273996251	84.44270107	NA	NA	NA	NA	0	0	0	forward	chr1:204804815-204806450	chr1	204804815	204806450	NA
465	465	1	53	5	chr22:48755938-48755878	A_76_P0247755	21928	FALSE	FLJ41993	ref|NM_001001694|ref|FLJ41993:-2396	PROMOTER	-987	587	1575	100	16	18	14	0.711746032	0.616666667	NA	157	514.6363636	1359	288	619.5454545	1067	0.236872812	0.78099233	1.386363636	77.97862558	NA	NA	NA	NA	0	0	0	reverse	chr22:48754923-48756497	chr22	48754923	48756497	NA
466	466	1	54	5	chr3:49567138-49567198	A_76_P0281042	21498	FALSE	BSN	ref|NM_003458|ref|BSN:243	INSIDE	-466	172	639	100	24	17	6	0.802816901	0.783333333	NA	118	208.8181818	459	189	381.4545455	901	0.1809101	0.61686379	1.144638404	85.64984611	NA	NA	NA	NA	0	0	0	forward	chr3:49566704-49567342	chr3	49566704	49567342	NA
467	467	1	55	5	chr10:85889079-85889139	A_76_P0434170	21068	FALSE	GHITM	ref|NM_014394|ref|GHITM:-128	PROMOTER	-345	172	518	100	3	1	4	0.478764479	0.6	NA	1224	1971.363636	3906	993	1676.090909	2877	0.719594595	1.167474208	1.371385084	77.87668594	NA	NA	NA	NA	0	0	0	forward	chr10:85888766-85889283	chr10	85888766	85889283	NA
468	468	1	56	5	chr3:185218320-185218260	A_76_P0120761	20638	FALSE	ABCC5	ref|NM_005688|ref|ABCC5:87	INSIDE	-147	644	792	100	5	6	7	0.631313131	0.683333333	NA	4595	7029.818182	15029	3801	5830.090909	10394	0.899306822	1.194952024	1.59323651	80.39930254	NA	NA	NA	NA	0	0	0	reverse	chr3:185218145-185218936	chr3	185218145	185218936	NA
469	469	1	57	5	LACC:Intensity10	LACC:Intensity10	20208	pos	LACC:Intensity10			-657	725	1383	100	2	4	12	49.53000723	50	NA	1336	2861	4681	1041	2320.454545	3581	0.989763276	1.246370221	1.57240906	NA	NA	NA	NA	NA	NA	NA	NA	NA
470	470	1	58	5	chr4:4368180-4368240	A_76_P0339032	19778	FALSE	MGC13159	ref|NM_032927|ref|MGC13159:-204	PROMOTER	-80	263	344	100	3	2	3	0.563953488	0.416666667	NA	120	169.4545455	231	141	361.6363636	1018	0.141453831	0.638735813	1.1875	69.26923736	NA	NA	NA	NA	0	0	0	forward	chr4:4368132-4368475	chr4	4368132	4368475	NA
471	471	1	59	5	NegativeControl	(-)3xSLv1	19348	neg	(-)3xSLv1			NA	NA	NA	NA	NA	NA	NA	NA	NA	NA	38	48.27272727	96	83	306.2727273	1087	0.044158234	0.28199641	0.680851064	NA	NA	NA	NA	NA	NA	NA	NA	NA
472	472	1	60	5	chr11:128265945-128265885	A_76_P0157568	18918	FALSE	KCNJ5	ref|NM_000890|ref|KCNJ5:-607|ref|MGC35558:14887	PROMOTER	-87	685	773	100	6	7	7	0.668822768	0.7	NA	1580	2397.727273	4426	1517	2337.272727	4050	0.686657975	1.02149547	1.187817259	81.60823491	NA	NA	NA	NA	0	0	0	reverse	chr11:128265830-128266602	chr11	128265830	128266602	NA
473	473	1	61	5	chr14:66948600-66948540	A_76_P0162335	18488	FALSE	PLEK2	ref|NM_016445|ref|PLEK2:11|ccds|CCDS9782.1:-41	INSIDE	-144	623	768	100	3	12	7	0.627604167	0.8	NA	1208	2500.545455	5117	1377	2629.909091	4216	0.540637094	0.942564557	1.585402185	86.93026687	NA	NA	NA	NA	0	0	0	reverse	chr14:66948428-66949195	chr14	66948428	66949195	NA
474	474	1	62	5	chr1:221923234-221923174	A_76_P0230524	18058	FALSE	LBR	ref|NM_194442|ref|LBR:50|ref|LBR:-685	INSIDE	-2041	157	2199	100	22	33	20	0.632105503	0.483333333	NA	79	113.6363636	169	132	334.0909091	1196	0.067725753	0.527124991	1.104575163	72.82851768	NA	NA	NA	NA	0	0	0	reverse	chr1:221921165-221923363	chr1	221921165	221923363	LongFragment
475	475	1	63	5	chr21:33618367-33618427	A_76_P0260972	17628	FALSE	IFNAR1	ref|NM_000629|ref|IFNAR1:-686	PROMOTER	NA	NA	NA	NA	NA	NA	NA	NA	0.316666667	NA	38	51	88	82	273.2727273	1007	0.037735849	0.32482656	0.695121951	63.69166011	NA	NA	NA	NA	0	0	0	forward	chr21:33615365-33618456	chr21	33615365	33618456	LongFragment
476	476	1	64	5	chr12:91825628-91825688	A_76_P0141534	17198	FALSE	EEA1	ref|NM_003566|ref|EEA1:-183	PROMOTER	-141	101	243	100	4	1	2	0.769547325	0.733333333	NA	643	1240.090909	2617	792	1276.272727	2047	0.470837752	0.979984576	1.474033149	82.95500761	NA	NA	NA	NA	0	0	0	forward	chr12:91825519-91825761	chr12	91825519	91825761	NA
477	477	1	65	5	chrX:106049153-106049093	A_76_P0241652	16768	FALSE	ZCWCC2	ref|NM_024657|mgcs|BC009313:-6408	PROMOTER	-71	282	354	100	9	4	3	0.776836158	0.683333333	NA	880	1533.454545	3318	913	1392.090909	2264	0.599671413	1.091801213	1.465547703	80.26634902	NA	NA	NA	NA	0	0	0	reverse	chrX:106049054-106049407	chrX	106049054	106049407	NA
478	478	1	66	5	chr5:150612360-150612420	A_76_P0103794	16338	FALSE	GM2A	ref|NM_000405|ref|GM2A:-446	PROMOTER	-168	367	536	100	3	5	5	0.632462687	0.483333333	NA	132	165.1818182	270	167	339.8181818	1001	0.180819181	0.601936467	0.875706215	71.82050925	NA	NA	NA	NA	0	0	0	forward	chr5:150612224-150612759	chr5	150612224	150612759	NA
479	479	1	67	5	chr2:74596658-74596718	A_76_P0279398	15908	FALSE	HMGA1L4	ref|NM_031288|ref|HMGA1L4:2786|ref|WBP1:-543|ref|GCS1:7473	INSIDE	-576	532	1109	100	7	11	10	0.633002705	0.55	NA	6971	10219.27273	20147	4962	7417.818182	11401	0.969594136	1.365214354	1.923341289	74.44389117	NA	NA	NA	NA	0	0	0	forward	chr2:74596114-74597222	chr2	74596114	74597222	NA
480	480	1	68	5	chr21:34963206-34963146	A_76_P0262702	15478	FALSE	CLIC6	ref|NM_053277|ref|CLIC6:-381	PROMOTER	-101	2078	2180	100	37	21	19	0.71146789	0.666666667	NA	3680	9068.090909	17724	2973	7234.909091	12289	0.857365145	1.223730436	1.718648473	80.09923671	NA	NA	NA	NA	0	0	0	reverse	chr21:34963077-34965256	chr21	34963077	34965256	LongFragment
481	481	1	69	5	chr4:39006623-39006683	A_76_P0121529	15048	FALSE	WDR19	ref|NM_025132|ref|WDR19:64	INSIDE	-551	612	1164	100	4	7	10	0.536082474	0.683333333	NA	558	986.1818182	1790	658	993.6363636	1530	0.638865721	1.000108405	1.409024745	80.55952716	NA	NA	NA	NA	0	0	0	forward	chr4:39006104-39007267	chr4	39006104	39007267	NA
482	482	1	70	5	chr10:81828229-81828169	A_76_P0113084	14618	FALSE	C10orf57	ref|NM_025125|ref|C10orf57:-206	PROMOTER	-131	448	580	100	6	9	5	0.629310345	0.45	NA	115	196.5454545	289	218	373.4545455	700	0.247142857	0.619979063	1.293577982	69.71700414	NA	NA	NA	NA	0	0	0	reverse	chr10:81828070-81828649	chr10	81828070	81828649	NA
483	483	1	71	5	chr10:50640641-50640581	A_76_P0457735	14188	FALSE	OGDHL	ref|NM_018245|ref|OGDHL:-236	PROMOTER	NA	NA	NA	NA	NA	NA	NA	NA	0.466666667	NA	212	368.9090909	556	213	475.9090909	906	0.367549669	0.926914738	2.610328638	70.18980537	NA	NA	NA	NA	0	0	0	reverse	NA:NA-NA	NA	NA	NA	InternalCut
484	484	1	72	5	chr10:131824865-131824925	A_76_P0446741	13758	FALSE	TXNL2	ref|NM_006541|ref|TXNL2:224	INSIDE	-1603	429	2033	100	19	8	19	0.66207575	0.8	NA	495	1394.090909	3492	618	1552.818182	3470	0.50070028	0.858207214	1.270967742	85.91710674	NA	NA	NA	NA	0	0	0	forward	chr10:131823294-131825326	chr10	131823294	131825326	LongFragment
485	485	1	73	5	chr3:130641443-130641503	A_76_P0102555	13328	FALSE	MBD4	ref|NM_003925|ref|MBD4:77|ref|WDR10:-192	INSIDE	-166	987	1154	100	4	10	10	0.589254766	0.6	NA	864	1806.090909	4233	1085	2044.454545	3217	0.598953378	0.885966478	1.315822195	77.44993923	NA	NA	NA	NA	0	0	0	forward	chr3:130641309-130642462	chr3	130641309	130642462	NA
486	486	1	74	5	chr12:22090632-22090572	A_76_P0150148	12898	FALSE	CMAS	ref|NM_018686|ref|CMAS:177	INSIDE	-143	724	868	100	9	3	8	0.619815668	0.75	NA	1378	2655.909091	4923	1275	2208	3409	0.694717995	1.173600071	1.919951239	84.06201668	NA	NA	NA	NA	0	0	0	reverse	chr12:22090461-22091328	chr12	22090461	22091328	NA
487	487	1	75	5	chr11:44935180-44935240	A_76_P0447468	12468	FALSE	TP53I11	ref|NM_006034|ref|TP53I11:-6200	PROMOTER	-293	834	1128	100	7	4	10	0.576241135	0.6	NA	3246	7627.636364	19028	3597	6166	10562	0.639629554	1.217776108	1.962078334	77.7216682	NA	NA	NA	NA	0	0	0	forward	chr11:44934919-44936046	chr11	44934919	44936046	NA
488	488	1	76	5	chr12:25239394-25239334	A_76_P0164678	12038	FALSE	CASC1	ref|NM_018272|ref|CASC1:-3|ref|LOC144363:-118	INSIDE	-380	312	693	100	9	3	6	0.575757576	0.666666667	NA	189	384.4545455	900	227	504.2727273	1005	0.338521401	0.784161498	1.137800253	80.06930312	NA	NA	NA	NA	0	0	0	reverse	chr12:25238986-25239678	chr12	25238986	25239678	NA
489	489	1	77	5	chr19:5574210-5574150	A_76_P0163342	11608	FALSE	SAFB	ref|NM_002967|ref|SAFB:17|ref|SAFB2:-418	INSIDE	NA	NA	NA	NA	NA	NA	NA	NA	0.633333333	NA	4154	7916.181818	15913	3149	7989	20076	0.320282925	1.190218207	1.884593732	NA	NA	NA	NA	NA	0	0	0	reverse	NA:NA-NA	NA	NA	NA	InternalCut
490	490	1	78	5	chr15:48765894-48765954	A_76_P0515929	11178	FALSE	TRPM7	ref|NM_017672|ref|TRPM7:336	INSIDE	-360	257	618	100	7	4	6	0.644012945	0.633333333	NA	144	303.7272727	688	240	485.2727273	838	0.22673031	0.703994639	1.229166667	79.53346555	NA	NA	NA	NA	0	0	0	forward	chr15:48765566-48766183	chr15	48765566	48766183	NA
491	491	1	79	5	chr2:135509633-135509693	A_76_P0133040	10748	FALSE	CCNT2	ref|NM_001241|ref|CCNT2:-461	PROMOTER	NA	NA	NA	NA	NA	NA	NA	NA	0.483333333	NA	72	136.0909091	232	145	322.5454545	644	0.156832298	0.548890979	1.131034483	71.90386163	NA	NA	NA	NA	0	0	0	forward	NA:NA-NA	NA	NA	NA	InternalCut
492	492	1	80	5	chr8:99146084-99146144	A_76_P0422884	10318	FALSE	FLJ39553	ref|NM_173549|ref|FLJ39553:189	INSIDE	-474	791	1266	100	10	16	11	0.606635071	0.683333333	NA	1472	2274.818182	4118	1578	2119.727273	2939	0.683657588	1.070985408	1.479166667	80.90340453	NA	NA	NA	NA	0	0	0	forward	chr8:99145642-99146907	chr8	99145642	99146907	NA
493	493	1	81	5	chr16:70486271-70486211	A_76_P0145771	9888	FALSE	KIAA0174	ref|NM_014761|ref|KIAA0174:-705	PROMOTER	-270	824	1095	100	8	10	10	0.59086758	0.416666667	NA	35	46.54545455	69	75	238.5454545	511	0.073412698	0.301891663	0.638888889	68.89077352	NA	NA	NA	NA	0	0	0	reverse	chr16:70485973-70487067	chr16	70485973	70487067	NA
494	494	1	82	5	chr13:49264400-49264340	A_76_P0469128	9458	FALSE	KPNA3	ref|NM_002267|ref|KPNA3:688	INSIDE	-421	748	1170	100	28	14	11	0.723931624	0.75	NA	289	474.4545455	794	301	582.0909091	1049	0.53364817	0.868577655	1.138235294	84.32000714	NA	NA	NA	NA	0	0	0	reverse	chr13:49263951-49265120	chr13	49263951	49265120	NA
495	495	1	83	5	chr9:83765526-83765586	A_76_P0403856	9028	FALSE	KIF27	ref|NM_017576|ref|KIF27:340|ccds|CCDS6665.1:-5496	INSIDE	-1556	36	1593	100	6	8	14	0.464532329	0.7	NA	677	1399.818182	2585	743	1461.454545	2152	0.509433962	0.944877725	1.444166667	81.28536167	NA	NA	NA	NA	0	0	0	forward	chr9:83764002-83765594	chr9	83764002	83765594	NA
496	496	1	84	5	chr5:86744488-86744428	A_76_P0328693	8598	FALSE	CCNH	ref|NM_001239|ref|CCNH:134|ccds|CCDS4064.1:-91	INSIDE	NA	NA	NA	NA	NA	NA	NA	NA	0.65	NA	113	172.4545455	340	169	328.6363636	603	0.189597315	0.645075034	1.065830721	78.59454746	NA	NA	NA	NA	0	0	0	reverse	NA:NA-NA	NA	NA	NA	InternalCut
497	497	1	85	5	chr11:70841889-70841949	A_76_P0431688	8168	FALSE	NADSYN1	ref|NM_018161|ref|NADSYN1:55|ref|DHCR7:-4872	INSIDE	-1568	1347	2916	100	14	10	26	0.53600823	0.733333333	NA	151	222.7272727	393	200	389.5454545	694	0.269984917	0.650234498	0.929906542	82.60990318	NA	NA	NA	NA	0	0	0	forward	chr11:70840353-70843268	chr11	70840353	70843268	LongFragment
498	498	1	86	5	chr6:44333407-44333347	A_76_P0355511	7738	FALSE	SLC35B2	ref|NM_178148|ref|HSPCB:10551|ref|SLC35B2:-127|ref|NFKBIE:8126	PROMOTER	-273	637	911	100	8	8	8	0.628979144	0.8	NA	667	1394.090909	3230	756	1363.181818	2488	0.540518639	0.992268796	1.298231511	86.18556803	NA	NA	NA	NA	0	0	0	reverse	chr6:44333106-44334016	chr6	44333106	44334016	NA
499	499	1	87	5	chr16:79627323-79627263	A_76_P0143104	7308	FALSE	KIAA0431	ref|NM_015251|ref|KIAA0431:335|mgcs|BC008972:28983	INSIDE	NA	NA	NA	NA	NA	NA	NA	NA	0.65	NA	2078	3071.909091	5694	1735	2592.181818	4362	0.934644882	1.171101753	1.486296006	79.36954894	NA	NA	NA	1	0	0	0	reverse	NA:NA-NA	NA	NA	NA	InternalCut
500	500	1	88	5	chr5:139473940-139474000	A_76_P0113940	6878	FALSE	PURA	ref|NM_005859|ref|PURA:79	INSIDE	-476	1568	2045	100	10	20	18	0.574572127	0.716666667	NA	694	1137.636364	2190	615	1096.090909	1648	0.610915493	1.042349763	1.429268293	82.7384042	NA	NA	NA	NA	0	0	0	forward	chr5:139473496-139475540	chr5	139473496	139475540	LongFragment
501	501	1	89	5	NC2_00134529	NC2_00134529	6448	neg	NC2_00134529			NA	NA	NA	NA	NA	NA	NA	NA	NA	NA	32	45.45454545	73	75	234.7272727	476	0.067226891	0.290378991	0.626666667	NA	NA	NA	NA	NA	NA	NA	NA	NA
502	502	1	90	5	chr7:89870441-89870381	A_76_P0381314	6018	FALSE	chr7:89870441-89870381		Unknown	-391	40	432	100	6	10	4	0.768518519	0.816666667	NA	934	1864.090909	3881	1252	1771.545455	2934	0.690317812	1.025843944	1.322767553	86.92794964	NA	NA	NA	NA	0	0	0	reverse	chr7:89870022-89870453	chr7	89870022	89870453	NA
503	503	1	91	5	chr3:71886310-71886250	A_76_P0280979	5588	FALSE	GPR27	ref|NM_018971|ref|GPR27:390|mgcs|BC068443:-815	INSIDE	-293	1166	1460	100	11	27	13	0.658219178	0.716666667	NA	163	325.7272727	712	257	496.3636364	770	0.353751914	0.654611034	0.955704698	83.22584829	NA	NA	NA	NA	0	0	0	reverse	chr3:71885989-71887448	chr3	71885989	71887448	NA
504	504	1	92	5	chr3:23962516-23962456	A_76_P0307020	5158	FALSE	NR1D2	ref|NM_005126|ref|NR1D2:677	INSIDE	-1229	530	1760	100	26	34	16	0.734090909	0.733333333	NA	2147	3234.909091	4900	1678	2851.636364	3973	0.812735968	1.157238907	1.491060787	82.64868696	NA	NA	NA	NA	0	0	0	reverse	chr3:23961259-23963018	chr3	23961259	23963018	NA
505	505	1	93	5	chr16:23515067-23515127	A_76_P0143049	4728	FALSE	NDUFAB1	ref|NM_005003|ref|NDUFAB1:43|ref|FLJ21816:45031	INSIDE	-415	340	756	100	14	7	7	0.652116402	0.65	NA	465	944.8181818	2265	645	1017.454545	1660	0.504341534	0.905029137	1.399709302	79.82376823	NA	NA	NA	NA	0	0	0	forward	chr16:23514684-23515439	chr16	23514684	23515439	NA
506	506	1	94	5	LACC:GD33C_8_2	LACC:GD33C_8_2	4298	pos	LACC:GD33C_8_2			-158	398	557	100	0	0	5	31.77737882	23.33333333	NA	43	72.09090909	111	98	258.9090909	641	0.093603744	0.384055495	0.925	NA	NA	NA	NA	NA	NA	NA	NA	NA
507	507	1	95	5	LACC:GD44C_4_1	LACC:GD44C_4_1	3868	pos	LACC:GD44C_4_1			-119	266	386	100	0	0	3	26.68393782	31.66666667	NA	36	51.27272727	76	86	214.8181818	529	0.06805293	0.322203788	0.61627907	NA	NA	NA	NA	NA	NA	NA	NA	NA
508	508	1	96	5	chr7:2045465-2045525	A_76_P0358094	3438	FALSE	MAD1L1	ref|NM_003550|ref|MAD1L1:-1902|ref|FTSJ2:9579|ref|NUDT1:-9602	PROMOTER	-109	676	786	100	12	13	7	0.695928753	0.716666667	NA	593	852	1777	688	959.1818182	1563	0.594886922	0.871810311	1.136916187	82.94952483	NA	NA	NA	NA	0	0	0	forward	chr7:2045388-2046173	chr7	2045388	2046173	NA
509	509	1	97	5	LACC:Arb_erf1:1_164_6	LACC:Arb_erf1:1_164_6	3008	pos	LACC:Arb_erf1:1_164_6			NA	NA	NA	NA	NA	NA	NA	NA	NA	NA	93	151.5454545	264	153	300.7272727	605	0.226446281	0.58975478	0.95625	NA	NA	NA	NA	NA	NA	NA	NA	NA
510	510	1	98	5	chr4:84179415-84179355	A_76_P0104916	2578	FALSE	THAP9	ref|NM_024672|ref|THAP9:301|ref|SEC31L1:-9806	INSIDE	-1831	404	2236	100	9	7	19	0.481216458	0.533333333	NA	132	288.5454545	589	207	450.0909091	777	0.436893204	0.670007039	0.960848287	73.37215261	NA	NA	NA	NA	0	0	0	reverse	chr4:84177556-84179791	chr4	84177556	84179791	LongFragment
511	511	1	99	5	chr2:74604019-74604079	A_76_P0137186	2148	FALSE	GCS1	ref|NM_006302|ref|GCS1:112|ref|HMGA1L4:10147|ref|WBP1:6818|ref|MRPL53:7533|ref|FLJ14397:17729	INSIDE	-2988	862	3851	100	22	19	34	0.570241496	0.683333333	NA	1053	2221.272727	4578	1444	2234.636364	3774	0.560106383	0.970051044	1.265927978	80.15895967	NA	NA	NA	NA	0	0	0	forward	chr2:74601063-74604913	chr2	74601063	74604913	LongFragment
512	512	1	100	5	chrX:109845314-109845254	A_76_P0161261	1718	FALSE	CHRDL1	ref|NM_145234|ref|CHRDL1:-146	PROMOTER	-69	304	374	100	6	5	3	0.668449198	0.65	NA	870	1524.090909	3720	721	1562.454545	3043	0.67128236	0.944166585	1.422018349	79.18737692	NA	NA	NA	NA	0	0	0	reverse	chrX:109845217-109845590	chrX	109845217	109845590	NA
513	513	1	101	5	chr12:131300951-131301011	A_76_P0475944	1288	FALSE	MGC3162	ref|NM_024078|ref|MGC3162:5759|ref|DDX51:-5898	INSIDE	-2577	1236	3814	100	12	5	35	0.668851599	0.7	NA	9157	19288.36364	32397	9623	17302.90909	25737	0.464700626	1.226933036	2.760715807	81.04404144	19	19	1	1	0	0	0	forward	chr12:131298406-131302219	chr12	131298406	131302219	LongFragment
514	514	1	102	5	chr8:82355153-82355213	A_76_P0396831	858	FALSE	FABP5	ref|NM_001444|ref|FABP5:-156	PROMOTER	-429	278	708	100	8	10	6	0.649717514	0.683333333	NA	390	714.5454545	1473	479	838.4545455	1295	0.500473037	0.854858666	1.137451737	79.99093623	NA	NA	NA	NA	0	0	0	forward	chr8:82354756-82355463	chr8	82354756	82355463	NA
515	515	1	103	5	NegativeControl	(-)3xSLv1	428	neg	(-)3xSLv1			NA	NA	NA	NA	NA	NA	NA	NA	NA	NA	32	41.72727273	58	94	325.9090909	947	0.035902851	0.219719217	0.463917526	NA	NA	NA	NA	NA	NA	NA	NA	NA
516	516	1	1	6	LACC:Arb_pectin:1873_2083_124	LACC:Arb_pectin:1873_2083_124	44073	pos	LACC:Arb_pectin:1873_2083_124			NA	NA	NA	NA	NA	NA	NA	NA	NA	NA	38	14339.45455	28767	129	6388.272727	12663	0.052401747	1.593501034	3.061296158	NA	NA	NA	NA	NA	NA	NA	NA	NA
517	517	1	2	6	chr13:26644523-26644583	A_76_P0470171	43643	FALSE	USP12	ref|NM_182488|ref|USP12:-524	PROMOTER	-268	879	1148	100	4	2	10	0.464285714	0.366666667	NA	39	59.90909091	82	106	378.6363636	939	0.055679287	0.258163472	0.551724138	66.41319617	NA	NA	NA	NA	0	0	0	forward	chr13:26644287-26645434	chr13	26644287	26645434	NA
518	518	1	3	6	LACC:GD61C_6_2	LACC:GD61C_6_2	43213	pos	LACC:GD61C_6_2			-608	589	1198	100	0	1	11	41.73622705	40	NA	121	229.6363636	528	178	494.1818182	1102	0.143691589	0.549574137	0.93442623	NA	NA	NA	NA	NA	NA	NA	NA	NA
519	519	1	4	6	chr2:127580762-127580702	A_76_P0309149	42783	FALSE	BIN1	ref|NM_139348|ref|BIN1:362	INSIDE	-190	201	392	100	7	8	3	0.737244898	0.666666667	NA	1175	2295.636364	5398	1395	2317.090909	4003	0.500933184	0.970270001	1.35483871	80.08407185	NA	NA	NA	NA	0	0	0	reverse	chr2:127580544-127580935	chr2	127580544	127580935	NA
520	520	1	5	6	chr5:95093105-95093045	A_76_P0134143	42353	FALSE	RHOBTB3	ref|NM_014899|ref|RHOBTB3:277|ccds|CCDS4077.1:-67	INSIDE	-135	1617	1753	100	7	10	15	0.472333143	0.733333333	NA	1161	2543.090909	4919	1472	2462.909091	4003	0.588145897	0.991993668	1.457919882	84.5520707	NA	NA	NA	NA	37	0	37	reverse	chr5:95092942-95094694	chr5	95092942	95094694	NA
521	521	1	6	6	chr13:26723269-26723209	A_76_P0486584	41923	FALSE	RPL21	ref|NM_000982|ref|RPL21:-466	PROMOTER	NA	NA	NA	NA	NA	NA	NA	NA	0.316666667	NA	75	149	314	146	470.3636364	999	0.083240844	0.426785366	0.858369099	63.83348446	NA	NA	NA	NA	0	0	0	reverse	NA:NA-NA	NA	NA	NA	InternalCut
522	522	1	7	6	chr8:56848041-56848101	A_76_P0392703	41493	FALSE	FLJ32370	ref|NM_152417|ref|FLJ32370:368|ref|NCOA6IP:-183	INSIDE	-31	312	344	100	4	6	3	0.697674419	0.566666667	NA	1202	2548.090909	5728	1542	2361.545455	4066	0.687748608	1.046284434	1.459734964	75.68839642	NA	NA	NA	NA	0	0	0	forward	chr8:56848042-56848385	chr8	56848042	56848385	5pCut
523	523	1	8	6	chr1:42902401-42902341	A_76_P0110245	41063	FALSE	C1orf50	ref|NM_024097|ref|C1orf50:339|ref|LEPRE1:-595	INSIDE	-1448	435	1884	100	20	19	17	0.637473461	0.7	NA	5155	7725.181818	15183	4627	6479.727273	10797	0.923461973	1.178099116	1.412147505	80.85797937	NA	NA	NA	NA	0	0	0	reverse	chr1:42900925-42902808	chr1	42900925	42902808	NA
524	524	1	9	6	chr10:88844069-88844129	A_76_P0436191	40633	FALSE	GLUD1	ref|NM_005271|ref|GLUD1:504|ref|FAM35A:-833	INSIDE	-375	474	850	100	18	7	8	0.696470588	0.716666667	NA	13361	25822.54545	60816	11328	19172.63636	33441	0.767476593	1.339897687	2.454336333	82.04117984	1	1	1	1	0	0	0	forward	chr10:88843726-88844575	chr10	88843726	88844575	NA
525	525	1	10	6	chr10:15036327-15036387	A_76_P0134016	40203	FALSE	DCLRE1C	ref|NM_022487|ref|DCLRE1C:-257	PROMOTER	-160	99	260	100	0	3	2	0.603846154	0.65	NA	2006	5522	15687	2390	5061	8822	0.649626724	1.064537923	1.778168216	78.95921308	NA	NA	NA	NA	0	0	0	forward	chr10:15036199-15036458	chr10	15036199	15036458	NA
526	526	1	11	6	chr19:60664864-60664804	A_76_P0137869	39773	FALSE	ISOC2	ref|NM_024710|ref|ISOC2:-10|mgcs|BC017344:-86	INSIDE	-195	444	640	100	7	4	6	0.6671875	0.633333333	NA	386	657.1818182	1269	393	896.2727273	1518	0.359322034	0.814518958	1.752532562	78.38008269	NA	NA	NA	NA	0	0	0	reverse	chr19:60664641-60665280	chr19	60664641	60665280	NA
527	527	1	12	6	chr19:10078395-10078455	A_76_P0562179	39343	FALSE	PPAN	ref|NM_020230|ref|PPAN:461|ref|ANGPTL6:-4000|ref|P2RY11:-4771|ref|EIF3S4:13160	INSIDE	-36	449	486	100	3	1	4	0.528806584	0.533333333	NA	167	272.8181818	423	241	589.0909091	1263	0.227236738	0.584217612	1.036764706	74.1337913	NA	NA	NA	NA	0	0	0	forward	chr19:10078391-10078876	chr19	10078391	10078876	NA
528	528	1	13	6	chr13:99539270-99539330	A_76_P0150973	38913	FALSE	PCCA	ref|NM_000282|ref|PCCA:-102	PROMOTER	-108	225	334	100	7	4	3	0.69760479	0.65	NA	509	783	1349	539	961	1696	0.50464135	0.871699854	1.203338392	78.92517077	NA	NA	NA	NA	0	0	0	forward	chr13:99539194-99539527	chr13	99539194	99539527	NA
529	529	1	14	6	chr15:63366079-63366019	A_76_P0151869	38483	FALSE	PARP16	ref|NM_017851|ref|PARP16:22|mgcs|BC031074:-168	INSIDE	-103	72	176	100	2	0	2	0.704545455	0.766666667	NA	1171	1842.545455	3989	1045	1741.727273	2902	0.586152636	1.0875886	1.497607656	83.84135971	NA	NA	NA	NA	0	0	0	reverse	chr15:63365948-63366123	chr15	63365948	63366123	NA
530	530	1	15	6	chr8:144881853-144881793	A_76_P0407408	38053	FALSE	FLJ46072	ref|NM_198488|ref|FLJ46072:975|ref|ERK8:11326	INSIDE	-1418	1178	2597	100	36	41	24	0.722371968	0.733333333	NA	509	1103.272727	2668	527	1244.363636	2304	0.473929236	0.885120586	1.346756152	83.58618032	NA	NA	NA	NA	0	0	0	reverse	chr8:144880407-144883003	chr8	144880407	144883003	LongFragment
531	531	1	16	6	chr19:61323968-61324028	A_76_P0138463	37623	FALSE	LOC126208	ref|NM_001002836|ref|LOC126208:463	INSIDE	-634	564	1199	100	14	21	11	0.743953294	0.816666667	NA	1442	3476.090909	6860	2043	3265.636364	5439	0.58546488	1.033326839	1.37038365	86.3495261	NA	NA	NA	NA	0	0	0	forward	chr19:61323366-61324564	chr19	61323366	61324564	NA
532	532	1	17	6	chr12:10766738-10766678	A_76_P0469446	37193	FALSE	CSDA	ref|NM_003651|ref|CSDA:463	INSIDE	-473	511	985	100	12	16	9	0.706598985	0.616666667	NA	286	585	925	316	793.5454545	1384	0.339285714	0.797230996	1.273092369	77.76173916	NA	NA	NA	NA	0	0	0	reverse	chr12:10766237-10767221	chr12	10766237	10767221	NA
533	533	1	18	6	chr11:60953421-60953361	A_76_P0438871	36763	FALSE	FLJ12529	ref|NM_024811|ref|FLJ12529:458|ref|FLJ20487:-781	INSIDE	-255	221	477	100	5	4	4	0.603773585	0.533333333	NA	1095	1923.454545	2922	881	1744.454545	3036	0.673017824	1.14161859	1.551645857	72.94769891	NA	NA	NA	NA	0	0	0	reverse	chr11:60953138-60953614	chr11	60953138	60953614	NA
534	534	1	19	6	NA.110	NA.110	36333	ignore	NA.110			NA	NA	NA	NA	NA	NA	NA	NA	NA	NA	37	44	66	95	348.2727273	1054	0.037001898	0.233360844	0.523809524	NA	NA	NA	NA	NA	NA	NA	NA	NA
535	535	1	20	6	chr10:134200608-134200548	A_76_P0424821	35903	FALSE	INPP5A	ref|NM_005539|ref|INPP5A:-719	PROMOTER	-628	416	1045	100	17	16	9	0.675598086	0.716666667	NA	1599	3402.909091	6474	1713	3319.545455	5252	0.656595872	1.013914227	1.292473548	82.07172688	NA	NA	NA	NA	0	0	0	reverse	chr10:134199952-134200996	chr10	134199952	134200996	NA
536	536	1	21	6	chr16:28741684-28741744	A_76_P0518125	35473	FALSE	ATXN2L	ref|NM_145714|ref|ATXN2L:-200	PROMOTER	-56	886	943	100	20	13	8	0.768822906	0.716666667	NA	187	330.5454545	500	208	563.9090909	1364	0.282258065	0.719479332	1.060606061	82.98063654	NA	NA	NA	NA	0	0	0	forward	chr16:28741660-28742602	chr16	28741660	28742602	NA
537	537	1	22	6	chr7:148595471-148595411	A_76_P0420645	35043	FALSE	KIAA1285	ref|NM_015694|ref|KIAA1285:-5420	PROMOTER	-1447	480	1928	100	42	28	17	0.737551867	0.7	NA	120	199.2727273	290	180	472.4545455	1108	0.108303249	0.585374398	1.030769231	80.92576772	NA	NA	NA	NA	0	0	0	reverse	chr7:148593996-148595923	chr7	148593996	148595923	NA
538	538	1	23	6	chr12:51980071-51980011	A_76_P0163559	34613	FALSE	C12orf10	ref|NM_021640|ref|C12orf10:293|ref|ESPL1:31224|ref|PFDN5:4458|ref|AAAS:21600	INSIDE	-384	401	786	100	9	6	7	0.611959288	0.65	NA	586	946.5454545	1815	546	1057.181818	1793	0.470308789	0.91093876	1.347985348	79.76175344	NA	NA	NA	NA	0	0	0	reverse	chr12:51979659-51980444	chr12	51979659	51980444	NA
539	539	1	24	6	chr11:66581029-66581089	A_76_P0139102	34183	FALSE	RHOD	ref|NM_014578|ref|RHOD:163|ref|SYT12:33593	INSIDE	-299	1143	1443	100	12	10	13	0.633402633	0.666666667	NA	291	449.8181818	804	364	661.3636364	1417	0.352858151	0.746940591	1.101876676	79.64195568	NA	NA	NA	NA	0	0	0	forward	chr11:66580762-66582204	chr11	66580762	66582204	NA
540	540	1	25	6	chr19:8556006-8556066	A_76_P0559086	33753	FALSE	ADAMTS10	ref|NM_030957|ref|ADAMTS10:25552|ref|MYO1F:-7729	INSIDE	-344	1495	1840	100	9	19	17	0.664673913	0.75	NA	13859	22890	42468	12970	16996.72727	24186	0.899818205	1.312413032	1.791233252	84.2729382	NA	NA	NA	NA	0	0	0	forward	chr19:8555694-8557533	chr19	8555694	8557533	NA
541	541	1	26	6	chr20:57051326-57051386	A_76_P0154433	33323	FALSE	C20orf45	ref|NM_016045|ref|C20orf45:-92	PROMOTER	-299	575	875	100	12	17	8	0.673142857	0.766666667	NA	2531	4649	10380	2525	4345.545455	7870	0.639756433	1.03974672	1.416291445	85.85974237	NA	NA	NA	NA	0	0	0	forward	chr20:57051059-57051933	chr20	57051059	57051933	NA
542	542	1	27	6	chr2:182582579-182582639	A_76_P0284799	32893	FALSE	SSFA2	ref|NM_006751|ref|SSFA2:422	INSIDE	-548	752	1301	100	18	13	12	0.613374327	0.683333333	NA	399	679.7272727	1112	537	773.1818182	1389	0.406767459	0.938746019	1.439478585	79.51725014	NA	NA	NA	NA	0	0	0	forward	chr2:182582063-182583363	chr2	182582063	182583363	NA
543	543	1	28	6	chr6:34467822-34467882	A_76_P0358526	32463	FALSE	NUDT3	ref|NM_006703|ref|NUDT3:567	INSIDE	-583	781	1365	100	16	18	12	0.66007326	0.583333333	NA	1997	3878.545455	8323	1940	2907.272727	5107	0.864128083	1.295269439	1.699146367	75.98530493	NA	NA	NA	NA	0	0	0	forward	chr6:34467271-34468635	chr6	34467271	34468635	NA
544	544	1	29	6	chr6:31871604-31871664	A_76_P0367714	32033	FALSE	VARS2	ref|NM_006295|ref|VARS2:-145|ref|LSM2:11088	PROMOTER	-203	118	322	100	6	9	3	0.779503106	0.766666667	NA	464	977.2727273	2361	457	1101.090909	1774	0.453424658	0.912735222	1.412926391	84.33680276	NA	NA	NA	NA	0	0	0	forward	chr6:31871433-31871754	chr6	31871433	31871754	NA
545	545	1	30	6	chr18:27776622-27776562	A_76_P0556715	31603	FALSE	KIAA1012	ref|NM_014939|ref|KIAA1012:475	INSIDE	-265	263	529	100	7	3	4	0.667296786	0.583333333	NA	792	1481.363636	2540	745	1427.272727	2247	0.444876153	1.067846207	1.511805027	76.58100935	NA	NA	NA	NA	0	0	0	reverse	chr18:27776329-27776857	chr18	27776329	27776857	NA
546	546	1	31	6	chr4:658608-658548	A_76_P0334513	31173	FALSE	ATP5I-MYL5	ref|NM_007100|ref|NM_002477|ref|PDE6B:49184|ref|ATP5I:-456|ref|MYL5:-3132|ref|FLJ22269:14395|mgcs|BC040050:230	DIVERGENT_PROMOTER	-1775	475	2251	100	17	18	20	0.65482008	0.666666667	NA	1848	4262.363636	10122	2280	3864.909091	6306	0.468667255	1.082680548	1.745473357	79.05977647	NA	NA	NA	NA	0	0	0	reverse	chr4:656805-659055	chr4	656805	659055	LongFragment
547	547	1	32	6	chr19:54006219-54006279	A_76_P0534537	30743	FALSE	BCAT2	ref|NM_001190|ref|BCAT2:-136|ref|DHRS10:25497	PROMOTER	-981	641	1623	100	10	12	15	0.574245225	0.7	NA	2898	5313	12467	2733	4616.272727	7900	0.678327833	1.104296948	1.578101266	81.58593553	NA	NA	NA	NA	0	0	0	forward	chr19:54005270-54006892	chr19	54005270	54006892	NA
548	548	1	33	6	chr20:391312-391252	A_76_P0147646	30313	FALSE	TBC1D20	ref|NM_144628|ref|TBC1D20:-135	PROMOTER	-1722	294	2017	100	21	21	18	0.557263262	0.616666667	NA	390	605.6363636	1118	389	795.9090909	1584	0.404040404	0.816760694	1.107929515	78.53792977	NA	NA	NA	NA	0	0	0	reverse	chr20:389562-391578	chr20	389562	391578	LongFragment
549	549	1	34	6	chr2:207133778-207133838	A_76_P0301575	29883	FALSE	ADAM23	ref|NM_003812|ref|ADAM23:-65	PROMOTER	-1370	100	1471	100	9	16	13	0.565601632	0.8	NA	2232	3908.545455	8451	2320	3725.454545	6328	0.630277583	1.023968763	1.363284401	85.78612344	NA	NA	NA	NA	0	0	0	forward	chr2:207132440-207133910	chr2	207132440	207133910	NA
550	550	1	35	6	chr9:137162208-137162148	A_76_P0104550	29453	FALSE	LOC286257	ref|NM_183241|ref|FLJ45224:9986|ref|LOC286257:-528|ref|CLIC3:4683	PROMOTER	-408	272	681	100	6	8	6	0.615271659	0.45	NA	127	279.4545455	545	203	493.2727273	1365	0.237362637	0.669770428	0.989110708	69.37926419	NA	NA	NA	NA	0	0	0	reverse	chr9:137161772-137162452	chr9	137161772	137162452	NA
551	551	1	36	6	chr3:13436427-13436367	A_76_P0287415	29023	FALSE	NUP210	ref|NM_024923|ref|NUP210:412	INSIDE	-304	37	342	100	6	8	3	0.739766082	0.733333333	NA	2239	6185.181818	14977	2220	4889.272727	8576	0.435179786	1.284998722	1.836198663	83.3097003	NA	NA	NA	NA	0	0	0	reverse	chr3:13436095-13436436	chr3	13436095	13436436	NA
552	552	1	37	6	chr1:176444473-176444413	A_76_P0211682	28593	FALSE	MGC16664	ref|NM_173509|ref|MGC16664:489	INSIDE	-952	983	1936	100	28	29	18	0.698347107	0.733333333	NA	423	887.3636364	1629	634	971.0909091	1593	0.532745592	0.921556762	1.226656627	82.84981565	NA	NA	NA	NA	0	0	0	reverse	chr1:176443493-176445428	chr1	176443493	176445428	NA
553	553	1	38	6	chr18:72336085-72336145	A_76_P0153349	28163	FALSE	FLJ44313	ref|NM_207460|ref|FLJ44313:-349	PROMOTER	-569	70	640	100	7	15	6	0.6984375	0.75	NA	1145	2691.636364	7135	1258	2473.454545	4765	0.485993209	1.045361281	1.497376705	84.35517792	NA	NA	NA	NA	0	0	0	forward	chr18:72335548-72336187	chr18	72335548	72336187	NA
554	554	1	39	6	chr12:109514714-109514654	A_76_P0165080	27733	FALSE	FLJ21127	ref|NM_024549|ref|FLJ21127:23	INSIDE	-198	803	1002	100	9	4	8	0.55489022	0.7	NA	343	785	1546	517	880.1818182	1441	0.472049689	0.898520414	1.363636364	82.02268109	NA	NA	NA	NA	0	0	0	reverse	chr12:109514488-109515489	chr12	109514488	109515489	NA
555	555	1	40	6	LACC:GD36C_12_r	LACC:GD36C_12_r	27303	pos	LACC:GD36C_12_r			-165	297	463	100	0	0	4	38.44492441	36.66666667	NA	59	74.45454545	90	91	302.5454545	1007	0.058589871	0.399793455	0.934065934	NA	NA	NA	NA	NA	NA	NA	NA	NA
556	556	1	41	6	chr4:96827699-96827639	A_76_P0101342	26873	FALSE	UNC5C	ref|NM_003728|ref|UNC5C:-329	PROMOTER	-752	82	835	100	5	5	7	0.62994012	0.616666667	NA	237	444	788	364	612.7272727	1136	0.31778169	0.767284642	1.216894977	77.72673304	NA	NA	NA	NA	0	0	0	reverse	chr4:96826919-96827753	chr4	96826919	96827753	NA
557	557	1	42	6	chr1:84256052-84255992	A_76_P0237099	26443	FALSE	PRKACB	ref|NM_207578|ref|PRKACB:257	INSIDE	-111	155	267	100	3	3	2	0.715355805	0.65	NA	524	1044.454545	2856	575	1105	2028	0.420975965	0.902000314	1.506226313	80.33490221	NA	NA	NA	NA	0	0	0	reverse	chr1:84255913-84256179	chr1	84255913	84256179	NA
558	558	1	43	6	chr15:49816832-49816892	A_76_P0528221	26013	FALSE	MGC35274	ref|NM_153374|ref|MGC35274:746	INSIDE	-273	598	872	100	11	16	8	0.766055046	0.716666667	NA	446	609.8181818	1141	528	769.0909091	1224	0.502194908	0.804195332	1.141	82.40054951	NA	NA	NA	NA	0	0	0	forward	chr15:49816591-49817462	chr15	49816591	49817462	NA
559	559	1	44	6	chr11:814674-814614	A_76_P0446526	25583	FALSE	PNPLA2	ref|NM_020376|ref|PNPLA2:5743|ref|MGC45840:-2973|ref|CD151:-8341	INSIDE	-168	796	965	100	6	10	9	0.659067358	0.7	NA	294	437.4545455	713	347	593.5454545	1203	0.271820449	0.811015993	1.024425287	82.46282294	NA	NA	NA	NA	0	0	0	reverse	chr11:814478-815442	chr11	814478	815442	NA
560	560	1	45	6	chr8:90984263-90984203	A_76_P0419331	25153	FALSE	C8orf1	ref|NM_004337|ref|C8orf1:965|ccds|CCDS6248.1:-6823	INSIDE	-497	254	752	100	14	17	7	0.767287234	0.666666667	NA	702	1182.090909	2133	914	1187.818182	2074	0.733464956	0.98732384	1.250293772	80.29473239	NA	NA	NA	NA	0	0	0	reverse	chr8:90983738-90984489	chr8	90983738	90984489	NA
561	561	1	46	6	LACC:GD17C_10_2	LACC:GD17C_10_2	24723	pos	LACC:GD17C_10_2			-859	508	1368	100	0	1	11	26.24269006	28.33333333	NA	46	65.63636364	99	86	307.3636364	1217	0.050123254	0.372887247	0.848837209	NA	NA	NA	NA	NA	NA	NA	NA	NA
562	562	1	47	6	chr9:92606974-92607034	A_76_P0412986	24293	FALSE	BICD2	ref|NM_001003800|ref|BICD2:-366	PROMOTER	-106	232	339	100	7	6	3	0.749262537	0.766666667	NA	91	148.4545455	248	163	348.9090909	1037	0.114754098	0.542311294	0.932038835	84.31591895	NA	NA	NA	NA	0	0	0	forward	chr9:92606900-92607238	chr9	92606900	92607238	NA
563	563	1	48	6	chr3:47299082-47299022	A_76_P0102870	23863	FALSE	KIF9	ref|NM_182902|ref|KIF9:40|ref|KLHL18:-391	INSIDE	-360	161	522	100	5	1	4	0.626436782	0.65	NA	1948	3577.636364	7888	2219	3136.272727	5038	0.655236576	1.114561163	1.585209003	79.91507992	NA	NA	NA	NA	0	0	0	reverse	chr3:47298694-47299215	chr3	47298694	47299215	NA
564	564	1	49	6	chr9:124782780-124782720	A_76_P0135318	23433	FALSE	GOLGA1	ref|NM_002077|ref|GOLGA1:161|ccds|CCDS6860.1:-2206	INSIDE	-129	577	707	100	14	10	6	0.707213579	0.666666667	NA	796	1293.454545	2434	934	1278.909091	2104	0.523809524	1.011427051	1.233830846	80.63702761	NA	NA	NA	NA	0	0	0	reverse	chr9:124782623-124783329	chr9	124782623	124783329	NA
565	565	1	50	6	chr8:31616333-31616273	A_76_P0100900	23003	FALSE	chr8:31616333-31616273		Unknown	-905	962	1868	100	13	14	16	0.572805139	0.633333333	NA	1069	2022.454545	5052	859	1796.272727	3197	0.671482412	1.066177308	1.580231467	77.68081184	NA	NA	NA	NA	0	0	0	reverse	chr8:31615400-31617267	chr8	31615400	31617267	NA
566	566	1	51	6	chr12:38123742-38123682	A_76_P0141776	22573	FALSE	KIF21A	ref|NM_017641|ref|KIF21A:-527	PROMOTER	-49	101	151	100	1	2	1	0.602649007	0.633333333	NA	280	396.1818182	647	318	548.3636364	1174	0.238500852	0.802476281	1.087301587	79.43932412	NA	NA	NA	NA	0	0	0	reverse	chr12:38123665-38123815	chr12	38123665	38123815	NA
567	567	1	52	6	chr8:143542683-143542743	A_76_P0411954	22143	FALSE	BAI1	ref|NM_001702|ref|BAI1:335	INSIDE	-156	806	963	100	13	10	9	0.732087227	0.666666667	NA	472	873.9090909	2184	564	953.4545455	1554	0.535149385	0.885076359	1.405405405	81.03933569	NA	NA	NA	NA	0	0	0	forward	chr8:143542559-143543521	chr8	143542559	143543521	NA
568	568	1	53	6	chr11:67527493-67527433	A_76_P0451746	21713	FALSE	UNC93B1	ref|NM_030930|ref|UNC93B1:706|ref|ALDH3B1:-6929	INSIDE	-204	2506	2711	100	22	17	25	0.641460716	0.733333333	NA	644	1079.909091	2102	749	1129.363636	1884	0.703825137	0.946571162	1.185561196	82.45084036	NA	NA	NA	NA	0	0	0	reverse	chr11:67527261-67529971	chr11	67527261	67529971	LongFragment
569	569	1	54	6	chr14:69303779-69303719	A_76_P0141287	21283	FALSE	SFRS5	ref|NM_006925|ref|SFRS5:187|ref|SLC10A1:29958	INSIDE	-233	865	1099	100	6	12	9	0.597816197	0.583333333	NA	101	154.6363636	218	161	335.0909091	917	0.129770992	0.58453782	1.049689441	75.66194443	NA	NA	NA	NA	0	0	0	reverse	chr14:69303518-69304616	chr14	69303518	69304616	NA
570	570	1	55	6	chr6:3966449-3966509	A_76_P0379129	20853	FALSE	PRPF4B	ref|NM_176800|ref|PRPF4B:-115	PROMOTER	NA	NA	NA	NA	NA	NA	NA	NA	0.633333333	NA	790	1193.272727	2239	855	1170.818182	1834	0.628480509	1.009913673	1.281879195	78.65813388	NA	NA	NA	NA	0	0	0	forward	NA:NA-NA	NA	NA	NA	InternalCut
571	571	1	56	6	chr2:242296412-242296352	A_76_P0114349	20423	FALSE	THAP4	ref|NM_015963|ref|THAP4:263|ref|APG4B:-634	INSIDE	-288	79	368	100	12	9	3	0.807065217	0.683333333	NA	343	594.2727273	1242	402	724.7272727	1073	0.424385633	0.85361973	1.368159204	81.56889511	NA	NA	NA	NA	0	0	0	reverse	chr2:242296096-242296463	chr2	242296096	242296463	NA
572	572	1	57	6	chr1:25409072-25409132	A_76_P0235833	19993	FALSE	SMP1	ref|NM_014313|ref|RHD:64782|ref|SMP1:-1024	PROMOTER	NA	NA	NA	NA	NA	NA	NA	NA	0.716666667	NA	89	175.7272727	415	152	332.1818182	858	0.106060606	0.657263663	1.317460317	83.47203694	NA	1	1	1	0	0	0	forward	NA:NA-NA	NA	NA	NA	InternalCut
573	573	1	58	6	chr14:76349175-76349115	A_76_P0466149	19563	FALSE	KIAA0759	ref|NM_015305|ref|KIAA0759:-162	PROMOTER	NA	NA	NA	NA	NA	NA	NA	NA	0.633333333	NA	286	828.5454545	2018	480	1077.909091	2065	0.243583535	0.817811533	1.753763441	78.49243207	NA	NA	NA	NA	0	0	0	reverse	NA:NA-NA	NA	NA	NA	InternalCut
574	574	1	59	6	chr1:92476945-92476885	A_76_P0229420	19133	FALSE	FLJ13150	ref|NM_024813|ref|FLJ13150:288|ref|GLMN:-350	INSIDE	-499	117	617	100	8	3	6	0.675850891	0.566666667	NA	303	606.5454545	1035	331	752.5454545	1249	0.401120897	0.858738224	1.229749632	75.28558582	NA	NA	NA	NA	0	0	0	reverse	chr1:92476418-92477034	chr1	92476418	92477034	NA
575	575	1	60	6	chr13:24394741-24394801	A_76_P0482777	18703	FALSE	CENPJ	ref|NM_018451|ref|CENPJ:247|ccds|CCDS9310.1:-9608	INSIDE	-341	852	1194	100	6	10	10	0.58040201	0.833333333	NA	1389	3510.818182	7725	1383	3336	5285	0.5997114	1.023952905	1.592930029	87.47562397	NA	NA	NA	NA	0	0	0	forward	chr13:24394432-24395625	chr13	24394432	24395625	NA
576	576	1	61	6	chr16:24458101-24458161	A_76_P0144533	18273	FALSE	RBBP6	ref|NM_032626|ref|RBBP6:-277	PROMOTER	-42	382	425	100	2	8	4	0.677647059	0.65	NA	416	713.9090909	1235	513	831.7272727	1485	0.490909091	0.894801272	1.536704731	79.93700943	NA	NA	NA	NA	0	0	0	forward	chr16:24458091-24458515	chr16	24458091	24458515	NA
577	577	1	62	6	chr14:34253518-34253578	A_76_P0495769	17843	FALSE	CFL2	ref|NM_138638|ref|CFL2:101|ref|CFL2:-763	INSIDE	-625	770	1396	100	14	8	13	0.595988539	0.75	NA	2162	3337.909091	6470	2162	3020	4804	0.791304348	1.0826182	1.375492514	83.433768	NA	NA	NA	NA	0	0	0	forward	chr14:34252925-34254320	chr14	34252925	34254320	NA
578	578	1	63	6	chr16:87688015-87688075	A_76_P0169268	17413	FALSE	LOC197322	ref|NM_174917|ref|LOC197322:221|ccds|CCDS10974.1:-6545	INSIDE	-457	297	755	100	18	16	7	0.741721854	0.833333333	NA	115	159.8181818	276	159	355.0909091	1100	0.115454545	0.588531415	0.937106918	87.51893575	NA	NA	NA	NA	0	0	0	forward	chr16:87687590-87688344	chr16	87687590	87688344	NA
579	579	1	64	6	chr11:120828192-120828252	A_76_P0457837	16983	FALSE	SORL1	ref|NM_003105|ref|SORL1:93	INSIDE	-525	400	926	100	10	19	8	0.698704104	0.666666667	NA	250	398.9090909	803	280	552.3636364	1210	0.269421488	0.795751192	1.12464986	80.88638458	NA	NA	NA	NA	0	0	0	forward	chr11:120827699-120828624	chr11	120827699	120828624	NA
580	580	1	65	6	chr22:48568187-48568127	A_76_P0168054	16553	FALSE	ZBED4	ref|NM_014838|ref|ZBED4:-232	PROMOTER	-192	1327	1520	100	28	33	13	0.693421053	0.733333333	NA	76	108.0909091	148	127	318.5454545	1111	0.100810081	0.492094256	0.834586466	84.07238293	NA	NA	NA	NA	0	0	0	reverse	chr22:48567967-48569486	chr22	48567967	48569486	NA
581	581	1	66	6	chr11:110916417-110916477	A_76_P0163668	16123	FALSE	LOC143903	ref|NM_178834|ref|LOC143903:5|ref|FLJ46266:25728	INSIDE	-47	226	274	100	0	3	2	0.733576642	0.683333333	NA	680	1262.090909	2714	723	1204	2132	0.487658439	1.034053206	1.33304721	81.18080454	NA	NA	NA	NA	0	0	0	forward	chr11:110916402-110916675	chr11	110916402	110916675	NA
582	582	1	67	6	chr13:98536936-98536876	A_76_P0496612	15693	FALSE	DOCK9	ref|NM_015296|ref|DOCK9:-245	PROMOTER	-1618	145	1764	100	22	20	16	0.662131519	0.816666667	NA	731	1690.909091	4047	753	1637.454545	3220	0.569758379	0.993589431	1.256832298	86.77103158	NA	NA	NA	NA	0	0	0	reverse	chr13:98535290-98537053	chr13	98535290	98537053	NA
583	583	1	68	6	chr1:40643386-40643446	A_76_P0214277	15263	FALSE	FLJ21144	ref|NM_022774|ref|FLJ21144:-109	PROMOTER	-509	829	1339	100	13	6	11	0.566840926	0.633333333	NA	2772	4481.363636	10171	2463	3658	6032	0.760702525	1.186104856	1.756042818	78.55075046	NA	NA	NA	NA	0	0	0	forward	chr1:40642909-40644247	chr1	40642909	40644247	NA
584	584	1	69	6	chr22:35424291-35424231	A_76_P0166631	14833	FALSE	CACNG2	ref|NM_006078|ref|CACNG2:-858	PROMOTER	NA	NA	NA	NA	NA	NA	NA	NA	0.566666667	NA	109	149.6363636	251	142	333	742	0.19541779	0.568596982	0.873239437	75.03815225	NA	NA	NA	NA	0	0	0	reverse	chr22:40642909-40644247	chr22	40642909	40644247
585	585	1	70	6	chr6:39800847-39800907	A_76_P0105750	14403	FALSE	C6orf102	ref|NM_145027|ref|C6orf102:282	INSIDE	-167	288	456	100	7	5	4	0.668859649	0.733333333	NA	2354	7886.636364	18684	3427	6452.545455	12025	0.56167979	1.221294454	2.118408551	83.59289672	NA	NA	NA	NA	0	0	0	forward	chr6:39800712-39801167	chr6	39800712	39801167	NA
586	586	1	71	6	chr2:16768908-16768848	A_76_P0113009	13973	FALSE	FAM49A	ref|NM_030797|ref|FAM49A:-154	PROMOTER	NA	NA	NA	NA	NA	NA	NA	NA	0.7	NA	686	1867.727273	4468	740	1799.545455	3256	0.603344171	1.007036152	1.437291528	81.48280538	NA	NA	NA	NA	0	0	0	reverse	NA:NA-NA	NA	NA	NA	InternalCut
587	587	1	72	6	chr6:89847992-89848052	A_76_P0135273	13543	FALSE	PNRC1	ref|NM_006813|ref|PNRC1:807	INSIDE	-509	327	837	100	14	12	7	0.739545998	0.566666667	NA	438	931.5454545	1824	542	878.8181818	1361	0.428830462	1.073521448	1.86328125	NA	NA	NA	NA	NA	0	0	0	forward	chr6:89847515-89848351	chr6	89847515	89848351	NA
588	588	1	73	6	chr1:217251899-217251959	A_76_P0225516	13113	FALSE	FLJ14146	ref|NM_024709|ref|FLJ14146:-127	PROMOTER	-144	949	1094	100	12	14	10	0.644424132	0.7	NA	318	451.3636364	729	312	578.5454545	938	0.443496802	0.817823897	1.152298851	82.4113406	NA	NA	NA	NA	0	0	0	forward	chr1:217251787-217252880	chr1	217251787	217252880	NA
589	589	1	74	6	chr8:30072149-30072209	A_76_P0107516	12683	FALSE	LEPROTL1	ref|NM_015344|ref|LEPROTL1:-307	PROMOTER	-670	803	1474	100	14	14	13	0.612618725	0.533333333	NA	108	182.3636364	380	147	346.8181818	773	0.179818887	0.626354178	1.082621083	75.18944649	NA	NA	NA	NA	0	0	0	forward	chr8:30071511-30072984	chr8	30071511	30072984	NA
590	590	1	75	6	NC2_00093385	NC2_00093385	12253	neg	NC2_00093385			NA	NA	NA	NA	NA	NA	NA	NA	NA	NA	40	55.90909091	95	80	274	876	0.055936073	0.346059454	0.798319328	NA	NA	NA	NA	NA	NA	NA	NA	NA
591	591	1	76	6	chr17:74432638-74432698	A_76_P0142384	11823	FALSE	TIMP2	ref|NM_003255|ref|TIMP2:399	INSIDE	-805	1381	2187	100	19	28	19	0.68175583	0.666666667	NA	102	141	228	145	315.0909091	590	0.210069444	0.530192177	0.861538462	81.05956187	NA	NA	NA	NA	0	0	0	forward	chr17:74431865-74434051	chr17	74431865	74434051	LongFragment
592	592	1	77	6	chr11:101486128-101486068	A_76_P0142439	11393	FALSE	YAP1	ref|NM_006106|ref|YAP1:-442	PROMOTER	-986	1124	2111	100	25	20	19	0.594031265	0.633333333	NA	2231	3941	8648	1621	3268.090909	5313	0.609698558	1.186628683	1.708078214	79.22045992	NA	NA	NA	NA	0	0	0	reverse	chr11:101485114-101487224	chr11	101485114	101487224	LongFragment
593	593	1	78	6	chrX:46760931-46760991	A_76_P0153879	10963	FALSE	RBM10	ref|NM_005676|ref|RBM10:77|ref|NDUFB11:-270	INSIDE	-135	1131	1267	100	8	9	11	0.576953433	0.683333333	NA	1163	3286.272727	8544	1581	3369.636364	6539	0.502328535	0.974081596	1.331891892	80.67072332	NA	NA	NA	NA	0	0	0	forward	chrX:46760828-46762094	chrX	46760828	46762094	NA
594	594	1	79	6	chr18:19337140-19337080	A_76_P0144380	10533	FALSE	C18orf8	ref|NM_013326|ref|C18orf8:-360	PROMOTER	-336	44	381	100	0	3	3	0.503937008	0.6	NA	197	306.9090909	646	232	410.1818182	782	0.330128205	0.8073557	1.356275304	77.91106665	NA	NA	NA	NA	0	0	0	reverse	chr18:19336776-19337156	chr18	19336776	19337156	NA
595	595	1	80	6	chr11:44288285-44288225	A_76_P0156858	10103	FALSE	ALX4	ref|NM_021926|ref|ALX4:37	INSIDE	-727	209	937	100	8	8	7	0.674493063	0.733333333	NA	9727	15589	33526	6464	10977.54545	18533	0.995580018	1.398043752	1.816721625	83.63098493	NA	NA	NA	NA	0	0	0	reverse	chr11:44287530-44288466	chr11	44287530	44288466	NA
596	596	1	81	6	chr6:29903742-29903802	A_76_P0370455	9673	FALSE	HLA	ref|NM_002127|ref|HLA-G:276	INSIDE	-631	857	1489	100	13	12	13	0.658159839	0.783333333	NA	852	1635.818182	3262	979	1586.181818	2724	0.622641509	1.002794315	1.350724638	84.49926196	NA	1	4	4	0	0	0	forward	chr6:29903143-29904631	chr6	29903143	29904631	NA
597	597	1	82	6	chr16:18845272-18845332	A_76_P0532546	9243	FALSE	SMG1	ref|NM_015092|ref|SMG1:-63	PROMOTER	-595	592	1188	100	15	10	11	0.678451178	0.8	NA	673	1026.363636	2089	822	1098.818182	1655	0.592340426	0.921629567	1.294299876	86.1541504	NA	1	1	1	0	0	0	forward	chr16:18844709-18845896	chr16	18844709	18845896	NA
598	598	1	83	6	NegativeControl	(-)3xSLv1	8813	neg	(-)3xSLv1			NA	NA	NA	NA	NA	NA	NA	NA	NA	NA	31	45	92	74	247.3636364	549	0.064315353	0.287149737	0.691729323	NA	NA	NA	NA	NA	NA	NA	NA	NA
599	599	1	84	6	chr19:42261015-42261075	A_76_P0162314	8383	FALSE	FLJ32191	ref|NM_144689|ref|FLJ32191:-176	PROMOTER	NA	NA	NA	NA	NA	NA	NA	NA	0.75	NA	60	85.18181818	127	104	265.6363636	508	0.118110236	0.439923331	0.847457627	83.32511827	NA	NA	NA	NA	0	0	0	forward	NA:NA-NA	NA	NA	NA	InternalCut
600	600	1	85	6	chr5:139999023-139999083	A_76_P0101317	7953	FALSE	CD14-PRO1580	ref|NM_000591|ref|NM_018502|ref|CD14:-6097|ref|PRO1580:-219|ref|NDUFA2:8371|ref|IK:-8514	DIVERGENT_PROMOTER	NA	NA	NA	NA	NA	NA	NA	NA	0.516666667	NA	39	55.36363636	94	79	257.4545455	642	0.079439252	0.339117469	0.708860759	72.70288633	NA	NA	NA	NA	0	0	0	forward	NA:NA-NA	NA	NA	NA	InternalCut
601	601	1	86	6	chr2:182347471-182347531	A_76_P0109217	7523	FALSE	CERKL	ref|NM_201548|ref|CERKL:-262	PROMOTER	NA	NA	NA	NA	NA	NA	NA	NA	0.483333333	NA	1091	2091.090909	4246	1276	1855.727273	2998	0.813571961	1.113194537	1.517976032	71.10131283	NA	NA	NA	NA	0	0	0	forward	NA:NA-NA	NA	NA	NA	InternalCut
602	602	1	87	6	chr10:5972337-5972397	A_76_P0105743	7093	FALSE	FBXO18	ref|NM_178150|ref|FBXO18:148|ref|ANKRD16:-1015|ref|FBXO18:-3987	INSIDE	-852	281	1134	100	23	19	10	0.767195767	0.683333333	NA	1006	3197.636364	7936	1731	3095.272727	5987	0.581166956	0.977383587	1.440813362	80.31438834	NA	NA	NA	NA	0	0	0	forward	chr10:5971517-5972650	chr10	5971517	5972650	NA
603	603	1	88	6	chr5:140996754-140996814	A_76_P0326448	6663	FALSE	C5orf16	ref|NM_173828|ref|C5orf16:8|ref|HDAC3:-188|ref|FCHSD1:14386	INSIDE	NA	NA	NA	NA	NA	NA	NA	NA	0.633333333	NA	913	1834.545455	4090	946	1607.090909	3145	0.7	1.12395007	1.53805175	78.0557784	NA	NA	NA	NA	0	0	0	forward	NA:NA-NA	NA	NA	NA	InternalCut
604	604	1	89	6	chrX:136373620-136373560	A_76_P0141377	6233	FALSE	ZIC3	ref|NM_003413|ref|ZIC3:-275	PROMOTER	-857	325	1183	100	12	11	10	0.603550296	0.833333333	NA	104	207.5454545	419	200	382.8181818	627	0.226475279	0.583102055	0.883522727	88.01660886	NA	NA	NA	NA	0	0	0	reverse	chrX:136372735-136373917	chrX	136372735	136373917	NA
605	605	1	90	6	chr11:47826717-47826657	A_76_P0162016	5803	FALSE	NUP160	ref|NM_015231|ref|NUP160:-54	PROMOTER	-451	1793	2245	100	17	6	20	0.525612472	0.65	NA	126	198.4545455	363	137	357.6363636	669	0.23916293	0.629839074	0.919708029	79.59413325	NA	NA	NA	NA	0	0	0	reverse	chr11:47826238-47828482	chr11	47826238	47828482	LongFragment
606	606	1	91	6	chr15:41409651-41409711	A_76_P0514810	5373	FALSE	LCMT2	ref|NM_014793|ref|LCMT2:502|mgcs|BC075857:-535	INSIDE	-639	1757	2397	100	9	23	21	0.519816437	0.633333333	NA	99	178	287	156	344	619	0.201938611	0.578786645	0.94980695	78.91704571	NA	NA	NA	NA	0	0	0	forward	chr15:41409044-41411440	chr15	41409044	41411440	LongFragment
607	607	1	92	6	chr17:54538635-54538695	A_76_P0171472	4943	FALSE	TRIM37	ref|NM_001005207|ref|TRIM37:346|ref|FAM33A:48678	INSIDE	-518	421	940	100	10	13	8	0.632978723	0.683333333	NA	1019	1829	3817	1186	1744.454545	2374	0.583054093	1.033290957	1.625638842	80.42447004	NA	NA	NA	NA	0	0	0	forward	chr17:54538149-54539088	chr17	54538149	54539088	NA
608	608	1	93	6	chr3:53503004-53502944	A_76_P0306878	4513	FALSE	CACNA1D	ref|NM_000720|ref|CACNA1D:-1141	PROMOTER	-263	246	510	100	4	3	4	0.605882353	0.716666667	NA	1299	2006.727273	3424	1330	1711.090909	2495	0.55560308	1.20237697	1.478688525	82.35134712	NA	NA	NA	NA	0	0	0	reverse	chr3:53502713-53503222	chr3	53502713	53503222	NA
609	609	1	94	6	chr1:100216331-100216271	A_76_P0221861	4083	FALSE	HIAT1	ref|NM_033055|ref|HIAT1:492	INSIDE	-329	227	557	100	8	4	5	0.710951526	0.683333333	NA	457	1135.909091	2235	509	1085	1652	0.752951096	1.015008239	1.352905569	81.09910903	NA	NA	NA	NA	0	0	0	reverse	chr1:100215974-100216530	chr1	100215974	100216530	NA
610	610	1	95	6	chr15:66658405-66658465	A_76_P0532198	3653	FALSE	CORO2B	ref|NM_006091|ref|CORO2B:-210	PROMOTER	-751	291	1043	100	21	16	9	0.736337488	0.55	NA	1467	2259.363636	4591	1624	2102.363636	3305	0.650681918	1.049211812	1.488651102	74.41950596	NA	NA	NA	NA	0	0	0	forward	chr15:66657686-66658728	chr15	66657686	66658728	NA
611	611	1	96	6	chr9:112175040-112175100	A_76_P0388016	3223	FALSE	ROD1	ref|NM_005156|ref|ROD1:390|mgcs|BC044585:-209	INSIDE	NA	NA	NA	NA	NA	NA	NA	NA	0.683333333	NA	490	775.3636364	1399	468	882.6363636	1211	0.617492097	0.886247009	1.1552436	80.96652859	NA	NA	NA	NA	0	0	0	forward	NA:NA-NA	NA	NA	NA	InternalCut
612	612	1	97	6	chr20:20641334-20641274	A_76_P0146187	2793	FALSE	chr20:20641334-20641274		Unknown	-1158	131	1290	100	13	14	12	0.624806202	0.75	NA	14121	22914.18182	49871	9317	15690.90909	22635	0.883253852	1.458897206	2.627555321	83.38796629	NA	NA	NA	NA	0	0	0	reverse	chr20:20640148-20641437	chr20	20640148	20641437	NA
613	613	1	98	6	chr2:33084116-33084176	A_76_P0104094	2363	FALSE	LTBP1	ref|NM_206943|ref|LTBP1:104	INSIDE	-1086	354	1441	100	26	21	13	0.715475364	0.766666667	NA	105	158.2727273	250	180	327.6363636	627	0.210843373	0.555309013	0.877659574	85.20476078	NA	NA	NA	NA	0	0	0	forward	chr2:33083062-33084502	chr2	33083062	33084502	NA
614	614	1	99	6	chr16:2241897-2241837	A_76_P0164159	1933	FALSE	DCI	ref|NM_001919|ref|DCI:-291|ref|RNPS1:15931	PROMOTER	-226	761	988	100	9	6	9	0.5951417	0.616666667	NA	489	860.5454545	1934	656	923.9090909	1455	0.547290117	0.91719089	1.329209622	78.27691002	NA	NA	NA	NA	0	0	0	reverse	chr16:2241643-2242630	chr16	2241643	2242630	NA
615	615	1	100	6	chr5:32348478-32348418	A_76_P0344348	1503	FALSE	PIP3AP	ref|NM_019061|ref|PIP3AP:384	INSIDE	-1226	338	1565	100	8	12	14	0.594888179	0.833333333	NA	116	188.1818182	405	161	352.4545455	654	0.183486239	0.630726244	0.956521739	87.92775554	NA	NA	NA	NA	0	0	0	reverse	chr5:32347224-32348788	chr5	32347224	32348788	NA
616	616	1	101	6	chr19:45975775-45975835	A_76_P0149707	1073	FALSE	RAB4B	ref|NM_016154|ref|MIA:2588|ref|RAB4B:-986	PROMOTER	-331	681	1013	100	7	5	9	0.627838105	0.6	NA	765	1265.818182	2226	998	1245.272727	1774	0.666098807	1.013550386	1.432330827	76.82489903	NA	NA	NA	NA	0	0	0	forward	chr19:45975476-45976488	chr19	45975476	45976488	NA
617	617	1	102	6	NA.110	NA.110	643	ignore	NA.110			NA	NA	NA	NA	NA	NA	NA	NA	NA	NA	34	41.27272727	53	90	319.2727273	1069	0.034611787	0.224938271	0.5	NA	NA	NA	NA	NA	NA	NA	NA	NA
618	618	1	103	6	NegativeControl	(-)3xSLv1	213	neg	(-)3xSLv1			NA	NA	NA	NA	NA	NA	NA	NA	NA	NA	34	43.90909091	58	94	377.2727273	1106	0.03164557	0.220967625	0.53125	NA	NA	NA	NA	NA	NA	NA	NA	NA
619	619	1	1	7	chr10:726223-726163	A_76_P0100249	44287	FALSE	KIAA0934	ref|NM_014974|ref|KIAA0934:-587	PROMOTER	NA	NA	NA	NA	NA	NA	NA	NA	0.466666667	NA	268	538	780	401	893.2727273	2016	0.17689769	0.737551526	1.220634921	72.02613629	NA	NA	NA	NA	0	0	0	reverse	NA:NA-NA	NA	NA	NA	InternalCut
620	620	1	2	7	chrX:152712658-152712718	A_76_P0157907	43857	FALSE	ARHGAP4	ref|NM_001666|ref|ARHGAP4:-143|ref|ARD1:8627|ref|RENBP:18391	PROMOTER	-1073	67	1141	100	7	10	10	0.626643295	0.783333333	NA	987	1538.545455	2816	978	1679.818182	2835	0.488855869	0.940170671	1.221172023	85.39013211	NA	NA	NA	NA	0	0	0	forward	chrX:152711617-152712757	chrX	152711617	152712757	NA
621	621	1	3	7	chr3:191320849-191320909	A_76_P0342669	43427	FALSE	LEPREL1	ref|NM_018192|ref|LEPREL1:541	INSIDE	-445	660	1106	100	8	20	10	0.661844485	0.633333333	NA	408	716.8181818	1155	541	919.9090909	1417	0.334700574	0.845534175	1.275415896	79.31893873	NA	NA	NA	NA	0	0	0	forward	chr3:191320436-191321541	chr3	191320436	191321541	NA
622	622	1	4	7	chr22:24890218-24890158	A_76_P0139303	42997	FALSE	SEZ6L	ref|NM_021115|ref|SEZ6L:155	INSIDE	-684	233	918	100	12	7	8	0.723311547	0.866666667	NA	260	474.3636364	947	370	748.8181818	1295	0.251060221	0.690057905	0.978118162	90.25302501	NA	NA	NA	NA	45	0	45	reverse	chr22:24889506-24890423	chr22	24889506	24890423	NA
623	623	1	5	7	chr17:17436163-17436223	A_76_P0139333	42567	FALSE	PEMT	ref|NM_148172|ref|PEMT:-9723	PROMOTER	NA	NA	NA	NA	NA	NA	NA	NA	0.633333333	NA	70	102	159	131	427.5454545	921	0.076004343	0.353181146	0.72519084	78.95032387	NA	NA	NA	NA	0	0	0	forward	NA:NA-NA	NA	NA	NA	InternalCut
624	624	1	6	7	chr19:44113155-44113095	A_76_P0148534	42137	FALSE	SARS2	ref|NM_017827|ref|SARS2:251|ref|MRPS12:-62	INSIDE	-721	304	1026	100	9	11	9	0.563352827	0.5	NA	607	943.2727273	2037	647	1220.545455	2335	0.405904059	0.808136999	1.126227209	71.59090009	NA	NA	NA	NA	0	0	0	reverse	chr19:44112406-44113431	chr19	44112406	44113431	NA
625	625	1	7	7	chr11:61491710-61491650	A_76_P0162321	41707	FALSE	FTH1	ref|NM_002032|ref|FTH1:28|ref|VMD2:17257	INSIDE	-536	291	828	100	10	14	7	0.712560386	0.616666667	NA	237	449.6363636	813	390	711.6363636	1203	0.210854093	0.70191417	1.084677419	77.34612816	NA	NA	NA	NA	0	0	0	reverse	chr11:61491146-61491973	chr11	61491146	61491973	NA
626	626	1	8	7	chr11:66482985-66483045	A_76_P0143365	41277	FALSE	PC	ref|NM_000920|ref|PC:-4559	PROMOTER	-104	105	210	100	0	1	2	0.519047619	0.466666667	NA	67	110.7272727	144	147	446.0909091	1047	0.071633238	0.380510199	0.857142857	70.19317577	NA	NA	NA	NA	0	0	0	forward	chr11:66482913-66483122	chr11	66482913	66483122	NA
627	627	1	9	7	chr4:77426442-77426382	A_76_P0336813	40847	FALSE	NUP54	ref|NM_017426|ref|NUP54:422	INSIDE	NA	NA	NA	NA	NA	NA	NA	NA	0.633333333	NA	69	91.54545455	136	122	516	2063	0.046534174	0.339214074	0.682926829	78.73102566	NA	NA	NA	NA	0	0	0	reverse	chr4:66482913-66483122	chr4	66482913	66483122
628	628	1	10	7	chr9:35819208-35819148	A_76_P0121562	40417	FALSE	C9orf128-C9orf127	ref|NM_001012446|ref|NM_016446|ref|C9orf128:-434|ref|C9orf127:-89	DIVERGENT_PROMOTER	-389	657	1047	100	14	3	9	0.678127985	0.633333333	NA	1334	2617.818182	5142	1379	2383.727273	4045	0.50530303	1.123996388	1.489484753	78.40304315	NA	NA	NA	NA	0	0	0	reverse	chr9:35818791-35819837	chr9	35818791	35819837	NA
629	629	1	11	7	chrX:119226873-119226933	A_76_P0244284	39987	FALSE	FLJ20716	ref|NM_017938|ref|FLJ20716:267	INSIDE	-2078	76	2155	100	7	18	19	0.570301624	0.65	NA	1380	1999.636364	4027	1134	1903.545455	3244	0.708123652	1.072501722	1.313866232	79.82428205	NA	NA	NA	NA	0	0	0	forward	chrX:119224827-119226981	chrX	119224827	119226981	LongFragment
630	630	1	12	7	chr1:221424400-221424460	A_76_P0228639	39557	FALSE	chr1:221424400-221424460	mgcs|BC042869:312	Unknown	-244	131	376	100	5	10	3	0.734042553	0.716666667	NA	1106	1698.454545	3870	1088	1666.727273	2805	0.688026981	1.018810063	1.379679144	82.21681196	NA	NA	NA	NA	0	0	0	forward	chr1:221424188-221424563	chr1	221424188	221424563	NA
631	631	1	13	7	chr9:36180927-36180867	A_76_P0117746	39127	FALSE	CLTA	ref|NM_001833|ref|CLTA:-74	PROMOTER	NA	NA	NA	NA	NA	NA	NA	NA	0.6	NA	153	233.4545455	431	207	540.9090909	1136	0.184615385	0.530789034	0.915492958	76.90970271	NA	NA	NA	NA	0	0	0	reverse	NA:NA-NA	NA	NA	NA	InternalCut
632	632	1	14	7	chr16:4683385-4683325	A_76_P0153336	38697	FALSE	NUDT16L1	ref|NM_032349|ref|MGRN1:68502|ref|NUDT16L1:-361|ref|KIAA1977:40809	PROMOTER	-206	105	312	100	4	4	3	0.666666667	0.65	NA	759	1413.636364	2266	1066	1555.454545	2347	0.607634265	0.927543192	1.38836773	79.38475309	NA	NA	NA	NA	0	0	0	reverse	chr16:4683151-4683462	chr16	4683151	4683462	NA
633	633	1	15	7	chr6:150162707-150162647	A_76_P0122259	38267	FALSE	NUP43-PCMT1	ref|NM_198887|ref|NM_005389|ref|NUP43:-2875|ref|PCMT1:-401	DIVERGENT_PROMOTER	NA	NA	NA	NA	NA	NA	NA	NA	0.683333333	NA	240	633.8181818	1850	222	667.2727273	1356	0.449359721	0.976921361	1.573129252	80.43955771	1	1	1	1	0	0	0	reverse	NA:NA-NA	NA	NA	NA	InternalCut
634	634	1	16	7	chr12:26982916-26982976	A_76_P0489813	37837	FALSE	FGFR1OP2	ref|NM_015633|ref|FGFR1OP2:364|ref|C12orf11:-760	INSIDE	-802	433	1236	100	16	10	11	0.61407767	0.683333333	NA	477	1111.636364	2626	451	1200	2251	0.478951001	0.942603532	1.638603696	80.75516708	NA	NA	NA	NA	0	0	0	forward	chr12:26982146-26983381	chr12	26982146	26983381	NA
635	635	1	17	7	chr3:185763143-185763083	A_76_P0341068	37407	FALSE	EPHB3	ref|NM_004443|ref|EPHB3:825	INSIDE	-43	341	385	100	3	2	3	0.677922078	0.666666667	NA	1464	2373	5144	1144	2290.272727	3834	0.703039751	1.027525693	1.341679708	79.9378956	NA	NA	NA	NA	0	0	0	reverse	chr3:185763072-185763456	chr3	185763072	185763456	NA
636	636	1	18	7	chr9:131299435-131299495	A_76_P0420507	36977	FALSE	chr9:131299435-131299495	mgcs|BC002872:312	Unknown	-1688	961	2650	100	32	23	23	0.610566038	0.816666667	NA	122	186.6363636	344	191	453.6363636	1065	0.118309859	0.53876672	1.043478261	87.45123257	NA	NA	NA	NA	0	0	0	forward	chr9:131297779-131300428	chr9	131297779	131300428	LongFragment
637	637	1	19	7	chr5:2805293-2805353	A_76_P0319180	36547	FALSE	CEI	ref|NM_178569|ref|CEI:62|ref|IRX2:-554	INSIDE	-77	625	703	100	8	6	6	0.640113798	0.7	NA	5503	7726.545455	15206	4234	6332.454545	9989	0.960800529	1.21210073	1.522274502	82.43545699	NA	NA	NA	NA	0	0	0	forward	chr5:2805248-2805950	chr5	2805248	2805950	NA
638	638	1	20	7	chr10:69761433-69761493	A_76_P0455117	36117	FALSE	HNRPH3	ref|NM_012207|ref|HNRPH3:-421|ref|RUFY2:73145|mgcs|BC009738:1206	PROMOTER	NA	NA	NA	NA	NA	NA	NA	NA	0.633333333	NA	546	960.8181818	2054	575	1096.909091	1824	0.429276316	0.909957699	1.293001186	78.75463735	NA	NA	NA	NA	0	0	0	forward	NA:NA-NA	NA	NA	NA	InternalCut
639	639	1	21	7	chr6:108989250-108989310	A_76_P0383630	35687	FALSE	FOXO3A	ref|NM_201559|ref|FOXO3A:1562	INSIDE	-568	921	1490	100	25	12	13	0.708724832	0.666666667	NA	139	213.1818182	397	207	479.5454545	1212	0.159240924	0.554728326	0.980079681	NA	1	1	1	1	0	0	0	forward	chr6:108988714-108990203	chr6	108988714	108990203	NA
640	640	1	22	7	chr5:142130176-142130236	A_76_P0329374	35257	FALSE	ARHGAP26	ref|NM_015071|ref|ARHGAP26:-269|mgcs|BC068555:51	PROMOTER	NA	NA	NA	NA	NA	NA	NA	NA	0.716666667	NA	401	1014.090909	2537	422	1083.636364	1993	0.429439568	0.957600215	1.340909091	81.48257711	NA	NA	NA	NA	0	0	0	forward	NA:NA-NA	NA	NA	NA	InternalCut
641	641	1	23	7	chr20:769585-769645	A_76_P0547198	34827	FALSE	C20orf55	ref|NM_207121|ref|C20orf55:4905|ref|C20orf55:-3703	INSIDE	-168	537	706	100	9	8	6	0.657223796	0.566666667	NA	666	1236.090909	2731	686	1288.363636	2047	0.588464536	0.934253624	1.37074401	75.87167481	NA	NA	NA	NA	0	0	0	forward	chr20:769449-770154	chr20	769449	770154	NA
642	642	1	24	7	chr15:48434919-48434859	A_76_P0524352	34397	FALSE	GABPB2	ref|NM_181427|ref|GABPB2:-247	PROMOTER	NA	NA	NA	NA	NA	NA	NA	NA	0.533333333	NA	71	166.3636364	261	141	417.7272727	1194	0.149078727	0.53877819	0.995327103	74.88049065	NA	NA	NA	NA	0	0	0	reverse	NA:NA-NA	NA	NA	NA	InternalCut
643	643	1	25	7	chr2:163000445-163000505	A_76_P0119566	33967	FALSE	IFIH1	ref|NM_022168|ref|IFIH1:71|ccds|CCDS2217.1:-151	INSIDE	-541	417	959	100	7	4	9	0.592283629	0.683333333	NA	183	301.5454545	527	238	513.9090909	1209	0.345565749	0.665300615	0.963576159	81.34912094	NA	NA	NA	NA	0	0	0	forward	chr2:162999936-163000894	chr2	162999936	163000894	NA
644	644	1	26	7	chr6:117304885-117304945	A_76_P0367057	33537	FALSE	RFXDC1	ref|NM_173560|ref|RFXDC1:-153	PROMOTER	-562	328	891	100	13	10	8	0.641975309	0.733333333	NA	252	480.3636364	1131	410	669.5454545	1228	0.385179153	0.733422067	1.079198473	83.42941022	NA	NA	NA	NA	0	0	0	forward	chr6:117304355-117305245	chr6	117304355	117305245	NA
645	645	1	27	7	chr2:20134215-20134155	A_76_P0286983	33107	FALSE	MATN3	ref|NM_002381|ref|MATN3:-102	PROMOTER	-585	303	889	100	14	9	8	0.731158605	0.6	NA	232	349.3636364	514	298	558	1318	0.320940819	0.698700472	1.026595745	78.08863122	NA	NA	NA	NA	0	0	0	reverse	chr2:20133602-20134490	chr2	20133602	20134490	NA
646	646	1	28	7	chr14:102312863-102312923	A_76_P0155966	32677	FALSE	TRAF3	ref|NM_003300|ref|TRAF3:-675	PROMOTER	-288	487	776	100	5	13	7	0.730670103	0.683333333	NA	1573	3458.181818	6833	1803	2926.909091	4354	0.727930535	1.157502249	1.747751271	81.85557438	NA	NA	NA	NA	0	0	0	forward	chr14:102312607-102313382	chr14	102312607	102313382	NA
647	647	1	29	7	chr18:75724498-75724558	A_76_P0538358	32247	FALSE	KCNG2	ref|NM_012283|ref|KCNG2:-127	PROMOTER	-173	863	1037	100	14	30	9	0.756991321	0.783333333	NA	520	979.7272727	1747	769	1077.090909	1773	0.437676255	0.939437367	1.397172237	84.64704418	NA	NA	NA	NA	0	0	0	forward	chr18:75724357-75725393	chr18	75724357	75725393	NA
648	648	1	30	7	chr2:219571019-219570959	A_76_P0108301	31817	FALSE	WNT10A	ref|NM_025216|ref|WNT10A:230|ref|WNT6:20939	INSIDE	-909	375	1285	100	12	14	11	0.697276265	0.7	NA	1324	4123.090909	9879	2039	4330.363636	7409	0.580680174	0.927933824	1.349959005	81.72766559	NA	NA	NA	NA	0	0	0	reverse	chr2:219570082-219571366	chr2	219570082	219571366	NA
649	649	1	31	7	chr22:49203363-49203423	A_76_P0171970	31387	FALSE	SBF1	ref|NM_002972|ref|SBF1:205|ref|ADM2:-6958	INSIDE	-439	592	1032	100	19	14	9	0.778100775	0.733333333	NA	696	1656.818182	3656	946	1832.545455	2928	0.390353337	0.894273744	1.24863388	83.1237303	NA	NA	NA	NA	0	0	0	forward	chr22:49202956-49203987	chr22	49202956	49203987	NA
650	650	1	32	7	chr3:52248159-52248219	A_76_P0303642	30957	FALSE	PTK9L	ref|NM_007284|ref|PTK9L:34|ref|FLJ32332:-7036	INSIDE	-518	453	972	100	6	19	9	0.676954733	0.766666667	NA	746	1466.727273	3796	748	1385.818182	2466	0.624860647	1.0201782	1.539334955	85.13492969	NA	NA	NA	NA	0	0	0	forward	chr3:52247673-52248644	chr3	52247673	52248644	NA
651	651	1	33	7	chr20:48241855-48241915	A_76_P0239041	30527	FALSE	CEBPB	ref|NM_005194|ref|CEBPB:1103	INSIDE	-1593	127	1721	100	29	27	16	0.748402092	0.65	NA	459	1308	3016	805	1474.545455	2143	0.422123016	0.865051868	1.431419079	79.71258043	NA	NA	NA	NA	0	0	0	forward	chr20:48240294-48242014	chr20	48240294	48242014	NA
652	652	1	34	7	NA	NA	30097	ignore	NA			NA	NA	NA	NA	NA	NA	NA	NA	NA	NA	35	42.36363636	48	55	162.4545455	610	0.059016393	0.429068454	0.836363636	NA	NA	NA	NA	NA	NA	NA	NA	NA
653	653	1	35	7	chr6:122973043-122973103	A_76_P0367067	29667	FALSE	PKIB	ref|NM_181794|ref|PKIB:138313|mgcs|BC036011:-170	INSIDE	-640	218	859	100	4	3	7	0.512223516	0.6	NA	601	1038.090909	1854	760	1110.818182	1960	0.483673469	0.9768565	1.447980416	77.81005692	NA	NA	NA	NA	0	0	0	forward	chr6:122972435-122973293	chr6	122972435	122973293	NA
654	654	1	36	7	chr10:101979349-101979289	A_76_P0440620	29237	FALSE	CHUK	ref|NM_001278|ref|CHUK:47|ref|CWF19L1:38050	INSIDE	-796	221	1018	100	8	8	9	0.581532417	0.683333333	NA	523	1239.909091	2468	551	1261.181818	1939	0.547570157	0.96845896	1.554776512	81.24533867	NA	NA	NA	NA	0	0	0	reverse	chr10:101978525-101979542	chr10	101978525	101979542	NA
655	655	1	37	7	chr22:24285571-24285511	A_76_P0238487	28807	FALSE	ADRBK2	ref|NM_005160|ref|ADRBK2:42	INSIDE	-139	705	845	100	13	15	7	0.70295858	0.733333333	NA	269	818.5454545	1754	359	857.7272727	1584	0.328873239	1.019758989	2.516020236	83.23769795	NA	NA	NA	NA	0	0	0	reverse	chr22:24285404-24286248	chr22	24285404	24286248	NA
656	656	1	38	7	LACC:GD20C_1_r	LACC:GD20C_1_r	28377	pos	LACC:GD20C_1_r			-169	602	772	100	1	1	7	42.0984456	38.33333333	NA	51	101.5454545	172	113	329.6363636	1058	0.077504726	0.488286366	1.336283186	NA	NA	NA	NA	NA	NA	NA	NA	NA
657	657	1	39	7	chr19:14489612-14489672	A_76_P0569039	27947	FALSE	DNAJB1	ref|NM_006145|ref|DNAJB1:559	INSIDE	-533	96	630	100	9	3	6	0.633333333	0.816666667	NA	1581	4056.272727	9121	1822	3495	6394	0.674560217	1.10543489	1.474935317	87.25240518	NA	NA	NA	NA	0	0	0	forward	chr19:14489111-14489740	chr19	14489111	14489740	NA
658	658	1	40	7	chr20:36095586-36095526	A_76_P0241974	27517	FALSE	C20orf77	ref|NM_021215|ref|C20orf77:90|ref|KIAA0406:-309	INSIDE	-71	420	492	100	4	2	4	0.668699187	0.683333333	NA	2601	5620.090909	10268	3067	4807.727273	7382	0.390013495	1.182381769	1.514325786	81.16304349	NA	NA	NA	NA	0	0	0	reverse	chr20:36095487-36095978	chr20	36095487	36095978	NA
659	659	1	41	7	chr14:76856792-76856852	A_76_P0143025	27087	FALSE	POMT2	ref|NM_013382|ref|POMT2:148|ref|GSTZ1:-284	INSIDE	-124	137	262	100	7	1	2	0.755725191	0.7	NA	802	2344.727273	5690	1106	2232.818182	4224	0.476485149	1.016814795	1.380063061	81.86693403	NA	NA	NA	NA	0	0	0	forward	chr14:76856700-76856961	chr14	76856700	76856961	NA
660	660	1	42	7	LACC:IntensityB	LACC:IntensityB	26657	pos	LACC:IntensityB			-1029	1030	2060	100	13	0	18	55.4368932	53.33333333	NA	14190	35823.63636	65535	14076	26074.18182	44191	0.694396868	1.382058585	1.96112757	NA	NA	NA	NA	NA	NA	NA	NA	NA
661	661	1	43	7	chr20:20297579-20297519	A_76_P0537220	26227	FALSE	INSM1	ref|NM_002196|ref|INSM1:785|ref|C20orf26:316354	INSIDE	-1222	560	1783	100	27	47	16	0.768367919	0.783333333	NA	180	266	488	198	438.4545455	1055	0.202843602	0.715058824	1.131313131	85.69414769	NA	NA	NA	NA	0	0	0	reverse	chr20:20296329-20298111	chr20	20296329	20298111	NA
662	662	1	44	7	chr4:144792062-144792122	A_76_P0329530	25797	FALSE	SMARCA5	ref|NM_003601|ref|SMARCA5:-128	PROMOTER	-934	38	973	100	2	3	9	0.417266187	0.666666667	NA	725	1348.727273	2762	853	1386.090909	2133	0.675373134	0.966134106	1.406313646	79.10852003	NA	NA	NA	NA	0	0	0	forward	chr4:144791160-144792132	chr4	144791160	144792132	NA
663	663	1	45	7	chr5:126140971-126141031	A_76_P0116249	25367	FALSE	LMNB1	ref|NM_005573|ref|LMNB1:270|ccds|CCDS4140.1:-98	INSIDE	-1810	465	2276	100	18	21	20	0.587434095	0.7	NA	295	626.3636364	1455	414	707.0909091	1260	0.404541632	0.87423004	1.354748603	82.29125175	NA	NA	NA	NA	0	0	0	forward	chr5:126139193-126141468	chr5	126139193	126141468	LongFragment
664	664	1	46	7	chr10:88505858-88505798	A_76_P0452612	24937	FALSE	BMPR1A	ref|NM_004329|ref|BMPR1A:-547	PROMOTER	-1542	1432	2975	100	35	30	27	0.607058824	0.616666667	NA	332	716.5454545	1634	521	925.8181818	1640	0.293292683	0.831424508	1.562141491	77.70478549	NA	NA	NA	NA	0	0	0	reverse	chr10:88504288-88507262	chr10	88504288	88507262	LongFragment
665	665	1	47	7	chr19:44715577-44715517	A_76_P0148570	24507	FALSE	FLJ38944	ref|NM_152361|ref|FLJ38944:-213|ref|CRI2:7117	PROMOTER	-115	69	185	100	0	2	2	0.481081081	0.366666667	NA	619	1009.181818	2009	565	980.7272727	1866	0.731678487	1.05760163	1.784191829	66.52817973	NA	NA	NA	NA	0	0	0	reverse	chr19:44715434-44715618	chr19	44715434	44715618	NA
666	666	1	48	7	chr6:31656689-31656749	A_76_P0126013	24077	FALSE	LTB	ref|NM_002341|ref|LTB:1462|ref|LTA:8648|ref|TNF:5391|ref|LST1:-5230|ref|NCR3:12022	INSIDE	-530	174	705	100	7	5	6	0.608510638	0.766666667	NA	255	443.8181818	879	319	623.5454545	1419	0.222692037	0.807186537	1.21630094	84.07261739	NA	NA	NA	NA	0	0	0	forward	chr6:31656191-31656895	chr6	31656191	31656895	NA
667	667	1	49	7	chr10:64234806-64234866	A_76_P0127904	23647	FALSE	C10orf22	ref|NM_032804|ref|C10orf22:185|ref|EGR2:11297	INSIDE	-764	395	1160	100	18	15	10	0.662068966	0.633333333	NA	2669	4706	9888	2661	3808.454545	6885	0.791102515	1.204496667	1.6395291	78.31515739	NA	NA	NA	NA	0	0	0	forward	chr10:64234074-64235233	chr10	64234074	64235233	NA
668	668	1	50	7	chr16:31121319-31121379	A_76_P0516508	23217	FALSE	PYCARD	ref|NM_013258|ref|PYCARD:403	INSIDE	-596	538	1135	100	9	14	10	0.688986784	0.583333333	NA	142	281.6363636	559	259	471.9090909	1039	0.232916266	0.64183345	1.052486188	75.67012598	NA	NA	NA	NA	0	0	0	forward	chr16:31120755-31121889	chr16	31120755	31121889	NA
669	669	1	51	7	chr11:64247076-64247016	A_76_P0426069	22787	FALSE	NRXN2	ref|NM_138732|ref|NRXN2:190|ref|RASGRP2:22458	INSIDE	-361	56	418	100	1	4	4	0.700956938	0.7	NA	712	1211.636364	2107	913	1236.818182	1837	0.541205412	0.977341108	1.219222462	81.40150227	NA	NA	NA	NA	0	0	0	reverse	chr11:64246687-64247104	chr11	64246687	64247104	NA
670	670	1	52	7	chr5:2805585-2805525	A_76_P0136237	22357	FALSE	CEI	ref|NM_178569|ref|CEI:294|ref|IRX2:-786	INSIDE	-309	393	703	100	8	6	6	0.640113798	0.65	NA	920	1355.727273	2102	902	1321.818182	1930	0.590879897	1.040905389	1.248337029	79.71037147	NA	NA	NA	NA	0	0	0	reverse	chr5:2805248-2805950	chr5	2805248	2805950	NA
671	671	1	53	7	chr22:36281628-36281568	A_76_P0245721	21927	FALSE	CDC42EP1	ref|NM_152243|ref|CDC42EP1:599|ref|LGALS2:18926	INSIDE	-419	189	609	100	12	6	5	0.725779967	0.7	NA	223	308.7272727	547	279	455.3636364	1008	0.281746032	0.746829285	1.05734767	81.34012835	NA	NA	NA	NA	0	0	0	reverse	chr22:36281181-36281789	chr22	36281181	36281789	NA
672	672	1	54	7	chr3:63824454-63824514	A_76_P0129052	21497	FALSE	NIF3L1BP1	ref|NM_025075|ref|NIF3L1BP1:65|ref|ATXN7:-788	INSIDE	-322	520	843	100	20	13	8	0.793594306	0.766666667	NA	2360	7029.090909	20498	2674	6379.454545	14413	0.411723657	1.149752751	2.194176836	85.34271312	NA	NA	NA	NA	0	0	0	forward	chr3:63824164-63825006	chr3	63824164	63825006	NA
673	673	1	55	7	chrX:16724862-16724922	A_76_P0239492	21067	FALSE	REPS2	ref|NM_004726|ref|REPS2:422	INSIDE	-288	798	1087	100	9	4	10	0.610855566	0.7	NA	1049	1643.090909	3286	1008	1469.454545	2328	0.744051074	1.103816178	1.451413428	81.67924704	NA	NA	NA	NA	0	0	0	forward	chrX:16724606-16725692	chrX	16724606	16725692	NA
674	674	1	56	7	chr1:976183-976243	A_76_P0109720	20637	FALSE	HES4	ref|NM_021170|ref|HES4:-676	PROMOTER	-696	1371	2068	100	36	25	19	0.717601547	0.816666667	NA	2034	5367.636364	14221	2451	4603.818182	8686	0.515328097	1.130715625	1.637232328	86.60862179	NA	NA	NA	NA	0	0	0	forward	chr1:975519-977586	chr1	975519	977586	LongFragment
675	675	1	57	7	chr10:75241511-75241451	A_76_P0428021	20207	FALSE	NDST2	ref|NM_003635|ref|KIAA0913:18987|ref|NDST2:-133|ref|CAMK2G:62863	PROMOTER	-31	1152	1184	100	7	8	11	0.547297297	0.733333333	NA	73	120.6363636	180	135	294.6363636	873	0.098510882	0.555996558	0.981595092	83.95743371	NA	NA	NA	NA	0	0	0	reverse	chr10:75241452-75242635	chr10	75241452	75242635	5pCut
676	676	1	58	7	chr8:87595628-87595688	A_76_P0401717	19777	FALSE	CGI-CPNE3	ref|NM_016033|ref|NM_003909|ref|CGI-90:-5621|ref|CPNE3:-129	DIVERGENT_PROMOTER	-342	134	477	100	1	4	4	0.549266247	0.633333333	NA	131	195.9090909	335	184	380.6363636	989	0.161779575	0.642460047	0.979532164	78.32106454	NA	NA	NA	NA	0	0	0	forward	chr8:87595318-87595794	chr8	87595318	87595794	NA
677	677	1	59	7	chr16:30254308-30254368	A_76_P0166767	19347	FALSE	chr16:30254308-30254368	mgcs|BC063703:-142	Unknown	-607	145	753	100	11	4	7	0.729083665	0.783333333	NA	345	1202.363636	2983	825	1205.181818	2239	0.416164053	0.957398482	1.332291201	85.88067834	NA	2	2	2	0	0	0	forward	chr16:30253733-30254485	chr16	30253733	30254485	NA
678	678	1	60	7	chr10:70330410-70330470	A_76_P0103021	18917	FALSE	DDX50	ref|NM_024045|ref|DDX50:-599	PROMOTER	-109	311	421	100	3	5	4	0.60807601	0.433333333	NA	92	132.6363636	199	135	357.6363636	1024	0.140625	0.51028022	1.028409091	69.2731394	NA	NA	NA	NA	0	0	0	forward	chr10:70330333-70330753	chr10	70330333	70330753	NA
679	679	1	61	7	chr4:120906441-120906501	A_76_P0342060	18487	FALSE	PDE5A	ref|NM_033437|ref|PDE5A:371|ref|PDE5A:-532	INSIDE	-1031	491	1523	100	12	16	14	0.608010506	0.7	NA	4293	7393.272727	14958	3594	5822.636364	9375	0.781319732	1.253649607	1.645211236	82.48113168	NA	NA	NA	NA	0	0	0	forward	chr4:120905442-120906964	chr4	120905442	120906964	NA
680	680	1	62	7	NA	NA	18057	ignore	NA			NA	NA	NA	NA	NA	NA	NA	NA	NA	NA	35	40.45454545	45	54	145.0909091	637	0.054945055	0.448637182	0.803571429	NA	NA	NA	NA	NA	NA	NA	NA	NA
681	681	1	63	7	chr22:35739728-35739668	A_76_P0148325	17627	FALSE	TST	ref|NM_003312|ref|TST:293|ref|MPST:-592	INSIDE	NA	NA	NA	NA	NA	NA	NA	NA	0.716666667	NA	1006	2056.909091	4089	1299	1843.545455	2994	0.638659121	1.105040797	1.433111604	82.21561494	NA	NA	NA	NA	0	0	0	reverse	NA:NA-NA	NA	NA	NA	InternalCut
682	682	1	64	7	chr19:9908069-9908009	A_76_P0150720	17197	FALSE	OLFM2	ref|NM_058164|ref|OLFM2:31	INSIDE	NA	NA	NA	NA	NA	NA	NA	NA	0.783333333	NA	426	1112.090909	2290	525	1100.454545	1803	0.534366577	0.989387726	1.652996845	85.29325227	NA	NA	NA	NA	0	0	0	reverse	NA:NA-NA	NA	NA	NA	InternalCut
683	683	1	65	7	chr16:56841176-56841236	A_76_P0524165	16767	FALSE	HSPC065	ref|NM_014157|ref|HSPC065:-157	PROMOTER	-181	353	535	100	6	5	5	0.603738318	0.466666667	NA	48	66.90909091	94	96	286.1818182	1019	0.051030422	0.375716345	0.752	71.54917648	NA	NA	NA	NA	0	0	0	forward	chr16:56841027-56841561	chr16	56841027	56841561	NA
684	684	1	66	7	chr2:242167602-242167542	A_76_P0287026	16337	FALSE	STK25	ref|NM_006374|ref|STK25:452|ccds|CCDS2549.1:-132	INSIDE	-58	596	655	100	18	7	6	0.781679389	0.7	NA	253	430.5454545	875	339	575.4545455	1137	0.35883905	0.797737471	1.239376771	80.77416182	NA	NA	NA	NA	0	0	0	reverse	chr2:242167516-242168170	chr2	242167516	242168170	NA
685	685	1	67	7	chr4:6836343-6836283	A_76_P0315614	15907	FALSE	CNO	ref|NM_018366|ref|CNO:400|ref|PP784:-6687	INSIDE	-40	862	903	100	2	2	8	0.518272425	0.616666667	NA	116	175.9090909	401	157	360.8181818	871	0.187141217	0.580983083	0.995037221	78.04377451	NA	NA	NA	NA	0	0	0	reverse	chr4:6836275-6837177	chr4	6836275	6837177	NA
686	686	1	68	7	chr1:3564166-3564226	A_76_P0233909	15477	FALSE	LOC127262	ref|NM_182752|ref|LOC127262:-526|ref|WDR8:25598	PROMOTER	-185	2088	2274	100	22	17	21	0.612576957	0.566666667	NA	441	930.2727273	2003	592	1149	1870	0.402225755	0.843699473	1.564189189	75.78841643	NA	NA	NA	NA	0	0	0	forward	chr1:3564013-3566286	chr1	3564013	3566286	LongFragment
687	687	1	69	7	chr4:1156393-1156453	A_76_P0343741	15047	FALSE	SPON2	ref|NM_012445|ref|SPON2:4|mgcs|BC002707:-206	INSIDE	-391	192	584	100	9	3	4	0.693493151	0.666666667	NA	324	502.3636364	959	415	622.8181818	1053	0.39031339	0.856621511	1.172371638	80.64795618	NA	NA	NA	NA	0	0	0	forward	chr4:1156034-1156617	chr4	1156034	1156617	NA
688	688	1	70	7	chr8:11361917-11361977	A_76_P0419207	14617	FALSE	C8orf13	ref|NM_053279|ref|C8orf13:-284	PROMOTER	-127	512	640	100	3	5	6	0.625	0.483333333	NA	89	136.0909091	207	124	318.1818182	790	0.156962025	0.571922947	1.016129032	73.18373177	NA	NA	NA	NA	0	0	0	forward	chr8:11361822-11362461	chr8	11361822	11362461	NA
689	689	1	71	7	chr1:217440790-217440850	A_76_P0212011	14187	FALSE	HLX1	ref|NM_021958|ref|HLX1:-333	PROMOTER	-1051	193	1245	100	9	4	11	0.528514056	0.616666667	NA	2425	6302.545455	16716	2495	5034.636364	9509	0.399831738	1.264064798	2.468763846	78.82604585	NA	NA	NA	NA	0	0	0	forward	chr1:217439771-217441015	chr1	217439771	217441015	NA
690	690	1	72	7	chr2:27220512-27220452	A_76_P0308808	13757	FALSE	EMILIN1	ref|NM_007046|ref|EMILIN1:6898|ref|KHK:-1288	INSIDE	-917	138	1056	100	8	4	9	0.616477273	0.683333333	NA	461	735.0909091	1345	597	810.6363636	1266	0.55754717	0.919291492	1.326229508	80.89916916	NA	NA	NA	NA	0	0	0	reverse	chr2:27219567-27220622	chr2	27219567	27220622	NA
691	691	1	73	7	chr4:154058419-154058479	A_76_P0134486	13327	FALSE	TIGD4	ref|NM_145720|ref|TIGD4:33|ref|ARFIP1:-278	INSIDE	NA	NA	NA	NA	NA	NA	NA	NA	0.666666667	NA	376	578.3636364	1136	340	646.3636364	1102	0.458257713	0.9480634	1.285067873	80.12548412	NA	NA	NA	NA	0	0	0	forward	NA:NA-NA	NA	NA	NA	InternalCut
692	692	1	74	7	chr1:84255937-84255877	A_76_P0136704	12897	FALSE	PRKACB	ref|NM_207578|ref|PRKACB:142|ccds|CCDS691.1:-122|ccds|CCDS692.1:-122	INSIDE	NA	NA	NA	NA	NA	NA	NA	NA	0.733333333	NA	110	301.0909091	688	238	470.9090909	873	0.264604811	0.684810303	1.158249158	83.2328913	NA	NA	NA	NA	0	0	0	reverse	NA:NA-NA	NA	NA	NA	InternalCut
693	693	1	75	7	chr16:48960504-48960444	A_76_P0164651	12467	FALSE	BRD7	ref|NM_013263|ref|BRD7:-144	PROMOTER	-1247	556	1804	100	23	17	15	0.602549889	0.8	NA	2794	6357.818182	13460	3646	6285.272727	9669	0.330722828	1.040924939	1.76593786	86.91660297	NA	NA	NA	NA	0	0	0	reverse	chr16:48959229-48961032	chr16	48959229	48961032	NA
694	694	1	76	7	chr9:114453171-114453231	A_76_P0415322	12037	FALSE	C9orf91	ref|NM_153045|ref|C9orf91:8|ccds|CCDS6808.1:-5828	INSIDE	-498	1006	1505	100	14	16	14	0.633222591	0.733333333	NA	603	994.7272727	1690	693	1034.818182	1634	0.657677903	0.970023272	1.23019802	82.75194978	NA	NA	NA	NA	0	0	0	forward	chr9:114452705-114454209	chr9	114452705	114454209	NA
695	695	1	77	7	chr5:36187481-36187421	A_76_P0119681	11607	FALSE	DKFZp434H2226	ref|NM_001007527|ref|DKFZp434H2226:321|ref|SKP2:-494	INSIDE	-890	537	1428	100	6	6	13	0.553921569	0.716666667	NA	431	701.8181818	1452	504	786.9090909	1231	0.68115942	0.899170815	1.179528838	83.0663249	NA	NA	NA	NA	0	0	0	reverse	chr5:36186563-36187990	chr5	36186563	36187990	NA
696	696	1	78	7	chr17:39757759-39757699	A_76_P0156905	11177	FALSE	CGI	ref|NM_016016|ref|RPIP8:16240|ref|CGI-69:-71|mgcs|BC001398:-19	PROMOTER	NA	NA	NA	NA	NA	NA	NA	NA	0.75	NA	1282	3802.181818	11784	1479	3970.363636	10530	0.254131054	1.09218338	2.45040549	83.76272285	NA	NA	NA	NA	0	0	0	reverse	NA:NA-NA	NA	NA	NA	InternalCut
697	697	1	79	7	chr10:44816195-44816135	A_76_P0434581	10747	FALSE	ZNF22	ref|NM_006963|ref|ZNF22:238|ref|RASSF4:40941	INSIDE	NA	NA	NA	NA	NA	NA	NA	NA	0.466666667	NA	353	778	1478	386	808.4545455	1185	0.69301848	0.97794117	1.459032577	70.93094367	NA	NA	NA	NA	0	0	0	reverse	NA:NA-NA	NA	NA	NA	InternalCut
698	698	1	80	7	chr11:832834-832774	A_76_P0160271	10317	FALSE	TM4SF7	ref|NM_003271|ref|TM4SF7:-19|ref|CD151:9819|ref|POLR2L:-275	INSIDE	-412	417	830	100	17	13	7	0.753012048	0.7	NA	424	569.2727273	1058	360	653.8181818	1087	0.642004773	0.904369425	1.302777778	81.75327728	NA	NA	NA	NA	0	0	0	reverse	chr11:832394-833223	chr11	832394	833223	NA
699	699	1	81	7	chr22:18479792-18479852	A_76_P0138795	9887	FALSE	RANBP1	ref|NM_002882|ref|RANBP1:245|ref|DGCR8:37435|ref|HTF9C:-500	INSIDE	-453	269	723	100	9	12	7	0.762102351	0.783333333	NA	782	2542.636364	4922	1042	2557.545455	4647	0.168280611	1.077622225	1.553976181	86.95298135	NA	NA	NA	NA	35	0	35	forward	chr22:18479371-18480093	chr22	18479371	18480093	NA
700	700	1	82	7	chr7:87208363-87208303	A_76_P0370451	9457	FALSE	ADAM22	ref|NM_004194|ref|ADAM22:-19	INSIDE	-155	679	835	100	7	6	8	0.620359281	0.85	NA	2450	4986.909091	10546	2829	4374.818182	7575	0.708976157	1.103454041	1.531321839	88.28766863	NA	NA	NA	NA	0	0	0	reverse	chr7:87208180-87209014	chr7	87208180	87209014	NA
701	701	1	83	7	chr12:109747501-109747441	A_76_P0144359	9027	FALSE	FLJ35843	ref|NM_152591|ref|FLJ35843:-59	PROMOTER	-324	365	690	100	6	7	6	0.61884058	0.666666667	NA	147	361	852	265	460.6363636	705	0.258802817	0.938842432	3.086956522	80.35720343	NA	NA	NA	NA	0	0	0	reverse	chr12:109747149-109747838	chr12	109747149	109747838	NA
702	702	1	84	7	LACC:GD36C_7_3	LACC:GD36C_7_3	8597	pos	LACC:GD36C_7_3			-258	757	1016	100	1	2	8	37.79527559	36.66666667	NA	52	99.72727273	146	86	283.8181818	550	0.157894737	0.442070402	0.722222222	NA	NA	NA	NA	NA	NA	NA	NA	NA
703	703	1	85	7	chr1:112962010-112962070	A_76_P0100499	8167	FALSE	RHOC	ref|NM_175744|ref|MOV10:32532|ref|RHOC:-278|ref|PPP2CZ:7915	PROMOTER	-667	31	699	100	17	3	6	0.769670959	0.716666667	NA	532	822.9090909	1535	567	894.6363636	1307	0.521568627	0.926253841	1.227018385	81.60092271	NA	NA	NA	NA	0	0	0	forward	chr1:112961375-112962073	chr1	112961375	112962073	NA
704	704	1	86	7	chr16:85974836-85974896	A_76_P0139492	7737	FALSE	FBXO31	ref|NM_024735|ref|FBXO31:-2|ref|MAP1LC3B:-8584	INSIDE	-154	98	253	100	3	7	2	0.782608696	0.716666667	NA	11915	33532.18182	61482	12636	24804	62295	0.191267357	1.617331908	3.432912277	83.55071681	NA	NA	NA	NA	0	0	0	forward	chr16:85974714-85974966	chr16	85974714	85974966	NA
705	705	1	87	7	chr12:60940416-60940356	A_76_P0460944	7307	FALSE	USP15	ref|NM_006313|ref|USP15:-67	PROMOTER	-218	64	283	100	5	2	3	0.703180212	0.666666667	NA	529	1010.545455	2125	703	1049.090909	1685	0.518627451	0.943577758	1.391358025	80.35886999	NA	NA	NA	NA	0	0	0	reverse	chr12:60940170-60940452	chr12	60940170	60940452	NA
706	706	1	88	7	chr8:38153857-38153797	A_76_P0393630	6877	FALSE	BAG4	ref|NM_004874|ref|BAG4:565|ref|LSM1:-644	INSIDE	-1103	315	1419	100	15	9	13	0.62085976	0.65	NA	1401	2054.818182	3832	1347	1982.272727	2880	0.7323049	1.0314767	1.420454545	79.23737313	NA	NA	NA	NA	0	0	0	reverse	chr8:38152726-38154144	chr8	38152726	38154144	NA
707	707	1	89	7	chr12:112086549-112086489	A_76_P0465666	6447	FALSE	FLJ14827	ref|NM_032848|ref|FLJ14827:245|ref|DDX54:-515|ref|IQCD:35081	INSIDE	-140	1209	1350	100	9	2	12	0.554814815	0.616666667	NA	137	288.0909091	547	283	433.0909091	554	0.290254237	0.68391177	1.01552795	77.65074534	NA	NA	NA	NA	0	0	0	reverse	chr12:112086381-112087730	chr12	112086381	112087730	NA
708	708	1	90	7	chr22:40791427-40791487	A_76_P0161265	6017	FALSE	NAGA-LOC150368	ref|NM_000262|ref|NM_001002034|ref|NAGA:-184|ref|LOC150368:-3297|ref|LOC91689:-8741	DIVERGENT_PROMOTER	NA	NA	NA	NA	NA	NA	NA	NA	0.683333333	NA	1901	2791.545455	6074	1700	2356.818182	4243	0.860999194	1.174417159	1.546019198	81.04011648	NA	NA	NA	NA	0	0	0	forward	NA:NA-NA	NA	NA	NA	InternalCut
709	709	1	91	7	chr1:42515513-42515453	A_76_P0102174	5587	FALSE	MGC47816	ref|NM_173642|ref|MGC47816:-91	PROMOTER	-416	492	909	100	23	19	8	0.772277228	0.783333333	NA	100	197.0909091	459	142	324.2727273	575	0.205217391	0.649209841	0.950617284	87.13754852	NA	NA	NA	NA	0	0	0	reverse	chr1:42515069-42515977	chr1	42515069	42515977	NA
710	710	1	92	7	chr2:86244995-86245055	A_76_P0106322	5157	FALSE	FLJ20758	ref|NM_017952|ref|FLJ20758:30|ref|POLR1A:-399	INSIDE	-956	351	1308	100	3	8	12	0.517584098	0.5	NA	64	111.7272727	202	108	255.0909091	522	0.164750958	0.507855941	0.854166667	72.82680405	NA	NA	NA	NA	0	0	0	forward	chr2:86244071-86245378	chr2	86244071	86245378	NA
711	711	1	93	7	chr14:34078362-34078422	A_76_P0142884	4727	FALSE	C14orf11	ref|NM_018453|ref|C14orf11:276	INSIDE	NA	NA	NA	NA	NA	NA	NA	NA	0.6	NA	151	334.5454545	656	269	457.2727273	662	0.384946237	0.717704293	1.095158598	77.37742372	NA	NA	NA	NA	0	0	0	forward	NA:NA-NA	NA	NA	NA	InternalCut
712	712	1	94	7	chrX:130882595-130882535	A_76_P0158105	4297	FALSE	MST4	ref|NM_016542|ref|MST4:-296	PROMOTER	-337	449	787	100	5	7	7	0.655654384	0.583333333	NA	79	140.4545455	219	135	280.8181818	586	0.209897611	0.576945153	0.933333333	76.88568619	NA	NA	NA	NA	0	0	0	reverse	chrX:130882230-130883016	chrX	130882230	130883016	NA
713	713	1	95	7	chr17:63766924-63766864	A_76_P0149511	3867	FALSE	LOC51321-SLC16A6	ref|NM_016627|ref|NM_004694|ref|LOC51321:11585|ref|SLC16A6:32106	DOWNSTREAM	-646	355	1002	100	8	5	8	0.46506986	0.766666667	NA	953	1808.090909	3569	985	1717.090909	2685	0.617227979	1.038642186	1.596738325	85.15549915	1	1	1	1	0	0	0	reverse	chr17:63766250-63767251	chr17	63766250	63767251	NA
714	714	1	96	7	chr19:55008183-55008243	A_76_P0569970	3437	FALSE	FLJ22688	ref|NM_025129|ref|FLJ22688:67|ref|AP2A1:46222|ref|MED25:-5144	INSIDE	-731	182	914	100	2	1	8	0.576586433	0.65	NA	194	528.7272727	1591	372	649.3636364	1296	0.345903771	0.784423473	1.420824295	79.36445682	NA	NA	NA	NA	0	0	0	forward	chr19:55007484-55008397	chr19	55007484	55008397	NA
715	715	1	97	7	chr12:111319516-111319456	A_76_P0483295	3007	FALSE	PTPN11	ref|NM_002834|ref|PTPN11:231|ref|RPL6:-9345	INSIDE	-1329	598	1928	100	25	16	17	0.636929461	0.766666667	NA	963	2843.818182	6679	1385	3551.272727	6375	0.26572549	0.912779754	1.542857143	84.16110198	NA	NA	1	1	0	0	0	reverse	chr12:111318159-111320086	chr12	111318159	111320086	NA
716	716	1	98	7	chr18:7557511-7557571	A_76_P0537392	2577	FALSE	PTPRM	ref|NM_002845|ref|PTPRM:-275	PROMOTER	-298	627	926	100	18	14	8	0.761339093	0.666666667	NA	235	516.0909091	1332	476	798	1221	0.211302211	0.652287636	1.202166065	80.28681625	NA	NA	NA	NA	0	0	0	forward	chr18:7557245-7558170	chr18	7557245	7558170	NA
717	717	1	99	7	chr3:49952690-49952750	A_76_P0113743	2147	FALSE	RBM6	ref|NM_005777|ref|RBM6:125	INSIDE	NA	NA	NA	NA	NA	NA	NA	NA	0.666666667	NA	1606	2453.090909	4842	1629	2219.363636	3578	0.833978703	1.083660777	1.353269983	80.2180016	NA	NA	NA	NA	0	0	0	forward	NA:NA-NA	NA	NA	NA	InternalCut
718	718	1	100	7	chr2:202141725-202141785	A_76_P0119388	1717	FALSE	ALS2CR3	ref|NM_015049|ref|ALS2CR3:5|ref|ALS2CR2:-142	INSIDE	-383	310	694	100	11	8	6	0.691642651	0.633333333	NA	458	948.5454545	1638	612	1037.727273	1456	0.425384615	0.904538965	1.511070111	79.00877766	NA	NA	NA	NA	0	0	0	forward	chr2:202141374-202142067	chr2	202141374	202142067	NA
719	719	1	101	7	LACC:GD33C_7_1	LACC:GD33C_7_1	1287	pos	LACC:GD33C_7_1			-371	108	480	100	0	0	4	42.70833333	38.33333333	NA	143	237.6363636	469	181	398.3636364	770	0.223479491	0.725246319	1.232	NA	NA	NA	NA	NA	NA	NA	NA	NA
720	720	1	102	7	chr10:116571814-116571874	A_76_P0114005	857	FALSE	KIAA1600	ref|NM_020940|ref|KIAA1600:352	INSIDE	-412	733	1146	100	27	6	10	0.718150087	0.633333333	NA	183	319.2727273	658	339	504.7272727	788	0.286995516	0.666646815	1.029733959	78.59973326	NA	NA	NA	NA	0	0	0	forward	chr10:116571434-116572579	chr10	116571434	116572579	NA
721	721	1	103	7	chr17:75624954-75624894	A_76_P0152036	427	FALSE	TBC1D16	ref|NM_019020|ref|TBC1D16:-682	PROMOTER	-267	120	388	100	10	9	3	0.703608247	0.6	NA	100	226.7272727	419	152	478.5454545	1181	0.345062429	0.535467573	0.944444444	77.08759996	NA	NA	NA	NA	0	0	0	reverse	chr17:75624659-75625046	chr17	75624659	75625046	NA
722	722	1	1	8	chr6:37061626-37061686	A_76_P0115811	44072	FALSE	MTCH1	ref|NM_014341|ref|MTCH1:271	INSIDE	-875	436	1312	100	10	9	12	0.637195122	0.683333333	NA	2846	4593.545455	9563	2733	4004	6659	0.768151147	1.121682942	1.526386106	81.39627117	NA	NA	NA	NA	0	0	0	forward	chr6:37060783-37062094	chr6	37060783	37062094	NA
723	723	1	2	8	chr12:15834099-15834039	A_76_P0153400	43642	FALSE	EPS8	ref|NM_004447|ref|EPS8:-468	PROMOTER	-152	787	940	100	3	3	8	0.486170213	0.55	NA	782	2326.090909	5902	1055	2060.090909	3803	0.632686084	1.09106356	1.551932685	75.41527633	NA	NA	NA	NA	0	0	0	reverse	chr12:15833919-15834858	chr12	15833919	15834858	NA
724	724	1	3	8	chr5:10813970-10814030	A_76_P0119960	43212	FALSE	DAP	ref|NM_004394|ref|DAP:339	INSIDE	-231	153	385	100	10	6	3	0.693506494	0.783333333	NA	181	280	481	271	530	931	0.194414608	0.637202762	1.118466899	85.09498069	NA	NA	NA	NA	0	0	0	forward	chr5:10813771-10814155	chr5	10813771	10814155	NA
725	725	1	4	8	chr17:71611504-71611444	A_76_P0549508	42782	FALSE	EXOC7	ref|NM_015219|ref|EXOC7:-103	PROMOTER	-297	985	1283	100	6	4	11	0.602494154	0.7	NA	161	225.0909091	336	184	512.0909091	1116	0.153225806	0.581240419	1.092391304	81.46698879	NA	NA	NA	NA	0	0	0	reverse	chr17:71611179-71612461	chr17	71611179	71612461	NA
726	726	1	5	8	chr12:109368868-109368808	A_76_P0154651	42352	FALSE	MGC14560-HSU79274	ref|NM_016301|ref|NM_013300|ref|MGC14560:-54|ref|HSU79274:-146	DIVERGENT_PROMOTER	-743	1138	1882	100	14	8	17	0.582890542	0.516666667	NA	1004	1804.545455	3716	842	1795.818182	2958	0.551666667	0.997970788	1.256254226	72.87129465	NA	NA	NA	NA	0	0	0	reverse	chr12:109368097-109369978	chr12	109368097	109369978	NA
727	727	1	6	8	chr1:219938452-219938512	A_76_P0110743	41922	FALSE	FLJ35728	ref|NM_152610|ref|FLJ35728:-64	PROMOTER	-79	652	732	100	12	5	7	0.709016393	0.7	NA	1630	2396.909091	4391	1660	2352.727273	3752	0.662063363	1.020454608	1.263855422	82.05889923	NA	NA	NA	NA	0	0	0	forward	chr1:219938405-219939136	chr1	219938405	219939136	NA
728	728	1	7	8	chr11:85053099-85053159	A_76_P0447684	41492	FALSE	ZF	ref|NM_021212|ref|ZF:665|ref|DKFZp586C1924:16437	INSIDE	-1159	587	1747	100	19	5	15	0.590726961	0.65	NA	337	1288.636364	2939	963	1466.818182	2213	0.258039816	0.851188084	1.575017947	79.42265841	NA	NA	NA	NA	0	0	0	forward	chr11:85051972-85053718	chr11	85051972	85053718	NA
729	729	1	8	8	chr7:99578723-99578783	A_76_P0379978	41062	FALSE	PILRB	ref|NM_013440|ref|PILRB:366	INSIDE	-76	2748	2825	100	12	6	25	0.445309735	0.466666667	NA	92	121.3636364	149	155	546.4545455	1721	0.053457292	0.392546493	0.858064516	71.15061977	NA	4	4	4	0	0	0	forward	chr7:99578679-99581503	chr7	99578679	99581503	LongFragment
730	730	1	9	8	chr10:91394480-91394540	A_76_P0437691	40632	FALSE	PANK1	ref|NM_148977|ref|PANK1:685|ref|PANK1:-883	INSIDE	-336	961	1298	100	16	19	12	0.663328197	0.716666667	NA	638	1227.363636	2794	719	1376.545455	2740	0.487074031	0.898813118	1.210571924	83.32103121	NA	NA	NA	NA	0	0	0	forward	chr10:91394176-91395473	chr10	91394176	91395473	NA
731	731	1	10	8	chr6:106640807-106640747	A_76_P0101133	40202	FALSE	PRDM1	ref|NM_001198|ref|PRDM1:-110	PROMOTER	NA	NA	NA	NA	NA	NA	NA	NA	0.616666667	NA	469	802.6363636	1201	490	981.4545455	1615	0.424428822	0.873066922	1.331699346	77.40383246	NA	NA	NA	NA	0	0	0	reverse	NA:NA-NA	NA	NA	NA	InternalCut
732	732	1	11	8	chr11:7491644-7491584	A_76_P0146117	39772	FALSE	PPFIBP2	ref|NM_003621|ref|PPFIBP2:-14|ref|OLFML1:28041	INSIDE	-508	385	894	100	16	11	8	0.700223714	0.716666667	NA	1042	1569.272727	2989	1077	1623.636364	2607	0.638871858	0.980788398	1.278822567	81.86638443	NA	NA	NA	NA	0	0	0	reverse	chr11:7491108-7492001	chr11	7491108	7492001	NA
733	733	1	12	8	chr4:1978145-1978085	A_76_P0103587	39342	FALSE	WHSC2	ref|NM_005663|ref|WHSC2:-135	PROMOTER	-137	901	1039	100	7	13	9	0.644850818	0.666666667	NA	163	243.9090909	408	212	523.8181818	1224	0.214052288	0.598437707	0.891666667	80.61657431	NA	NA	NA	NA	0	0	0	reverse	chr4:1977980-1979018	chr4	1977980	1979018	NA
734	734	1	13	8	chr6:112682232-112682172	A_76_P0115653	38912	FALSE	LAMA4	ref|NM_002290|ref|LAMA4:293	INSIDE	-479	198	678	100	1	7	6	0.620943953	0.516666667	NA	229	505.6363636	903	260	656.0909091	1612	0.336459555	0.911455242	1.722580645	73.42664741	NA	NA	NA	NA	0	0	0	reverse	chr6:112681725-112682402	chr6	112681725	112682402	NA
735	735	1	14	8	LACC:GD13C_6_1	LACC:GD13C_6_1	38482	pos	LACC:GD13C_6_1			-220	201	422	100	0	0	3	35.07109005	31.66666667	NA	52	104.0909091	180	138	411.8181818	1030	0.094098884	0.371328383	0.768115942	NA	NA	NA	NA	NA	NA	NA	NA	NA
736	736	1	15	8	chr11:14337336-14337276	A_76_P0446587	38052	FALSE	RRAS2	ref|NM_012250|ref|RRAS2:-17|mgcs|BC013106:-117	INSIDE	-260	132	393	100	10	8	4	0.763358779	0.733333333	NA	9141	14367.81818	25137	7883	11624.63636	17624	0.886614937	1.220120657	1.457124601	84.19476591	NA	NA	NA	NA	0	0	0	reverse	chr11:14337048-14337440	chr11	14337048	14337440	NA
737	737	1	16	8	chr1:48650132-48650192	A_76_P0221942	37622	FALSE	SPATA6	ref|NM_019073|ref|SPATA6:-297	PROMOTER	-625	41	667	100	8	10	5	0.694152924	0.566666667	NA	322	489.7272727	851	325	701.6363636	1345	0.388446215	0.76771337	1.044776119	75.01048187	NA	NA	NA	NA	0	0	0	forward	chr1:48649539-48650205	chr1	48649539	48650205	NA
738	738	1	17	8	chr2:238550030-238550090	A_76_P0297566	37192	FALSE	RAMP1	ref|NM_005855|ref|RAMP1:-226	PROMOTER	-53	367	421	100	9	8	4	0.750593824	0.683333333	NA	289	655.7272727	1046	463	810.7272727	1514	0.35591133	0.877351114	1.4192673	80.85300745	NA	NA	NA	NA	0	0	0	forward	chr2:238550009-238550429	chr2	238550009	238550429	NA
739	739	1	18	8	chr16:31346934-31346874	A_76_P0505073	36762	FALSE	COX6A2	ref|NM_005205|ref|COX6A2:318|mgcs|BC036762:15078	INSIDE	-459	882	1342	100	6	17	12	0.596870343	0.716666667	NA	2253	3199.727273	5391	2134	2915.090909	4116	0.821610056	1.111549123	1.357075914	81.93631627	NA	NA	NA	NA	0	0	0	reverse	chr16:31346447-31347788	chr16	31346447	31347788	NA
740	740	1	19	8	chr8:144711795-144711735	A_76_P0107450	36332	FALSE	GSDMDC1	ref|NM_024736|ref|GSDMDC1:-337|mgcs|BC008904:131	PROMOTER	-874	590	1465	100	13	9	13	0.622525597	0.833333333	NA	223	528.2727273	962	438	773.1818182	1319	0.268351384	0.719011608	1.082191781	88.02906498	NA	NA	NA	NA	0	0	0	reverse	chr8:144710893-144712357	chr8	144710893	144712357	NA
741	741	1	20	8	chr11:124175038-124175098	A_76_P0458024	35902	FALSE	FLJ23342	ref|NM_024631|ref|FLJ23342:441	INSIDE	-526	854	1381	100	25	13	12	0.708906589	0.716666667	NA	926	1517.181818	2342	961	1714.090909	2317	0.451877428	0.946729947	1.548387097	83.68021392	NA	NA	NA	NA	0	0	0	forward	chr11:124174544-124175924	chr11	124174544	124175924	NA
742	742	1	21	8	chr19:2407651-2407711	A_76_P0546348	35472	FALSE	LMNB2	ref|NM_032737|ref|LMNB2:277	INSIDE	-432	478	911	100	12	17	8	0.747530187	0.65	NA	1332	2211.818182	4165	1218	2169.181818	3225	0.639015817	1.025994689	1.377963738	79.65227421	NA	NA	NA	NA	0	0	0	forward	chr19:2407251-2408161	chr19	2407251	2408161	NA
743	743	1	22	8	chr11:71469049-71468989	A_76_P0142284	35042	FALSE	NUMA1	ref|NM_006185|ref|NUMA1:190|ref|LOC220074:-533	INSIDE	-1111	592	1704	100	14	11	15	0.545187793	0.55	NA	147	361.0909091	528	210	523.5454545	1139	0.253030303	0.813734935	1.771653543	74.31205216	NA	NA	NA	NA	0	0	0	reverse	chr11:71467910-71469613	chr11	71467910	71469613	NA
744	744	1	23	8	chr19:50693906-50693966	A_76_P0537697	34612	FALSE	FLJ40125	ref|NM_178494|ref|FLJ40125:232|ref|RTN2:-5622|ref|VASP:-8591	INSIDE	NA	NA	NA	NA	NA	NA	NA	NA	0.666666667	NA	288	430.3636364	707	369	660.1818182	1399	0.344497608	0.726302047	1.031413613	NA	NA	NA	NA	NA	0	0	0	forward	NA:NA-NA	NA	NA	NA	InternalCut
745	745	1	24	8	chr13:40533817-40533877	A_76_P0495492	34182	FALSE	WBP4	ref|NM_007187|ref|WBP4:151	INSIDE	-439	182	622	100	7	4	5	0.643086817	0.633333333	NA	237	416.7272727	736	271	594.8181818	1243	0.310539019	0.795840986	1.642066421	78.79006896	NA	NA	NA	NA	0	0	0	forward	chr13:40533410-40534031	chr13	40533410	40534031	NA
746	746	1	25	8	chr10:64234605-64234545	A_76_P0106318	33752	FALSE	C10orf22	ref|NM_032804|ref|C10orf22:-76|ref|EGR2:11558	PROMOTER	-503	656	1160	100	18	15	10	0.662068966	0.733333333	NA	5972	24033.63636	39357	9273	17751.81818	29540	0.202166554	1.436764377	2.528125483	83.43107067	NA	NA	NA	NA	0	0	0	reverse	chr10:64234074-64235233	chr10	64234074	64235233	NA
747	747	1	26	8	chrX:19121949-19122009	A_76_P0145352	33322	FALSE	PDHA1	ref|NM_000284|ref|PDHA1:272	INSIDE	-529	343	873	100	9	10	8	0.672394044	0.733333333	NA	258	401.4545455	739	311	627.2727273	1432	0.284217877	0.708092068	1.050704225	82.79492685	NA	NA	NA	NA	0	0	0	forward	chrX:19121452-19122324	chrX	19121452	19122324	NA
748	748	1	27	8	chr11:126378712-126378652	A_76_P0454959	32892	FALSE	FLJ40224	ref|NM_173579|ref|FLJ40224:668|ref|KIRREL3:-3067	INSIDE	-108	724	833	100	9	2	7	0.62785114	0.716666667	NA	3318	5087.727273	9487	3361	4419.636364	7046	0.846644552	1.132532212	1.394779531	81.43093012	NA	NA	NA	NA	0	0	0	reverse	chr11:126378576-126379408	chr11	126378576	126379408	NA
749	749	1	28	8	chr1:36520399-36520459	A_76_P0114969	32462	FALSE	MGC4796	ref|NM_032017|ref|MGC4796:149|ref|LSM10:12157	INSIDE	-282	680	963	100	13	5	9	0.673935618	0.65	NA	6016	8964	17672	4480	6736.454545	10315	1.061101549	1.304182482	1.74521035	78.81045859	NA	NA	NA	NA	0	0	0	forward	chr1:36520149-36521111	chr1	36520149	36521111	NA
750	750	1	29	8	chr16:18986442-18986382	A_76_P0167560	32032	FALSE	COQ7	ref|NM_016138|ref|COQ7:-15|ref|TMC7:83582	INSIDE	-55	185	241	100	6	5	2	0.659751037	0.583333333	NA	212	876.8181818	2928	299	885.6363636	1520	0.375221239	1.044680829	2.041841004	76.38331091	NA	NA	NA	NA	0	0	0	reverse	chr16:18986359-18986599	chr16	18986359	18986599	NA
751	751	1	30	8	chr11:629326-629266	A_76_P0459947	31602	FALSE	DRD4	ref|NM_000797|ref|DRD4:1992|ref|DEAF1:56444	INSIDE	-608	1863	2472	100	22	34	22	0.682847896	0.683333333	NA	1267	2625.272727	5168	1652	2375.090909	3750	0.647088866	1.073541923	1.42920354	80.24160958	NA	NA	NA	NA	0	0	0	reverse	chr11:628690-631161	chr11	628690	631161	LongFragment
752	752	1	31	8	chr20:17498921-17498981	A_76_P0542540	31172	FALSE	DSTN	ref|NM_001011546|ref|DSTN:353	INSIDE	-441	426	868	100	14	11	8	0.709677419	0.766666667	NA	237	357.7272727	747	301	559.7272727	1252	0.234824281	0.704178974	1.054140127	83.61980462	NA	NA	NA	NA	0	0	0	forward	chr20:17498512-17499379	chr20	17498512	17499379	NA
753	753	1	32	8	chr15:98164710-98164770	A_76_P0515010	30742	FALSE	DKFZp434I1020	ref|NM_194295|ref|DKFZp434I1020:-85	PROMOTER	-1154	1649	2804	100	20	25	24	0.582738944	0.766666667	NA	643	1054.454545	2318	706	1239.272727	1942	0.476136364	0.859970047	1.216594828	83.92703316	1	3	1	1	0	0	0	forward	chr15:98163588-98166391	chr15	98163588	98166391	LongFragment
754	754	1	33	8	chr20:39199754-39199814	A_76_P0145882	30312	FALSE	PLCG1	ref|NM_002660|ref|PLCG1:210	INSIDE	-1254	933	2188	100	23	25	20	0.695155393	0.616666667	NA	135	250.6363636	479	206	544.5454545	1352	0.112426036	0.5660851	0.946601942	77.37297696	NA	NA	NA	NA	0	0	0	forward	chr20:39198532-39200719	chr20	39198532	39200719	LongFragment
755	755	1	34	8	chr17:78002131-78002071	A_76_P0549341	29882	FALSE	MGC4368-NARF	ref|NM_024510|ref|NM_012336|ref|FLJ23825:32242|ref|MGC4368:-5750|ref|NARF:-7759	DIVERGENT_PROMOTER	-466	450	917	100	10	10	8	0.574700109	0.65	NA	2457	4380.363636	9253	2430	3571.727273	5964	0.828177728	1.192938209	1.740139211	79.96802793	NA	NA	NA	NA	0	0	0	reverse	chr17:78001637-78002553	chr17	78001637	78002553	NA
756	756	1	35	8	chr6:86360582-86360642	A_76_P0108403	29452	FALSE	SNX14	ref|NM_153816|ref|SNX14:-264	PROMOTER	-198	259	458	100	7	4	4	0.635371179	0.716666667	NA	858	1846	4472	1209	1859.181818	3546	0.540500736	0.941604041	1.32582271	82.63098503	NA	NA	NA	NA	0	0	0	forward	chr6:86360416-86360873	chr6	86360416	86360873	NA
757	757	1	36	8	chr11:116692242-116692182	A_76_P0170834	29022	FALSE	BACE1	ref|NM_012104|ref|BACE1:-30|mgcs|BC036084:-37	INSIDE	-828	341	1170	100	15	7	10	0.688888889	0.566666667	NA	366	560	1016	305	700.8181818	1357	0.34045689	0.8912629	1.37704918	76.00208731	NA	NA	NA	NA	0	0	0	reverse	chr11:116691386-116692555	chr11	116691386	116692555	NA
758	758	1	37	8	chrX:2840585-2840525	A_76_P0250817	28592	FALSE	ARSD	ref|NM_001669|ref|ARSD:198|ref|ARSE:35117	INSIDE	-961	39	1001	100	11	9	9	0.692307692	0.8	NA	146	175.0909091	214	176	400.6363636	1205	0.126970954	0.590383305	1.215909091	86.22786894	NA	NA	NA	NA	0	0	0	reverse	chrX:2839596-2840596	chrX	2839596	2840596	NA
759	759	1	38	8	chr15:40999998-41000058	A_76_P0511462	28162	FALSE	TTBK2	ref|NM_173500|ref|TTBK2:176	INSIDE	-459	295	755	100	8	2	7	0.686092715	0.75	NA	1484	3186.363636	5791	1825	2876.909091	4591	0.628023877	1.089026595	1.39745509	84.38629819	NA	NA	NA	NA	0	0	0	forward	chr15:40999571-41000325	chr15	40999571	41000325	NA
760	760	1	39	8	chr16:74024770-74024710	A_76_P0163770	27732	FALSE	CFDP1	ref|NM_006324|ref|CFDP1:148	INSIDE	-328	76	405	100	3	3	4	0.688888889	0.566666667	NA	277	456.6363636	804	360	575.9090909	1162	0.308950086	0.866021047	1.338888889	75.63432991	NA	NA	NA	NA	0	0	0	reverse	chr16:74024414-74024818	chr16	74024414	74024818	NA
761	761	1	40	8	chr2:101383421-101383361	A_76_P0128095	27302	FALSE	RNF149	ref|NM_173647|ref|RNF149:279	INSIDE	-1272	197	1470	100	7	11	13	0.591156463	0.683333333	NA	402	717.3636364	1416	437	823.7272727	1393	0.596949891	0.86677631	1.16722973	80.23719296	NA	NA	NA	NA	0	0	0	reverse	chr2:101382121-101383590	chr2	101382121	101383590	NA
762	762	1	41	8	chr19:60684352-60684412	A_76_P0555518	26872	FALSE	ZEC	ref|NM_033113|ref|ZEC:4872|ref|KLP1:-4023	INSIDE	-254	2334	2589	100	18	23	24	0.710312862	0.7	NA	1759	2938.909091	6602	1617	2495.090909	4753	0.689421015	1.1514817	1.413933499	81.3068051	NA	NA	NA	NA	0	0	0	forward	chr19:60684130-60686718	chr19	60684130	60686718	LongFragment
763	763	1	42	8	chr1:42515191-42515251	A_76_P0211229	26442	FALSE	MGC47816	ref|NM_173642|ref|MGC47816:-353	PROMOTER	-154	754	909	100	23	19	8	0.772277228	0.683333333	NA	5578	16518.54545	31061	6167	14188.45455	34639	0.227108017	1.474363109	2.220473262	81.70188887	NA	NA	NA	NA	0	0	0	forward	chr1:42515069-42515977	chr1	42515069	42515977	NA
764	764	1	43	8	chr14:87921916-87921976	A_76_P0142007	26012	FALSE	SPATA7	ref|NM_018418|ref|SPATA7:183	INSIDE	-265	939	1205	100	6	5	11	0.546058091	0.7	NA	1407	2451	5095	1406	2151.181818	3650	0.74060981	1.103565703	1.465205804	81.53425039	NA	NA	NA	NA	0	0	0	forward	chr14:87921683-87922887	chr14	87921683	87922887	NA
765	765	1	44	8	LACC:IntensityC	LACC:IntensityC	25582	pos	LACC:IntensityC			-138	220	359	100	0	0	3	52.36768802	50	NA	8315	33749.27273	65535	8832	23485.18182	56697	0.445964065	1.441538893	2.45983785	NA	NA	NA	NA	NA	NA	NA	NA	NA
766	766	1	45	8	chr13:31503425-31503365	A_76_P0490758	25152	FALSE	13CDNA73	ref|NM_023037|ref|13CDNA73:-41	PROMOTER	NA	NA	NA	NA	NA	NA	NA	NA	0.633333333	NA	66	99.54545455	160	120	306.9090909	1012	0.076086957	0.451236404	0.743589744	78.42593848	NA	NA	NA	NA	0	0	0	reverse	NA:NA-NA	NA	NA	NA	InternalCut
767	767	1	46	8	chr12:48386872-48386932	A_76_P0469268	24722	FALSE	FMNL3	ref|NM_175736|ref|FMNL3:360	INSIDE	-49	1292	1342	100	16	15	12	0.677347243	0.683333333	NA	775	1530.454545	3629	843	1507.363636	2747	0.473137973	0.971731011	1.476011994	80.04741606	NA	NA	NA	NA	0	0	0	forward	chr12:48386855-48388196	chr12	48386855	48388196	NA
768	768	1	47	8	chr5:41961296-41961236	A_76_P0313992	24292	FALSE	FBXO4	ref|NM_033484|ref|FBXO4:154|ref|LOC285636:21040	INSIDE	-140	389	530	100	6	3	5	0.690566038	0.633333333	NA	943	1522.454545	2567	826	1318.363636	2097	0.589131539	1.201692082	1.648910412	78.32508533	NA	NA	NA	NA	0	0	0	reverse	chr5:41961128-41961657	chr5	41961128	41961657	NA
769	769	1	48	8	chr2:105405110-105405050	A_76_P0106228	23862	FALSE	TGFBRAP1-MGC5509	ref|NM_004257|ref|NM_024093|ref|TGFBRAP1:-433|ref|MGC5509:-7450	DIVERGENT_PROMOTER	-725	189	915	100	12	15	8	0.761748634	0.566666667	NA	268	393.9090909	669	302	547.6363636	1227	0.325183374	0.794098634	1.100286533	75.57371984	NA	NA	NA	NA	0	0	0	reverse	chr2:105404357-105405271	chr2	105404357	105405271	NA
770	770	1	49	8	chr8:143482726-143482666	A_76_P0388223	23432	FALSE	FLJ31164	ref|NM_145003|ref|FLJ31164:-252	PROMOTER	-1012	1217	2230	100	26	25	20	0.696412556	0.683333333	NA	5700	10372.90909	20784	4781	8741.545455	13153	0.581156245	1.208167946	1.698455504	81.01474909	NA	NA	NA	NA	0	0	0	reverse	chr8:143481686-143483915	chr8	143481686	143483915	LongFragment
771	771	1	50	8	chr19:37857758-37857818	A_76_P0156756	23002	FALSE	ANKRD27	ref|NM_032139|ref|ANKRD27:131|ref|FLJ45744:-364	INSIDE	-345	366	712	100	13	13	7	0.741573034	0.716666667	NA	692	1569.636364	3569	1037	1562	2857	0.576666667	0.948252886	1.450366151	82.5167211	NA	NA	NA	NA	0	0	0	forward	chr19:37857445-37858156	chr19	37857445	37858156	NA
772	772	1	51	8	chr11:43658790-43658850	A_76_P0442127	22572	FALSE	HSD17B12	ref|NM_016142|ref|HSD17B12:-60	PROMOTER	-289	121	411	100	4	6	4	0.620437956	0.65	NA	153	336	810	216	419.3636364	915	0.167213115	0.922937236	1.857692308	79.17931469	NA	NA	NA	NA	0	0	0	forward	chr11:43658533-43658943	chr11	43658533	43658943	NA
773	773	1	52	8	chr9:137376077-137376017	A_76_P0130859	22142	FALSE	NDOR1	ref|NM_014434|ref|NDOR1:28|ref|C9orf75:-5653|ref|MGC14327:-120	INSIDE	NA	NA	NA	NA	NA	NA	NA	NA	0.6	NA	1080	2095	5405	944	2142.636364	3973	0.454354228	0.96513325	1.424927536	77.07404223	NA	NA	NA	NA	0	0	0	reverse	NA:NA-NA	NA	NA	NA	InternalCut
774	774	1	53	8	chr15:78483200-78483260	A_76_P0533955	21712	FALSE	ARNT2	ref|NM_014862|ref|ARNT2:-658	PROMOTER	-317	250	568	100	6	7	5	0.596830986	0.7	NA	879	1780.818182	4258	730	1736.636364	3227	0.619015509	1.03994285	1.56948028	81.64090321	NA	NA	NA	NA	0	0	0	forward	chr15:78482915-78483482	chr15	78482915	78483482	NA
775	775	1	54	8	chr6:31871888-31871828	A_76_P0353267	21282	FALSE	VARS2	ref|NM_006295|ref|VARS2:-369|ref|LSM2:10864	PROMOTER	-106	161	268	100	4	1	2	0.638059701	0.683333333	NA	641	1261.454545	2281	772	1128.363636	1742	0.617069486	1.121420141	1.602974828	80.90416691	NA	NA	NA	NA	0	0	0	reverse	chr6:31871754-31872021	chr6	31871754	31872021	NA
776	776	1	55	8	chr18:74929950-74929890	A_76_P0163073	20852	FALSE	ATP9B	ref|NM_198531|ref|ATP9B:-464	PROMOTER	-380	300	681	100	6	18	6	0.704845815	0.75	NA	684	1181.727273	2355	836	1206.636364	2017	0.604050279	0.967208095	1.223880597	83.58895937	NA	NA	NA	NA	0	0	0	reverse	chr18:74929542-74930222	chr18	74929542	74930222	NA
777	777	1	56	8	chr16:3010150-3010090	A_76_P0505660	20422	FALSE	CLDN6-TNFRSF12A	ref|NM_021195|ref|NM_016639|ref|CLDN9:7914|ref|CLDN6:-1957|ref|TNFRSF12A:-240|ref|HCFC1R1:4168|ref|MGC2655:-3973	DIVERGENT_PROMOTER	NA	NA	NA	NA	NA	NA	NA	NA	0.55	NA	2929	13548.81818	34410	3554	9971.909091	20697	0.321162281	1.354775453	2.345283533	75.76487479	NA	NA	NA	NA	0	0	0	reverse	chr16:3008177-3010152	chr16	3008177	3010152	NA
778	778	1	57	8	chr8:81104839-81104779	A_76_P0132924	19992	FALSE	MRPS28	ref|NM_014018|ref|MRPS28:252|ref|TPD52:141515	INSIDE	-144	776	921	100	4	4	8	0.552660152	0.666666667	NA	435	898.8181818	2191	522	979.8181818	1866	0.544570502	0.885568402	1.426432292	79.86613256	NA	NA	NA	NA	0	0	0	reverse	chr8:81104667-81105587	chr8	81104667	81105587	NA
779	779	1	58	8	chr1:84684566-84684626	A_76_P0205459	19562	FALSE	SPATA1	ref|NM_022354|ref|SPATA1:563|ref|RPF1:27618|ref|GNG5:-332	INSIDE	-532	1754	2287	100	4	5	20	0.427634456	0.466666667	NA	167	327.1818182	723	244	515.3636364	1011	0.302670623	0.674542424	0.858992806	71.24223534	NA	NA	NA	NA	0	0	0	forward	chr1:84684066-84686352	chr1	84684066	84686352	LongFragment
780	780	1	59	8	chr4:95730516-95730456	A_76_P0347450	19132	FALSE	PDLIM5	ref|NM_001011515|ref|PDLIM5:271|ccds|CCDS3641.1:-3131	INSIDE	-922	700	1623	100	16	20	15	0.579174368	0.65	NA	7534	10932.72727	21120	5642	8663.636364	12730	0.777870836	1.259005355	1.667324544	80.33226352	NA	NA	NA	NA	0	0	0	reverse	chr4:95729566-95731188	chr4	95729566	95731188	NA
781	781	1	60	8	chr1:91199346-91199286	A_76_P0108823	18702	FALSE	ZNF644	ref|NM_032186|ref|ZNF644:376|ref|ZNF644:-265	INSIDE	-164	106	271	100	3	0	2	0.73800738	0.783333333	NA	106	139.3636364	191	152	336.5454545	955	0.112041885	0.557871448	0.957317073	86.01631866	NA	NA	NA	NA	0	0	0	reverse	chr1:91199154-91199424	chr1	91199154	91199424	NA
782	782	1	61	8	chr10:38423390-38423330	A_76_P0136671	18272	FALSE	ZNF37A	ref|NM_003421|ref|ZNF37A:80	INSIDE	-946	840	1787	100	6	13	15	0.562395076	0.616666667	NA	554	1494.727273	3868	594	1693.818182	3264	0.461606747	0.878713701	1.459277918	77.27566302	NA	NA	NA	NA	0	0	0	reverse	chr10:38422416-38424202	chr10	38422416	38424202	NA
783	783	1	62	8	chr6:136652925-136652865	A_76_P0374661	17842	FALSE	BCLAF1	ref|NM_014739|ref|BCLAF1:-213	PROMOTER	-244	60	305	100	3	1	3	0.632786885	0.55	NA	113	219.5454545	363	224	439.5454545	1214	0.131795717	0.625927758	1.029850746	75.14029459	NA	NA	NA	NA	0	0	0	reverse	chr6:136652653-136652957	chr6	136652653	136652957	NA
784	784	1	63	8	chr8:677558-677498	A_76_P0120401	17412	FALSE	LOC157697	ref|NM_207332|ref|LOC157697:-6302	PROMOTER	-663	670	1334	100	30	35	12	0.757121439	0.733333333	NA	166	355.0909091	659	294	508.3636364	1148	0.208188153	0.774135754	1.194520548	83.53383896	NA	NA	NA	NA	0	0	0	reverse	chr8:676867-678200	chr8	676867	678200	NA
785	785	1	64	8	chr12:130861636-130861696	A_76_P0146777	16982	FALSE	SFRS8	ref|NM_004592|ref|SFRS8:-198	PROMOTER	-271	109	381	100	2	5	3	0.637795276	0.6	NA	858	1323.545455	2938	906	1387.090909	2334	0.619047619	0.93546262	1.258783205	77.9126443	NA	NA	NA	NA	0	0	0	forward	chr12:130861397-130861777	chr12	130861397	130861777	NA
786	786	1	65	8	chr15:84138806-84138746	A_76_P0516559	16552	FALSE	ENC2	ref|NM_022480|ref|ENC2:328	INSIDE	-423	358	782	100	13	9	7	0.685421995	0.683333333	NA	153	237.7272727	433	218	428.2727273	1072	0.167910448	0.651375178	1.155963303	80.8078797	NA	NA	NA	NA	0	0	0	reverse	chr15:84138355-84139136	chr15	84138355	84139136	NA
787	787	1	66	8	chr6:31573889-31573949	A_76_P0111030	16122	FALSE	MICB	ref|NM_005931|ref|MICB:-25	INSIDE	-160	346	507	100	6	2	4	0.603550296	0.6	NA	149	205.7272727	347	189	373.0909091	887	0.202931229	0.662754393	1.00877193	77.39649315	NA	NA	NA	NA	0	0	0	forward	chr6:31573761-31574267	chr6	31573761	31574267	NA
788	788	1	67	8	chr3:171557290-171557230	A_76_P0123944	15692	FALSE	SKIL	ref|NM_005414|ref|SKIL:-957	PROMOTER	-473	470	944	100	14	5	8	0.674788136	0.75	NA	5796	9219.909091	18141	5228	6999.363636	11619	1.082951493	1.285370671	1.615220484	83.12105518	NA	NA	NA	NA	0	0	0	reverse	chr3:171556789-171557732	chr3	171556789	171557732	NA
789	789	1	68	8	chr20:61933023-61932963	A_76_P0165235	15262	FALSE	BTBD4-C20orf135	ref|NM_025224|ref|NM_080622|mgcs|BC052269:48	DIVERGENT_PROMOTER	-960	842	1803	100	53	59	16	0.814198558	0.85	NA	1310	2802.454545	5863	1391	2551.818182	4449	0.706580367	1.066681045	1.394292509	88.24655073	NA	NA	NA	NA	0	0	0	reverse	chr20:61932035-61933837	chr20	61932035	61933837	NA
790	790	1	69	8	chr13:32488797-32488857	A_76_P0140072	14832	FALSE	KL	ref|NM_004795|ref|KL:257	INSIDE	-677	867	1545	100	16	25	14	0.710679612	0.65	NA	404	671.9090909	1318	552	769.8181818	1174	0.54155496	0.881010112	1.311442786	79.52874249	NA	NA	NA	NA	0	0	0	forward	chr13:32488152-32489696	chr13	32488152	32489696	NA
791	791	1	70	8	chr1:46376312-46376252	A_76_P0135285	14402	FALSE	FLJ20277	ref|NM_017739|ref|FLJ20277:-164	PROMOTER	NA	NA	NA	NA	NA	NA	NA	NA	0.616666667	NA	89	123.3636364	212	120	311.9090909	791	0.130214918	0.527183446	0.922222222	77.7096368	NA	NA	NA	NA	0	0	0	reverse	NA:NA-NA	NA	NA	NA	InternalCut
792	792	1	71	8	chr11:95297041-95296981	A_76_P0144245	13972	FALSE	MTMR2	ref|NM_201281|ref|MTMR2:-92	PROMOTER	-1111	105	1217	100	10	5	10	0.539030403	0.666666667	NA	708	1232.636364	2490	833	1231.363636	1726	0.752275683	0.988866866	1.442641947	79.57065296	NA	NA	NA	NA	0	0	0	reverse	chr11:95295902-95297118	chr11	95295902	95297118	NA
793	793	1	72	8	chr8:37713220-37713280	A_76_P0127836	13542	FALSE	SPFH2	ref|NM_001003791|ref|SPFH2:-56	PROMOTER	-944	141	1086	100	3	9	9	0.544198895	0.6	NA	309	402	627	280	542.9090909	1066	0.374296435	0.834727604	1.332142857	77.39397827	NA	NA	NA	NA	0	0	0	forward	chr8:37712308-37713393	chr8	37712308	37713393	NA
794	794	1	73	8	chr6:30420854-30420794	A_76_P0122401	13112	FALSE	RPP21	ref|NM_024839|ref|TRIM39:17806|ref|RPP21:-91	PROMOTER	-125	687	813	100	4	9	7	0.648216482	0.666666667	NA	238	534.5454545	1274	289	546.0909091	1012	0.324110672	1.039519717	1.697368421	79.76554876	NA	NA	NA	NA	0	0	0	reverse	chr6:30420701-30421513	chr6	30420701	30421513	NA
795	795	1	74	8	chr16:4415630-4415690	A_76_P0502302	12682	FALSE	CORO7-DNAJA3	ref|NM_024535|ref|NM_005147|ref|CORO7:-9088|ref|DNAJA3:-222	DIVERGENT_PROMOTER	NA	NA	NA	NA	NA	NA	NA	NA	0.5	NA	57	84.54545455	129	96	272.8181818	736	0.100543478	0.433520768	0.719178082	71.73066289	NA	NA	NA	NA	0	0	0	forward	NA:NA-NA	NA	NA	NA	InternalCut
796	796	1	75	8	chr1:225950681-225950741	A_76_P0111899	12252	FALSE	NUP133	ref|NM_018230|ref|NUP133:112|ref|ABCB10:50466	INSIDE	-77	39	117	100	5	0	1	0.743589744	0.7	NA	243	539	1219	313	674.0909091	1257	0.347412883	0.807160743	1.376470588	80.72315025	NA	NA	NA	NA	0	0	0	forward	chr1:225950636-225950752	chr1	225950636	225950752	NA
797	797	1	76	8	chr1:224500736-224500676	A_76_P0133885	11822	FALSE	WNT3A	ref|NM_033131|ref|WNT3A:-780	PROMOTER	-552	280	833	100	5	3	7	0.603841537	0.566666667	NA	687	1354.727273	2472	673	1269.181818	1892	0.806170886	1.058653757	1.672922252	75.17802119	NA	NA	NA	NA	0	0	0	reverse	chr1:224500156-224500988	chr1	224500156	224500988	NA
798	798	1	77	8	chr6:91062632-91062692	A_76_P0109212	11392	FALSE	BACH2	ref|NM_021813|ref|BACH2:520	INSIDE	-421	75	497	100	11	9	4	0.710261569	0.6	NA	387	740	1434	485	831.0909091	1508	0.492443325	0.918888207	1.422680412	77.494346	NA	NA	NA	NA	0	0	0	forward	chr6:91062243-91062739	chr6	91062243	91062739	NA
799	799	1	78	8	chr12:132317305-132317365	A_76_P0152270	10962	FALSE	ZNF10	ref|NM_015394|ref|ZNF10:-228	PROMOTER	NA	NA	NA	NA	NA	NA	NA	NA	0.75	NA	102	176.6363636	318	128	336.6363636	626	0.252072968	0.603231203	0.940828402	83.5365578	NA	NA	NA	NA	0	0	0	forward	NA:NA-NA	NA	NA	NA	InternalCut
800	800	1	79	8	chr1:109504071-109504011	A_76_P0110554	10532	FALSE	CELSR2	ref|NM_001408|ref|CELSR2:-641	PROMOTER	NA	NA	NA	NA	NA	NA	NA	NA	0.666666667	NA	1995	3401	7327	2016	3090.454545	5063	0.580616997	1.098099979	1.464228617	80.56853913	NA	NA	NA	NA	0	0	0	reverse	chr1:109503953-109507240	chr1	109503953	109507240	LongFragment
801	801	1	80	8	chr10:128067530-128067590	A_76_P0137046	10102	FALSE	ADAM12	ref|NM_021641|ref|ADAM12:-546	PROMOTER	-432	494	927	100	9	8	8	0.601941748	0.433333333	NA	70	122.4545455	199	108	312.1818182	619	0.1208981	0.570205243	1.196319018	69.6574701	NA	NA	NA	NA	0	0	0	forward	chr10:128067130-128068056	chr10	128067130	128068056	NA
802	802	1	81	8	chr6:46763571-46763631	A_76_P0136332	9672	FALSE	TDRD6	ref|NM_001010870|ref|TDRD6:-223	PROMOTER	-312	123	436	100	5	3	4	0.651376147	0.666666667	NA	233	400.5454545	720	343	601.3636364	1014	0.383522727	0.684194526	1.078717201	80.24416393	NA	NA	NA	NA	0	0	0	forward	chr6:46763291-46763726	chr6	46763291	46763726	NA
803	803	1	82	8	chr2:99564664-99564724	A_76_P0104958	9242	FALSE	REV1L	ref|NM_016316|ref|REV1L:304	INSIDE	-813	350	1164	100	22	22	10	0.681271478	0.816666667	NA	18242	27963	60444	12642	23287.63636	46192	0.525956876	1.27908872	2.155019966	87.30895004	NA	NA	NA	NA	0	0	0	forward	chr2:99563883-99565046	chr2	99563883	99565046	NA
804	804	1	83	8	chr20:60075200-60075140	A_76_P0242364	8812	FALSE	TAF4	ref|NM_003185|ref|TAF4:-909	PROMOTER	-667	106	774	100	15	19	7	0.737726098	0.633333333	NA	122	203.1818182	443	156	332.6363636	543	0.279926335	0.694168419	1.206896552	79.403317	NA	NA	NA	NA	0	0	0	reverse	chr20:60074505-60075278	chr20	60074505	60075278	NA
805	805	1	84	8	chr3:120670869-120670809	A_76_P0104944	8382	FALSE	MDS010	ref|NM_020231|ref|MDS010:351|ref|TMEM39A:-5678	INSIDE	-267	381	649	100	8	5	5	0.600924499	0.55	NA	224	378.0909091	665	221	483.3636364	736	0.384507042	0.856419936	1.443438914	73.95877353	NA	NA	NA	NA	0	0	0	reverse	chr3:120670574-120671222	chr3	120670574	120671222	NA
806	806	1	85	8	LACC:GD36C_7_1	LACC:GD36C_7_1	7952	pos	LACC:GD36C_7_1			-1029	111	1141	100	1	2	10	39.78965819	30	NA	65	111.6363636	187	92	321.0909091	727	0.165061898	0.465979063	0.753846154	NA	NA	NA	NA	NA	NA	NA	NA	NA
807	807	1	86	8	chr4:99538970-99538910	A_76_P0343078	7522	FALSE	RAP1GDS1	ref|NM_021159|ref|RAP1GDS1:-857	PROMOTER	-551	129	681	100	8	2	6	0.593245228	0.683333333	NA	74	114	175	122	283.5454545	569	0.179775281	0.4850323	0.701298701	80.9817918	NA	NA	NA	NA	0	0	0	reverse	chr4:99538391-99539071	chr4	99538391	99539071	NA
808	808	1	87	8	chr4:151356895-151356955	A_76_P0326159	7092	FALSE	DCAMKL2	ref|NM_152619|ref|DCAMKL2:-820	PROMOTER	-591	246	838	100	6	9	7	0.553699284	0.8	NA	122	191.4545455	301	187	358	632	0.248417722	0.592312391	0.842490842	87.12170389	NA	NA	NA	NA	0	0	0	forward	chr4:151356336-151357173	chr4	151356336	151357173	NA
809	809	1	88	8	chr17:71095971-71096031	A_76_P0139531	6662	FALSE	chr17:71095971-71096031	ref|LLGL2:62600|ref|RECQL5:78863	Unknown	-720	1221	1942	100	28	19	18	0.732234809	0.683333333	NA	459	894.6363636	1968	431	889.1818182	1587	0.659232828	0.996108673	1.259117083	80.89251244	NA	NA	NA	NA	0	0	0	forward	chr17:71095283-71097224	chr17	71095283	71097224	NA
810	810	1	89	8	chr19:660211-660271	A_76_P0565032	6232	FALSE	PALM	ref|NM_002579|ref|PALM:240	INSIDE	-491	1280	1772	100	31	30	16	0.764108352	0.783333333	NA	201	250.3636364	349	206	383.3636364	695	0.294964029	0.727545006	1.266990291	84.80043714	NA	NA	NA	NA	0	0	0	forward	chr19:659752-661523	chr19	659752	661523	NA
811	811	1	90	8	chr8:75395187-75395247	A_76_P0401230	5802	FALSE	JPH1	ref|NM_020647|ref|JPH1:900	INSIDE	-62	233	296	100	6	4	3	0.625	0.566666667	NA	93	222.6363636	358	182	363.8181818	631	0.444897959	0.627504952	0.794457275	75.29890847	NA	NA	NA	NA	0	0	0	forward	chr8:75395157-75395452	chr8	75395157	75395452	NA
812	812	1	91	8	chr5:98291976-98292036	A_76_P0334352	5372	FALSE	CHD1	ref|NM_001270|ref|CHD1:-1866	PROMOTER	-152	220	373	100	12	5	3	0.777479893	0.75	NA	3979	10156.36364	22287	5236	8882.909091	15135	0.312323391	1.203675058	2.048705414	83.81672139	NA	NA	NA	NA	0	0	0	forward	chr5:98291856-98292228	chr5	98291856	98292228	NA
813	813	1	92	8	LACC:Arb_pectin:1041_1248_36	LACC:Arb_pectin:1041_1248_36	4942	pos	LACC:Arb_pectin:1041_1248_36			NA	NA	NA	NA	NA	NA	NA	NA	NA	8	148	41771.90909	65535	199	10797.90909	20522	0.295208655	2.782369146	5.343688845	NA	NA	NA	NA	NA	NA	NA	NA	NA
814	814	1	93	8	chr9:87819027-87818967	A_76_P0132221	4512	FALSE	CCRK	ref|NM_012119|ref|CCRK:174|ccds|CCDS6677.1:-82|ccds|CCDS6678.1:-82	INSIDE	NA	NA	NA	NA	NA	NA	NA	NA	0.633333333	NA	112	227.7272727	441	171	373.3636364	683	0.269399707	0.656277741	1.055276382	79.03715438	NA	NA	NA	NA	0	0	0	reverse	NA:NA-NA	NA	NA	NA	InternalCut
815	815	1	94	8	chr21:39608275-39608215	A_76_P0259186	4082	FALSE	WDR9	ref|NM_001007246|ref|WDR9:-819	PROMOTER	-2030	45	2076	100	30	27	19	0.719653179	0.633333333	NA	1285	2437.090909	4908	1458	2126.636364	3439	0.752868852	1.119879645	1.479166667	78.69601786	NA	NA	NA	NA	0	0	0	reverse	chr21:39606217-39608292	chr21	39606217	39608292	LongFragment
816	816	1	95	8	chr6:96131994-96131934	A_76_P0384464	3652	FALSE	MANEA	ref|NM_024641|ref|MANEA:-169	PROMOTER	-346	43	390	100	0	1	3	0.428205128	0.566666667	NA	254	502.8181818	985	277	583.4545455	901	0.637515843	0.87310984	1.119318182	75.57916975	NA	NA	NA	NA	0	0	0	reverse	chr6:96131620-96132009	chr6	96131620	96132009	NA
817	817	1	96	8	chr1:25627220-25627160	A_76_P0216499	3222	FALSE	MAN1C1	ref|NM_020379|ref|MAN1C1:-914	PROMOTER	-1715	810	2526	100	24	29	22	0.624307205	0.816666667	NA	872	1266.363636	2062	839	1318.090909	1886	0.565499351	0.965141207	1.149501661	87.70125498	NA	NA	NA	NA	0	0	0	reverse	chr1:25625477-25628002	chr1	25625477	25628002	LongFragment
818	818	1	97	8	chr5:79366760-79366700	A_76_P0133054	2792	FALSE	THBS4	ref|NM_003248|ref|THBS4:-16|ccds|CCDS4049.1:-386	INSIDE	-143	444	588	100	9	7	5	0.741496599	0.733333333	NA	711	1462.090909	2945	984	1580.454545	2737	0.59077381	0.935690387	1.382113821	81.89514307	NA	NA	NA	NA	0	0	0	reverse	chr5:79366589-79367176	chr5	79366589	79367176	NA
819	819	1	98	8	chr1:38181495-38181435	A_76_P0125686	2362	FALSE	POU3F1	ref|NM_002699|ref|POU3F1:53	INSIDE	-161	788	950	100	19	20	8	0.784210526	0.8	NA	61	84.72727273	113	121	262.3636364	559	0.118067979	0.413440028	0.743801653	86.27165417	NA	NA	NA	NA	0	0	0	reverse	chr1:38181306-38182255	chr1	38181306	38182255	NA
820	820	1	99	8	chr9:131436069-131436009	A_76_P0419455	1932	FALSE	UCK1	ref|NM_031432|ref|UCK1:170|ref|POMT1:28174	INSIDE	-1027	1506	2534	100	31	22	23	0.652722968	0.733333333	NA	372	966.6363636	2211	560	1149.181818	1828	0.297592998	0.886986256	1.700122399	83.32286075	NA	NA	NA	NA	0	0	0	reverse	chr9:131435014-131437547	chr9	131435014	131437547	LongFragment
821	821	1	100	8	chr5:172415752-172415692	A_76_P0127639	1502	FALSE	LOC153222	ref|NM_153607|ref|LOC153222:-253	PROMOTER	-47	449	497	100	10	1	4	0.696177062	0.616666667	NA	271	491.2727273	1104	343	608.0909091	938	0.388451444	0.814463507	1.176972281	78.10300174	NA	NA	NA	NA	0	0	0	reverse	chr5:172415677-172416173	chr5	172415677	172416173	NA
822	822	1	101	8	chr19:1602790-1602730	A_76_P0547789	1072	FALSE	TCF3	ref|NM_003200|ref|TCF3:-1483	PROMOTER	-780	980	1761	100	33	31	16	0.725156161	0.666666667	NA	116	285.0909091	730	230	484.6363636	925	0.189189189	0.648342241	1.171102662	81.24761708	NA	NA	NA	NA	0	0	0	reverse	chr19:1601982-1603742	chr19	1601982	1603742	NA
823	823	1	102	8	chr2:233241102-233241042	A_76_P0102904	642	FALSE	EIF4E2	ref|NM_004846|ref|EIF4E2:211|ref|CHRNG:11110|ref|TIGD1:-341	INSIDE	-1038	522	1561	100	14	10	14	0.586162716	0.75	NA	302	452.6363636	846	352	612.5454545	1137	0.445073613	0.779800777	1.004750594	84.26750384	NA	NA	NA	NA	0	0	0	reverse	chr2:233240036-233241596	chr2	233240036	233241596	NA
824	824	1	103	8	chr7:76810874-76810814	A_76_P0352648	212	FALSE	PTPN12	ref|NM_002835|ref|PTPN12:-641	PROMOTER	-70	312	383	100	5	5	3	0.746736292	0.683333333	NA	935	1270.818182	2506	911	1353.272727	2182	0.571721311	0.957095437	1.180265655	80.50458832	NA	NA	NA	NA	0	0	0	reverse	chr7:76810776-76811158	chr7	76810776	76811158	NA
825	825	1	1	9	chr19:10260941-10260881	A_76_P0160525	44286	FALSE	ICAM5	ref|NM_003259|ref|ICAM1:18133|ref|ICAM4:2232|ref|ICAM5:-743	PROMOTER	-1154	288	1443	100	7	5	13	0.574497574	0.7	NA	2141	3593.818182	6921	2162	3251.636364	5024	0.700130804	1.11877043	1.768157424	81.57108343	NA	NA	NA	NA	0	0	0	reverse	chr19:10259759-10261201	chr19	10259759	10261201	NA
826	826	1	2	9	chr14:49157601-49157541	A_76_P0154315	43856	FALSE	MGAT2	ref|NM_002408|ref|MGAT2:325|ref|PPIL5:22407|ref|RPL36AL:-472|ref|C14orf104:12914	INSIDE	-84	743	828	100	10	6	7	0.652173913	0.75	NA	91	160.0909091	249	154	467.3636364	1009	0.096092925	0.482178162	0.896103896	NA	NA	NA	NA	NA	0	0	0	reverse	chr14:49157489-49158316	chr14	49157489	49158316	NA
827	827	1	3	9	chr5:72452172-72452112	A_76_P0118853	43426	FALSE	LOC134285	ref|NM_173490|ref|LOC134285:-15|mgcs|BC035310:-2769	INSIDE	-932	618	1551	100	17	24	14	0.664087685	0.7	NA	976	2864	5348	1102	2465.454545	3979	0.742921348	1.128707031	1.801693719	81.15371164	NA	NA	NA	NA	0	0	0	reverse	chr5:72451212-72452762	chr5	72451212	72452762	NA
828	828	1	4	9	chr1:152038429-152038489	A_76_P0116586	42996	FALSE	C1orf2	ref|NM_198264|ref|C1orf2:-112|ref|SCAMP3:6809|ref|CLK2:17895	PROMOTER	-132	51	184	100	2	2	1	0.690217391	0.716666667	NA	1013	1999.636364	4896	991	1981	3784	0.591267998	0.988923592	1.339051463	81.60349378	NA	NA	NA	NA	0	0	0	forward	chr1:152038329-152038512	chr1	152038329	152038512	NA
829	829	1	5	9	NegativeControl	(-)3xSLv1	42566	neg	(-)3xSLv1			NA	NA	NA	NA	NA	NA	NA	NA	NA	NA	35	42.54545455	59	96	418.5454545	1156	0.040657439	0.196966219	0.489583333	NA	NA	NA	NA	NA	NA	NA	NA	NA
830	830	1	6	9	chr16:11917238-11917178	A_76_P0146404	42136	FALSE	GSPT1	ref|NM_002094|ref|GSPT1:101	INSIDE	NA	NA	NA	NA	NA	NA	NA	NA	0.716666667	NA	278	421.6363636	702	305	706.3636364	1259	0.352660842	0.688906199	1.026229508	82.77340974	NA	NA	NA	NA	0	0	0	reverse	NA:NA-NA	NA	NA	NA	InternalCut
831	831	1	7	9	chr4:113915876-113915936	A_76_P0312496	41706	FALSE	FLJ11331-HDCMA18P	ref|NM_018392|ref|NM_016648|ref|FLJ11331:-246|ref|HDCMA18P:-9277	DIVERGENT_PROMOTER	-326	235	562	100	4	2	5	0.548042705	0.5	NA	62	78.45454545	110	120	425.5454545	1051	0.064700285	0.290204726	0.55862069	72.36191685	NA	NA	NA	NA	0	0	0	forward	chr4:113915582-113916143	chr4	113915582	113916143	NA
832	832	1	8	9	chr17:39574682-39574622	A_76_P0149324	41276	FALSE	MGC3130	ref|NM_024032|ref|MGC3130:-199	PROMOTER	-739	945	1685	100	12	7	15	0.582195846	0.55	NA	380	593.2727273	1052	407	856.7272727	1686	0.262158956	0.785743899	1.157563025	75.00510257	NA	NA	NA	NA	0	0	0	reverse	chr17:39573915-39575599	chr17	39573915	39575599	NA
833	833	1	9	9	chr4:57143429-57143489	A_76_P0126945	40846	FALSE	PAICS	ref|NM_006452|ref|PAICS:591|ref|PPAT:-686	INSIDE	-107	73	181	100	2	2	2	0.668508287	0.716666667	NA	276	479.8181818	840	386	792.1818182	1436	0.225306122	0.689576977	1.067357513	82.78537385	NA	NA	NA	NA	0	0	0	forward	chr4:57143354-57143534	chr4	57143354	57143534	NA
834	834	1	10	9	chr11:45863625-45863685	A_76_P0424951	40416	FALSE	MAPK8IP1	ref|NM_005456|ref|CRY2:38051|ref|MAPK8IP1:-122	PROMOTER	-523	181	705	100	7	9	6	0.636879433	0.733333333	NA	150	229.6363636	488	212	532.7272727	1054	0.169453735	0.545808158	1	83.31155182	NA	NA	NA	NA	0	0	0	forward	chr11:45863134-45863838	chr11	45863134	45863838	NA
835	835	1	11	9	chr11:95162042-95161982	A_76_P0436979	39986	FALSE	MGC33371	ref|NM_144664|ref|MGC33371:412|ref|PIG8:-1277	INSIDE	-207	1267	1475	100	11	6	13	0.629152542	0.583333333	NA	169	245.0909091	373	225	544.3636364	1182	0.240202276	0.564289265	0.875	76.76340384	NA	NA	NA	NA	0	0	0	reverse	chr11:95161807-95163281	chr11	95161807	95163281	NA
836	836	1	12	9	chr5:32348215-32348275	A_76_P0320713	39556	FALSE	PIP3AP	ref|NM_019061|ref|PIP3AP:587	INSIDE	-1023	541	1565	100	8	12	14	0.594888179	0.716666667	NA	833	2046.454545	4218	1448	1922	3000	0.494362018	1.030355084	1.447494852	81.72031034	NA	NA	NA	NA	0	0	0	forward	chr5:32347224-32348788	chr5	32347224	32348788	NA
837	837	1	13	9	chr20:42373077-42373017	A_76_P0251703	39126	FALSE	R3HDML	ref|NM_178491|ref|GDAP1L1:63726|ref|R3HDML:-25992	PROMOTER	-93	614	708	100	6	10	6	0.638418079	0.616666667	NA	122	218.7272727	457	156	490.9090909	1049	0.210322581	0.550843881	0.916666667	77.81611926	NA	NA	NA	NA	0	0	0	reverse	chr20:42372956-42373663	chr20	42372956	42373663	NA
838	838	1	14	9	chr19:15079040-15078980	A_76_P0153401	38696	FALSE	7h3	ref|NM_033025|ref|7h3:-203|ref|ILVBL:17958	PROMOTER	-513	941	1455	100	15	11	13	0.628178694	0.733333333	NA	188	248.2727273	330	240	513	1169	0.204448246	0.630714506	1.203319502	83.12073615	NA	NA	NA	NA	0	0	0	reverse	chr19:15078499-15079953	chr19	15078499	15079953	NA
839	839	1	15	9	chr5:111524226-111524166	A_76_P0127452	38266	FALSE	TIGA1	ref|NM_053000|ref|TIGA1:75|ref|EPB41L4A:258713	INSIDE	-864	915	1780	100	7	6	16	0.51011236	0.6	NA	577	913.0909091	1485	538	1012.454545	1860	0.534677419	0.939706226	1.184172662	76.16755587	NA	NA	NA	NA	0	0	0	reverse	chr5:111523334-111525113	chr5	111523334	111525113	NA
840	840	1	16	9	chr4:82750160-82750220	A_76_P0105017	37836	FALSE	RASGEF1B	ref|NM_152545|ref|RASGEF1B:50	INSIDE	-565	609	1175	100	15	15	10	0.623829787	0.483333333	NA	221	382.0909091	574	260	621.2727273	1359	0.350840336	0.723994452	1.068181818	71.77236471	NA	NA	NA	NA	0	0	0	forward	chr4:82749627-82750801	chr4	82749627	82750801	NA
841	841	1	17	9	chr11:61104906-61104846	A_76_P0168285	37406	FALSE	SYT7	ref|NM_004200|ref|SYT7:-2	INSIDE	-672	128	801	100	17	6	7	0.735330836	0.733333333	NA	70	112.7272727	178	151	388.1818182	973	0.110759494	0.405785943	0.796791444	81.74339296	NA	NA	NA	NA	0	0	0	reverse	chr11:61104206-61105006	chr11	61104206	61105006	NA
842	842	1	18	9	chr5:34874769-34874829	A_76_P0104822	36976	FALSE	FLJ25439	ref|NM_144725|ref|RAI14:182525|ref|FLJ25439:-285	PROMOTER	-235	1268	1504	100	9	10	13	0.5625	0.516666667	NA	159	426.7272727	958	332	629.5454545	1261	0.232116788	0.773172649	1.821292776	71.92956876	NA	NA	NA	NA	0	0	0	forward	chr5:34874566-34876069	chr5	34874566	34876069	NA
843	843	1	19	9	chrX:92734691-92734751	A_76_P0170618	36546	FALSE	NAP1L3	ref|NM_004538|ref|NAP1L3:32|ref|FLJ37659:-628	INSIDE	-38	588	627	100	0	1	5	0.46092504	0.533333333	NA	83	147.0909091	262	149	399.0909091	1011	0.124624625	0.521091786	1.165048544	73.51621532	NA	NA	NA	NA	0	0	0	forward	chrX:92734685-92735311	chrX	92734685	92735311	NA
844	844	1	20	9	LACC:Arb_ill3:1009_1260_103	LACC:Arb_ill3:1009_1260_103	36116	pos	LACC:Arb_ill3:1009_1260_103			NA	NA	NA	NA	NA	NA	NA	NA	NA	NA	39	38911.90909	65535	104	13307.09091	23951	0.046718576	2.050547879	4.047619048	NA	NA	NA	NA	NA	NA	NA	NA	NA
845	845	1	21	9	chr14:103099341-103099401	A_76_P0505412	35686	FALSE	C14orf153	ref|NM_032374|ref|C14orf153:288|ref|BAG5:-988	INSIDE	-527	424	952	100	7	13	8	0.608193277	0.683333333	NA	8930	15792.81818	30295	7197	11357.27273	15718	0.732945604	1.394990568	2.047236113	80.72190099	NA	NA	NA	NA	0	0	0	forward	chr14:103098846-103099797	chr14	103098846	103099797	NA
846	846	1	22	9	chr9:67937068-67937128	A_76_P0120178	35256	FALSE	FOXD4b	ref|NM_199244|ref|FOXD4b:288|ref|LOC220869:61520	INSIDE	-990	135	1126	100	12	11	10	0.665186501	0.7	NA	103	183.5454545	327	195	387.8181818	953	0.133263379	0.604645634	0.97008547	81.91945732	1	2	2	2	0	0	0	forward	chr9:67936110-67937235	chr9	67936110	67937235	NA
847	847	1	23	9	chr12:56203005-56202945	A_76_P0482107	34826	FALSE	MBD6	ref|NM_052897|ref|MBD6:50|ref|MARS:34858|ref|DDIT3:-2408|ref|DCTN2:24270	INSIDE	-32	784	817	100	6	3	7	0.635250918	0.8	NA	84	118.6363636	176	136	366.7272727	1033	0.106485963	0.457156788	0.830882353	84.91241576	NA	NA	NA	NA	0	0	0	reverse	chr12:56202945-56203761	chr12	56202945	56203761	NA
848	848	1	24	9	chr12:68039782-68039842	A_76_P0168979	34396	FALSE	YEATS4	ref|NM_006530|ref|YEATS4:14|ref|LYZ:11382	INSIDE	-378	94	473	100	0	6	4	0.515856237	0.666666667	NA	475	858	1763	632	961.6363636	1555	0.411504425	0.885351297	1.521276596	80.2435254	NA	NA	NA	NA	0	0	0	forward	chr12:68039436-68039908	chr12	68039436	68039908	NA
849	849	1	25	9	LACC:GD5C_19_2	LACC:GD5C_19_2	33966	pos	LACC:GD5C_19_2			-155	1030	1186	100	1	0	10	31.81434599	31.66666667	NA	64	125.6363636	247	122	357.8181818	1085	0.125345622	0.49449388	0.963541667	NA	NA	NA	NA	NA	NA	NA	NA	NA
850	850	1	26	9	chr17:46298766-46298826	A_76_P0163846	33536	FALSE	TOB1	ref|NM_005749|ref|TOB1:-2384	PROMOTER	-1687	557	2245	100	29	18	20	0.626726058	0.783333333	NA	240	512.7272727	1002	438	736.0909091	1381	0.272266474	0.73582182	1.033587786	85.58014018	NA	NA	NA	NA	0	0	0	forward	chr17:46297111-46299355	chr17	46297111	46299355	LongFragment
851	851	1	27	9	chr11:61861307-61861247	A_76_P0426351	33106	FALSE	ASRGL1	ref|NM_025080|ref|ASRGL1:-263	PROMOTER	-31	51	83	100	0	0	1	0.518072289	0.466666667	NA	50	69.18181818	116	110	374.1818182	1354	0.048744461	0.314246056	0.720496894	73.2115893	NA	NA	NA	NA	0	0	0	reverse	chr11:61861248-61861330	chr11	61861248	61861330	5pCut
852	852	1	28	9	chr4:184213393-184213453	A_76_P0105679	32676	FALSE	DCTD	ref|NM_001921|ref|DCTD:-1553|mgcs|BC088357:247	PROMOTER	-291	144	436	100	5	8	4	0.70412844	0.7	NA	664	1629.090909	3046	1067	1674.272727	2650	0.537651822	0.973677226	1.293255132	81.62842029	NA	NA	NA	NA	0	0	0	forward	chr4:184213134-184213569	chr4	184213134	184213569	NA
853	853	1	29	9	chr5:178255593-178255653	A_76_P0356998	32246	FALSE	FLJ21628	ref|NM_030613|ref|FLJ21628:102	INSIDE	-1021	1121	2143	100	15	12	17	0.5104993	0.766666667	NA	156	267.0909091	572	188	474.3636364	1138	0.145869947	0.656647627	0.946902655	84.18287055	NA	NA	NA	NA	0	0	0	forward	chr5:178254604-178256746	chr5	178254604	178256746	LongFragment
854	854	1	30	9	chr1:94997828-94997768	A_76_P0206851	31816	FALSE	MGC45474	ref|NM_152369|ref|MGC45474:-399	PROMOTER	-686	747	1434	100	15	13	13	0.612273361	0.666666667	NA	542	1256.181818	2831	834	1291.545455	2239	0.462847419	0.963927794	1.313993174	80.98191159	NA	NA	NA	NA	0	0	0	reverse	chr1:94997114-94998547	chr1	94997114	94998547	NA
855	855	1	31	9	chr2:96624220-96624280	A_76_P0108240	31386	FALSE	ARID5A	ref|NM_006673|ref|ARID5A:-87	PROMOTER	-69	1107	1177	100	21	20	10	0.701784197	0.733333333	NA	161	246	468	198	453.8181818	1261	0.133227597	0.687237485	1.257575758	83.35966117	NA	NA	NA	NA	0	0	0	forward	chr2:96624183-96625359	chr2	96624183	96625359	NA
856	856	1	32	9	chr17:20740673-20740733	A_76_P0140911	30956	FALSE	MGC87631	ref|NM_001004306|ref|MGC87631:-658	PROMOTER	NA	NA	NA	NA	NA	NA	NA	NA	0.566666667	NA	1171	3339.181818	8373	1590	2776.181818	4414	0.378352181	1.199996147	2.216046616	74.78004512	NA	2	2	2	0	0	0	forward	NA:NA-NA	NA	NA	NA	InternalCut
857	857	1	33	9	chr4:184740777-184740717	A_76_P0316589	30526	FALSE	CARF	ref|NM_017632|ref|CARF:-190	PROMOTER	-197	301	499	100	10	8	5	0.745490982	0.783333333	NA	689	1901.181818	5427	842	1916.727273	3764	0.60041301	0.946201381	1.517193179	84.99786682	NA	NA	NA	NA	0	0	0	reverse	chr4:184740552-184741050	chr4	184740552	184741050	NA
858	858	1	34	9	chr10:124704003-124703943	A_76_P0433643	30096	FALSE	C10orf88	ref|NM_024942|ref|C10orf88:-210	PROMOTER	-508	223	732	100	8	8	6	0.651639344	0.65	NA	105	198.4545455	332	193	481.6363636	1271	0.111723053	0.538139862	0.932642487	80.95582918	NA	NA	NA	NA	0	0	0	reverse	chr10:124703467-124704198	chr10	124703467	124704198	NA
859	859	1	35	9	chr19:12694647-12694587	A_76_P0551231	29666	FALSE	TNPO2	ref|NM_013433|ref|TNPO2:-539|ref|MGC2803:11912	PROMOTER	NA	NA	NA	NA	NA	NA	NA	NA	0.583333333	NA	532	1000.454545	2006	665	1094.909091	1761	0.569593148	0.920278366	1.282816229	76.05022519	NA	NA	NA	NA	0	0	0	reverse	NA:NA-NA	NA	NA	NA	InternalCut
860	860	1	36	9	chr14:95071366-95071306	A_76_P0505886	29236	FALSE	C14orf87	ref|NM_016417|ref|C14orf87:261	INSIDE	-701	591	1293	100	17	10	12	0.64037123	0.616666667	NA	583	1250.181818	2481	778	1304.545455	2069	0.466027178	0.942749129	1.237288136	77.99131889	NA	NA	NA	NA	0	0	0	reverse	chr14:95070637-95071929	chr14	95070637	95071929	NA
861	861	1	37	9	chr5:45731983-45731923	A_76_P0316146	28806	FALSE	HCN1	ref|NM_021072|ref|HCN1:24	INSIDE	-517	170	688	100	16	8	6	0.731104651	0.75	NA	129	274.5454545	607	273	478.1818182	1147	0.150828248	0.642156614	1.032727273	83.96259974	NA	NA	NA	NA	0	0	0	reverse	chr5:45731438-45732125	chr5	45731438	45732125	NA
862	862	1	38	9	chr2:64793555-64793495	A_76_P0277617	28376	FALSE	SERTAD2	ref|NM_014755|ref|SERTAD2:-828	PROMOTER	-32	90	123	100	0	1	1	0.479674797	0.583333333	NA	473	1404.363636	3575	661	1411	2338	0.485380117	0.949073249	1.529084688	76.53668561	NA	NA	NA	NA	0	0	0	reverse	chr2:64793495-64793617	chr2	64793495	64793617	NA
863	863	1	39	9	chr17:60483782-60483842	A_76_P0147041	27946	FALSE	GNA13	ref|NM_006572|ref|GNA13:-596	PROMOTER	-1311	294	1606	100	22	12	14	0.693648817	0.566666667	NA	48	64.90909091	85	106	273.9090909	905	0.055248619	0.355618425	0.685483871	76.27936444	NA	NA	NA	NA	0	0	0	forward	chr17:60482503-60484108	chr17	60482503	60484108	NA
864	864	1	40	9	chr5:112658316-112658376	A_76_P0320277	27516	FALSE	MCC	ref|NM_002387|ref|MCC:-145|mgcs|BC009279:165	PROMOTER	-257	37	295	100	1	7	3	0.694915254	0.683333333	NA	2125	3471.272727	7635	1745	2989.636364	4884	0.682847896	1.149153288	1.594944642	80.1562048	NA	NA	NA	NA	0	0	0	forward	chr5:112658091-112658385	chr5	112658091	112658385	NA
865	865	1	41	9	LACC:Intensity272	LACC:Intensity272	27086	pos	LACC:Intensity272			-20	107	128	85	0	0	1	39.0625	40	NA	56	85.45454545	156	106	291.5454545	946	0.062367865	0.438861071	0.943396226	NA	NA	NA	NA	NA	NA	NA	NA	NA
866	866	1	42	9	chr6:79844453-79844513	A_76_P0128451	26656	FALSE	PHIP	ref|NM_017934|ref|PHIP:225	INSIDE	-697	1091	1789	100	17	19	16	0.631637786	0.566666667	NA	431	867	1564	525	863.2727273	1476	0.45464135	1.072127876	1.537142857	74.59510879	NA	NA	NA	NA	0	0	0	forward	chr6:79843788-79845576	chr6	79843788	79845576	NA
867	867	1	43	9	NegativeControl	(-)3xSLv1	26226	neg	(-)3xSLv1			NA	NA	NA	NA	NA	NA	NA	NA	NA	NA	37	48.09090909	80	97	259.8181818	892	0.041479821	0.302310959	0.816326531	NA	NA	NA	NA	NA	NA	NA	NA	NA
868	868	1	44	9	chr14:95575100-95575160	A_76_P0513987	25796	FALSE	C14orf132	ref|NM_020215|ref|C14orf132:-300	PROMOTER	-111	303	415	100	4	5	4	0.703614458	0.616666667	NA	509	1941	3350	614	2045.545455	4047	0.292389853	1.047771652	2.063226744	77.42670871	NA	NA	NA	NA	0	0	0	forward	chr14:95575021-95575435	chr14	95575021	95575435	NA
869	869	1	45	9	chr8:12853206-12853146	A_76_P0411843	25366	FALSE	FLJ36980	ref|NM_182598|ref|FLJ36980:-59	PROMOTER	-613	569	1183	100	11	10	11	0.59509721	0.6	NA	205	328.0909091	609	229	472	1082	0.266173752	0.791347265	1.109243697	76.99362666	NA	NA	NA	NA	0	0	0	reverse	chr8:12852565-12853747	chr8	12852565	12853747	NA
870	870	1	46	9	chr5:114660029-114659969	A_76_P0344171	24936	FALSE	MGC39633	ref|NM_152549|ref|MGC39633:-135	PROMOTER	-219	677	897	100	11	8	8	0.678929766	0.65	NA	236	462.9090909	978	300	606.4545455	1294	0.313755796	0.800972149	1.185454545	79.50242501	NA	NA	NA	NA	0	0	0	reverse	chr5:114659782-114660678	chr5	114659782	114660678	NA
871	871	1	47	9	chr1:3592531-3592471	A_76_P0229539	24506	FALSE	TP73	ref|NM_005427|ref|TP73:216|ref|WDR8:-2707	INSIDE	-282	71	354	100	6	6	3	0.771186441	0.7	NA	985	2088.818182	3992	1186	1741.181818	2585	0.562291435	1.193897962	1.975036711	80.81116035	NA	NA	NA	NA	0	0	0	reverse	chr1:3592221-3592574	chr1	3592221	3592574	NA
872	872	1	48	9	chr3:114716794-114716734	A_76_P0340274	24076	FALSE	LOC152185	ref|NM_144718|ref|LOC152185:-71	PROMOTER	-810	851	1662	100	10	12	15	0.536101083	0.7	NA	556	1036	2406	693	1055.545455	1877	0.50877193	0.975411274	1.281832712	82.20053348	NA	NA	NA	NA	0	0	0	reverse	chr3:114715956-114717617	chr3	114715956	114717617	NA
873	873	1	49	9	chr2:58185874-58185814	A_76_P0298995	23646	FALSE	VRK2	ref|NM_006296|ref|VRK2:368|ccds|CCDS1859.1:-1773	INSIDE	-317	646	964	100	11	3	9	0.599585062	0.55	NA	350	826.0909091	1526	474	945.6363636	1403	0.355329949	0.887123802	1.306794055	75.32792724	NA	NA	NA	NA	0	0	0	reverse	chr2:58185529-58186492	chr2	58185529	58186492	NA
874	874	1	50	9	chr16:88466987-88466927	A_76_P0498580	23216	FALSE	KIAA1049	ref|NM_014972|ref|SPIRE2:44550|ref|KIAA1049:-562	PROMOTER	NA	NA	NA	NA	NA	NA	NA	NA	0.533333333	NA	578	1359.636364	4287	703	1248.636364	2321	0.547867299	1.001218971	1.847048686	73.74918303	NA	NA	NA	NA	0	0	0	reverse	NA:NA-NA	NA	NA	NA	InternalCut
875	875	1	51	9	chr16:21077286-21077346	A_76_P0169855	22786	FALSE	DNAH3	ref|NM_017539|ref|DNAH3:947|ref|LOC57146:-184	INSIDE	NA	NA	NA	NA	NA	NA	NA	NA	0.6	NA	165	285.6363636	519	235	436.0909091	994	0.238430584	0.739040124	1.067901235	77.22422325	NA	NA	NA	NA	0	0	0	forward	NA:NA-NA	NA	NA	NA	InternalCut
876	876	1	52	9	chr14:102313204-102313144	A_76_P0158025	22356	FALSE	TRAF3	ref|NM_003300|ref|TRAF3:-394	PROMOTER	-569	206	776	100	5	13	7	0.730670103	0.75	NA	248	474.6363636	1136	332	582.7272727	1137	0.374670185	0.8572844	1.573407202	84.06744116	NA	NA	NA	NA	0	0	0	reverse	chr14:102312607-102313382	chr14	102312607	102313382	NA
877	877	1	53	9	chr11:46595259-46595319	A_76_P0144170	21926	FALSE	FLJ32675	ref|NM_173811|ref|FLJ32675:64|ref|KIAA0652:-413	INSIDE	-1101	887	1989	100	13	10	17	0.509803922	0.683333333	NA	2838	4873.181818	10620	2666	3988.181818	6965	0.830948905	1.184339588	1.533069531	80.40601465	NA	NA	NA	NA	0	0	0	forward	chr11:46594190-46596178	chr11	46594190	46596178	NA
878	878	1	54	9	chr15:73658769-73658709	A_76_P0141885	21496	FALSE	PTPN9	ref|NM_002833|ref|PTPN9:-59	PROMOTER	-1112	213	1326	100	23	13	12	0.693815988	0.7	NA	973	1407.090909	2601	948	1339	2104	0.74445111	1.035617199	1.28867543	80.718647	NA	NA	NA	NA	0	0	0	reverse	chr15:73657629-73658954	chr15	73657629	73658954	NA
879	879	1	55	9	chr5:134942018-134941958	A_76_P0325929	21066	FALSE	CXCL14	ref|NM_004887|ref|CXCL14:880	INSIDE	-203	173	377	100	2	3	3	0.580901857	0.633333333	NA	594	967.3636364	1473	712	961.2727273	1330	0.516541353	1.020910594	1.4375	78.67384038	NA	NA	NA	NA	0	0	0	reverse	chr5:134941787-134942163	chr5	134941787	134942163	NA
880	880	1	56	9	chr20:5879474-5879414	A_76_P0537871	20636	FALSE	MCM8	ref|NM_032485|ref|MCM8:147|ref|CGI-09:-271	INSIDE	-302	193	496	100	7	5	4	0.608870968	0.633333333	NA	524	1384.454545	3463	623	1412.181818	2467	0.38785558	1.004291089	1.589261129	78.75901736	NA	NA	NA	NA	0	0	0	reverse	chr20:5879144-5879639	chr20	5879144	5879639	NA
881	881	1	57	9	chr10:133645446-133645506	A_76_P0100153	20206	FALSE	BNIP3	ref|NM_004052|ref|BNIP3:-51	PROMOTER	-319	381	701	100	11	16	6	0.774607703	0.766666667	NA	704	1935.727273	4300	770	1796	3325	0.490250696	1.108048368	2.045710267	85.96245508	NA	NA	NA	NA	0	0	0	forward	chr10:133645159-133645859	chr10	133645159	133645859	NA
882	882	1	58	9	chr8:124322860-124322800	A_76_P0401264	19776	FALSE	FLJ14825	ref|NM_032847|ref|FLJ14825:-32|ref|ZHX1:32898|mgcs|BC012379:25978	PROMOTER	-660	509	1170	100	14	9	10	0.621367521	0.716666667	NA	447	844.7272727	1718	606	898.8181818	1461	0.446323529	0.948490634	1.408320493	83.13338313	NA	NA	NA	NA	0	0	0	reverse	chr8:124322172-124323341	chr8	124322172	124323341	NA
883	883	1	59	9	chr19:4353646-4353586	A_76_P0151227	19346	FALSE	SH3GL1-CHAF1A	ref|NM_003025|ref|NM_005483|ref|SH3GL1:-2145|ref|CHAF1A:-43	DIVERGENT_PROMOTER	-568	923	1492	100	8	15	13	0.611260054	0.733333333	NA	192	404	831	301	531.9090909	1072	0.313432836	0.842519103	1.837758112	83.4904945	NA	NA	NA	NA	0	0	0	reverse	chr19:4353050-4354541	chr19	4353050	4354541	NA
884	884	1	60	9	chr1:23415900-23415960	A_76_P0129650	18916	FALSE	HNRPR	ref|NM_005826|ref|HNRPR:160|ccds|CCDS232.1:-3123	INSIDE	-67	143	211	100	6	4	2	0.744075829	0.733333333	NA	256	687.3636364	1923	423	791.2727273	1265	0.401253918	0.846554444	1.793843284	83.39274567	NA	NA	NA	NA	0	0	0	forward	chr1:23415865-23416075	chr1	23415865	23416075	NA
885	885	1	61	9	chr1:162399412-162399352	A_76_P0128534	18486	FALSE	ALDH9A1	ref|NM_000696|ref|ALDH9A1:376|mgcs|BC012108:-262	INSIDE	-258	157	416	100	6	3	4	0.682692308	0.65	NA	2360	3564.272727	5833	1917	2963.454545	4533	0.57867897	1.229413566	1.615750757	80.09938646	NA	NA	NA	NA	0	0	0	reverse	chr1:162399126-162399541	chr1	162399126	162399541	NA
886	886	1	62	9	chr7:16458546-16458606	A_76_P0119958	18056	FALSE	ANKMY2	ref|NM_020319|ref|ANKMY2:62|ref|BZW2:-422	INSIDE	-710	396	1107	100	6	3	10	0.599819332	0.666666667	NA	188	293.8181818	477	245	464.2727273	1159	0.167385677	0.774146271	1.260714286	80.12990156	NA	NA	NA	NA	0	0	0	forward	chr7:16457868-16458974	chr7	16457868	16458974	NA
887	887	1	63	9	chr3:197647792-197647852	A_76_P0137522	17626	FALSE	LOC116211	ref|NM_138461|mgcs|BC047420:-217	PROMOTER	NA	NA	NA	NA	NA	NA	NA	NA	0.65	NA	1168	1554.363636	2648	1060	1418.636364	2200	0.555661275	1.124183486	1.391509434	79.94487771	NA	NA	NA	NA	0	0	0	forward	NA:NA-NA	NA	NA	NA	InternalCut
888	888	1	64	9	chr11:118497372-118497312	A_76_P0425490	17196	FALSE	MIZF	ref|NM_015517|ref|TMEM24:14040|ref|MIZF:-155	PROMOTER	-703	31	735	100	2	6	7	0.529251701	0.683333333	NA	566	1114.090909	2826	664	1134.818182	1977	0.592505855	0.942398255	1.429438543	80.62837392	NA	NA	NA	NA	0	0	0	reverse	chr11:118496641-118497375	chr11	118496641	118497375	NA
889	889	1	65	9	chr1:152345910-152345850	A_76_P0111448	16766	FALSE	ASH1L	ref|NM_018489|ref|ASH1L:-654	PROMOTER	-510	145	656	100	3	10	6	0.719512195	0.633333333	NA	619	1391.909091	3344	868	1285.272727	2382	0.524425287	1.032065076	1.420262664	78.42863699	NA	NA	NA	NA	0	0	0	reverse	chr1:152345372-152346027	chr1	152345372	152346027	NA
890	890	1	66	9	chr3:198965617-198965557	A_76_P0322217	16336	FALSE	FYTTD1	ref|NM_032288|ref|FYTTD1:595	INSIDE	-639	312	952	100	23	17	8	0.723739496	0.666666667	NA	117	159.3636364	304	156	351.7272727	909	0.138613861	0.574900385	1.005291005	80.3264191	NA	NA	NA	NA	0	0	0	reverse	chr3:198964950-198965901	chr3	198964950	198965901	NA
891	891	1	67	9	chr9:128544380-128544440	A_76_P0394617	15906	FALSE	PKN3	ref|NM_013355|ref|PKN3:55|ref|SET:12996	INSIDE	-301	907	1209	100	19	21	11	0.700578991	0.716666667	NA	2216	4381.181818	9255	2209	3634.727273	6353	0.747921695	1.178697796	1.643872114	82.5934253	NA	NA	NA	NA	0	0	0	forward	chr9:128544111-128545319	chr9	128544111	128545319	NA
892	892	1	68	9	chr5:127446703-127446643	A_76_P0330545	15476	FALSE	SLC12A2	ref|NM_001046|ref|SLC12A2:-708	PROMOTER	NA	NA	NA	NA	NA	NA	NA	NA	0.716666667	NA	608	879.2727273	1924	657	913.1818182	1343	0.539000876	0.96317158	1.432613552	82.6390129	NA	NA	NA	NA	0	0	0	reverse	NA:NA-NA	NA	NA	NA	InternalCut
893	893	1	69	9	chr16:83602364-83602304	A_76_P0156357	15046	FALSE	ZDHHC7	ref|NM_017740|ref|ZDHHC7:308	INSIDE	-85	803	889	100	17	8	8	0.681664792	0.733333333	NA	1256	4098.909091	9463	946	3652.181818	14458	0.218909946	1.547807682	4.686973749	82.39248925	NA	NA	NA	NA	0	0	0	reverse	chr16:83602251-83603139	chr16	83602251	83603139	NA
894	894	1	70	9	chr13:35818430-35818490	A_76_P0497174	14616	FALSE	SPG20	ref|NM_015087|ref|SPG20:-7	INSIDE	-628	176	805	100	3	14	7	0.644720497	0.75	NA	4839	6893.090909	12783	4178	6551	9005	0.594669628	1.071642777	1.545146863	84.58119656	NA	NA	NA	NA	0	0	0	forward	chr13:35817834-35818638	chr13	35817834	35818638	NA
895	895	1	71	9	chr15:36644279-36644219	A_76_P0147397	14186	FALSE	RASGRP1	ref|NM_005739|ref|RASGRP1:-25	INSIDE	-95	360	456	100	7	12	4	0.74122807	0.833333333	NA	606	1488.090909	3205	726	1547.909091	2776	0.55035461	0.916154164	1.283029947	87.15339052	NA	NA	NA	NA	0	0	0	reverse	chr15:36644156-36644611	chr15	36644156	36644611	NA
896	896	1	72	9	chr15:24799367-24799307	A_76_P0144486	13756	FALSE	GABRG3	ref|NM_033223|ref|GABRG3:-75	PROMOTER	-138	584	723	100	9	12	6	0.677731674	0.75	NA	2391	4091.909091	8391	1959	3520.818182	6002	0.713988714	1.140618066	1.481985164	83.63983326	NA	NA	NA	NA	0	0	0	reverse	chr15:24799201-24799923	chr15	24799201	24799923	NA
897	897	1	73	9	chr12:121510355-121510295	A_76_P0150358	13326	FALSE	ZCCHC8	ref|NM_017612|ref|ZCCHC8:73|ref|FLJ11021:26101	INSIDE	NA	NA	NA	NA	NA	NA	NA	NA	0.666666667	NA	1310	2317.454545	4393	1405	1952.090909	3066	0.813664596	1.178517864	1.689632546	79.50031779	NA	NA	NA	NA	0	0	0	reverse	NA:NA-NA	NA	NA	NA	InternalCut
898	898	1	74	9	chr6:7855790-7855850	A_76_P0349203	12896	FALSE	TXNDC5	ref|NM_030810|ref|TXNDC5:220|mgcs|BC001199:-55	INSIDE	-471	830	1302	100	19	26	12	0.73655914	0.65	NA	1041	3038.909091	8414	1376	2769.636364	5349	0.449673812	1.06484613	1.5730043	79.79481871	NA	NA	NA	NA	0	0	0	forward	chr6:7855351-7856652	chr6	7855351	7856652	NA
899	899	1	75	9	chr3:132583372-132583432	A_76_P0130012	12466	FALSE	NUDT16	ref|NM_152395|ref|NUDT16:-2|ccds|CCDS3070.1:-43	INSIDE	-31	252	284	100	3	6	3	0.697183099	0.733333333	NA	2127	3799.545455	8048	2126	3408.545455	6214	0.838659634	1.076292195	1.405518687	83.41208289	NA	NA	NA	NA	0	0	0	forward	chr3:132583373-132583656	chr3	132583373	132583656	5pCut
900	900	1	76	9	chr2:105412565-105412505	A_76_P0135548	12036	FALSE	MGC5509	ref|NM_024093|ref|MGC5509:5|ref|TGFBRAP1:-7888	INSIDE	-685	1849	2535	100	9	3	22	0.461538462	0.65	NA	236	406.3636364	878	249	544.3636364	1011	0.389713155	0.80620808	1.310447761	79.01275067	NA	NA	NA	NA	0	0	0	reverse	chr2:105411852-105414386	chr2	105411852	105414386	LongFragment
901	901	1	77	9	chr1:54978547-54978487	A_76_P0211587	11606	FALSE	FLJ20619	ref|NM_017904|ref|FLJ20619:375|ref|FLJ40201:-5239	INSIDE	-212	307	520	100	5	11	5	0.715384615	0.683333333	NA	1836	3223.363636	7749	1798	2845.272727	5698	0.680393586	1.082959033	1.432741617	80.60392782	NA	NA	NA	NA	0	0	0	reverse	chr1:54978307-54978826	chr1	54978307	54978826	NA
902	902	1	78	9	chr12:3056458-3056518	A_76_P0169012	11176	FALSE	NET	ref|NM_006675|ref|NET-5:-329	PROMOTER	-350	905	1256	100	20	13	11	0.739649682	0.716666667	NA	339	506.7272727	1000	406	637	1122	0.47327249	0.822069838	1.117318436	81.60311696	NA	NA	NA	NA	0	0	0	forward	chr12:3056140-3057395	chr12	3056140	3057395	NA
903	903	1	79	9	chr6:72054984-72054924	A_76_P0349738	10746	FALSE	OGFRL1	ref|NM_024576|ref|OGFRL1:-243	PROMOTER	-269	299	569	100	11	6	5	0.717047452	0.766666667	NA	1830	4125.909091	8717	1971	3258.636364	5261	0.557247259	1.248139857	1.703204377	83.54879485	NA	NA	NA	NA	0	0	0	reverse	chr6:72054687-72055255	chr6	72054687	72055255	NA
904	904	1	80	9	PC_00000004	PC_00000004	10316	pos	PC_00000004			NA	NA	NA	NA	NA	NA	NA	NA	NA	NA	189	365	700	224	504.9090909	985	0.218274112	0.904021955	2.022321429	NA	NA	NA	NA	NA	NA	NA	NA	NA
905	905	1	81	9	chr20:32877316-32877376	A_76_P0266072	9886	FALSE	NCOA6	ref|NM_014071|ref|NCOA6:-252	PROMOTER	-1573	253	1827	100	21	17	16	0.617952928	0.533333333	NA	146	281.4545455	660	172	415	671	0.377272727	0.746318076	1.259541985	74.61765735	NA	NA	NA	NA	0	0	0	forward	chr20:32875775-32877601	chr20	32875775	32877601	NA
906	906	1	82	9	chr15:88446325-88446385	A_76_P0139494	9456	FALSE	IDH2	ref|NM_002168|ref|IDH2:357	INSIDE	-126	888	1015	100	19	20	9	0.729064039	0.816666667	NA	212	330.3636364	665	292	484.0909091	769	0.341935484	0.708682002	1.108333333	87.78845085	NA	NA	NA	NA	0	0	0	forward	chr15:88446231-88447245	chr15	88446231	88447245	NA
907	907	1	83	9	chr11:8982697-8982637	A_76_P0166675	9026	FALSE	NRIP3	ref|NM_020645|ref|NRIP3:-543	PROMOTER	-980	277	1258	100	25	12	11	0.726550079	0.666666667	NA	463	815.3636364	1734	522	858.7272727	1504	0.700552486	0.93533943	1.16091954	79.46055009	NA	NA	NA	NA	0	0	0	reverse	chr11:8981689-8982946	chr11	8981689	8982946	NA
908	908	1	84	9	chr19:482913-482853	A_76_P0536257	8596	FALSE	CDC34	ref|NM_004359|ref|CDC34:151|ccds|CCDS12030.1:-48	INSIDE	-642	61	704	100	21	24	6	0.808238636	0.833333333	NA	121	164.6363636	278	144	320.5454545	573	0.251308901	0.599998304	0.947115385	87.43497926	NA	NA	NA	NA	0	0	0	reverse	chr19:482243-482946	chr19	482243	482946	NA
909	909	1	85	9	chr5:72148362-72148422	A_76_P0104795	8166	FALSE	TNPO1	ref|NM_002270|ref|TNPO1:139	INSIDE	-253	1162	1416	100	11	11	12	0.548728814	0.733333333	NA	817	1584.818182	3440	824	1479	2600	0.648373984	1.035040065	1.379025599	82.68334031	NA	NA	NA	NA	0	0	0	forward	chr5:72148141-72149556	chr5	72148141	72149556	NA
910	910	1	86	9	chr9:137224227-137224287	A_76_P0115106	7736	FALSE	ENTPD2	ref|NM_001246|ref|ENTPD2:85|ref|NPDC1:-7765|ref|C9orf140:16608	INSIDE	NA	NA	NA	NA	NA	NA	NA	NA	0.783333333	NA	980	2102.363636	3540	1516	1939.545455	2919	0.609452736	1.078988306	1.470976253	85.99036687	NA	NA	NA	NA	0	0	0	forward	chr9:137223608-137228142	chr9	137223608	137228142	LongFragment
911	911	1	87	9	chr10:7869973-7869913	A_76_P0136285	7306	FALSE	KIN	ref|NM_012311|ref|KIN:7|ref|ATP5C1:-155	INSIDE	-463	397	861	100	7	8	8	0.651567944	0.65	NA	76	105.6363636	202	102	264.3636364	510	0.188235294	0.480236076	0.745098039	79.06854933	NA	NA	NA	NA	0	0	0	reverse	chr10:7869482-7870342	chr10	7869482	7870342	NA
912	912	1	88	9	chr2:37370124-37370184	A_76_P0126373	6876	FALSE	CEBPZ	ref|NM_005760|ref|CEBPZ:237|ref|PRO1853:-286	INSIDE	NA	NA	NA	NA	NA	NA	NA	NA	0.666666667	NA	791	1666.272727	3877	872	1521	2429	0.641296688	1.068304164	1.663948498	79.4800086	NA	NA	NA	NA	0	0	0	forward	NA:NA-NA	NA	NA	NA	InternalCut
913	913	1	89	9	chr16:21518606-21518666	A_76_P0531714	6446	FALSE	DREV1	ref|NM_016025|ref|DREV1:224	INSIDE	NA	NA	NA	NA	NA	NA	NA	NA	0.666666667	NA	2137	4405.636364	9317	2049	4019.545455	6722	0.540658922	1.097023084	1.580491942	80.25561462	NA	NA	NA	NA	0	0	0	forward	chr16:NA-NA	chr16	NA	NA
914	914	1	90	9	chr1:116628110-116628170	A_76_P0233678	6016	FALSE	ATP1A1	ref|NM_001001586|ref|ATP1A1:263|ccds|CCDS887.1:-35	INSIDE	-80	1124	1205	100	17	12	11	0.674688797	0.633333333	NA	125	322.5454545	662	196	471.7272727	656	0.337704918	0.707520896	1.209821429	78.08892408	NA	NA	NA	NA	0	0	0	forward	chr1:116628062-116629266	chr1	116628062	116629266	NA
915	915	1	91	9	chr21:46879756-46879816	A_76_P0248326	5586	FALSE	HRMT1L1	ref|NM_001535|ref|HRMT1L1:-168	PROMOTER	-1181	1239	2421	100	5	21	22	0.546881454	0.666666667	NA	534	815.2727273	1258	563	800.2727273	1139	0.72851296	1.02995144	1.501557632	79.71641082	NA	NA	NA	NA	0	0	0	forward	chr21:46878607-46881027	chr21	46878607	46881027	LongFragment
916	916	1	92	9	chrX:153339212-153339272	A_76_P0154822	5156	FALSE	G6PD-IKBKG	ref|NM_000402|ref|NM_003639|ref|G6PD:-69|ref|IKBKG:-523|mgcs|BC012114:5080	DIVERGENT_PROMOTER	-963	67	1031	100	15	14	9	0.685741998	0.6	NA	267	472.6363636	1125	386	553	813	0.457627119	0.845919221	1.383763838	77.14979519	NA	NA	NA	NA	0	0	0	forward	chrX:153338281-153339311	chrX	153338281	153339311	NA
917	917	1	93	9	chr7:47848654-47848594	A_76_P0357422	4726	FALSE	SUNC1	ref|NM_152782|ref|SUNC1:-6680	PROMOTER	-1434	335	1770	100	12	10	16	0.523163842	0.65	NA	424	628	1299	410	681.2727273	1061	0.555555556	0.918577679	1.224316682	79.69342333	NA	NA	NA	NA	0	0	0	reverse	chr7:47847192-47848961	chr7	47847192	47848961	NA
918	918	1	94	9	chr12:100773340-100773400	A_76_P0153845	4296	FALSE	MGC4170-FLJ11259	ref|NM_024312|ref|NM_018370|mgcs|BC018435:-226	DIVERGENT_PROMOTER	-328	1293	1622	100	22	19	14	0.642416769	0.65	NA	3794	5063.727273	9919	2958	4026.818182	6406	1.014976959	1.254970379	1.578453215	79.97762907	NA	NA	NA	NA	0	0	0	forward	chr12:100773044-100774665	chr12	100773044	100774665	NA
919	919	1	95	9	chr17:76623872-76623812	A_76_P0140240	3866	FALSE	BAIAP2	ref|NM_017450|ref|BAIAP2:286|ref|FLJ90757:-3932	INSIDE	-438	1188	1627	100	28	18	15	0.685310387	0.766666667	NA	687	2154.272727	7897	905	1341.363636	2134	0.623626374	1.612062087	6.75534645	84.94887626	NA	NA	NA	NA	0	0	0	reverse	chr17:76623406-76625032	chr17	76623406	76625032	NA
920	920	1	96	9	chr6:76368429-76368369	A_76_P0351600	3436	FALSE	SENP6	ref|NM_015571|ref|SENP6:-561	PROMOTER	-290	73	364	100	3	5	3	0.766483516	0.633333333	NA	155	257.9090909	474	220	378.0909091	642	0.459940653	0.716107852	0.992481203	79.21623161	NA	NA	NA	NA	0	0	0	reverse	chr6:76368111-76368474	chr6	76368111	76368474	NA
921	921	1	97	9	chr5:14196241-14196181	A_76_P0344144	3006	FALSE	TRIO	ref|NM_007118|ref|TRIO:-617	PROMOTER	-162	574	737	100	18	17	7	0.743554953	0.666666667	NA	490	940.2727273	1725	685	1059.090909	1634	0.470106986	0.924472387	1.302292264	80.65631765	NA	NA	NA	NA	0	0	0	reverse	chr5:14196051-14196787	chr5	14196051	14196787	NA
922	922	1	98	9	chr16:82782142-82782082	A_76_P0532397	2576	FALSE	TAF1C-LOC161931	ref|NM_139353|ref|NM_139174|ref|TAF1C:-3949|ref|LOC161931:-132	DIVERGENT_PROMOTER	-97	198	296	100	2	2	3	0.635135135	0.633333333	NA	379	604.2727273	1170	441	706	1103	0.559822747	0.86495416	1.099811676	78.44027218	NA	NA	NA	NA	0	0	0	reverse	chr16:82782017-82782312	chr16	82782017	82782312	NA
923	923	1	99	9	LACC:GD13C_14_2	LACC:GD13C_14_2	2146	pos	LACC:GD13C_14_2			-418	592	1011	100	2	2	8	40.75173096	40	NA	48	67.27272727	87	98	252.9090909	556	0.124100719	0.355025929	0.805555556	NA	NA	NA	NA	NA	NA	NA	NA	NA
924	924	1	100	9	LACC:GD21C_11_6	LACC:GD21C_11_6	1716	pos	LACC:GD21C_11_6			-100	124	225	100	0	0	2	47.11111111	48.33333333	NA	182	402.1818182	672	322	575.9090909	881	0.404428904	0.746169487	1.187116564	NA	NA	NA	NA	NA	NA	NA	NA	NA
925	925	1	101	9	chr20:61356225-61356165	A_76_P0243540	1286	FALSE	C20orf58	ref|NM_152864|ref|C20orf58:140	INSIDE	-910	737	1648	100	28	20	15	0.734223301	0.7	NA	429	697.3636364	1395	454	792.9090909	1196	0.547686497	0.881348924	1.16638796	81.3271599	NA	NA	NA	NA	0	0	0	reverse	chr20:61355287-61356934	chr20	61355287	61356934	NA
926	926	1	102	9	chr4:140580196-140580256	A_76_P0341939	856	FALSE	NDUFC1-NARG1	ref|NM_002494|ref|NM_057175|ref|NDUFC1:-5664|ref|NARG1:-54	DIVERGENT_PROMOTER	-175	600	776	100	13	4	7	0.649484536	0.683333333	NA	176	2028.181818	10959	368	701.5454545	1701	0.131687243	4.439751712	29.53908356	80.56255389	NA	NA	NA	NA	0	0	0	forward	chr4:140580053-140580828	chr4	140580053	140580828	NA
927	927	1	103	9	chr3:41215436-41215376	A_76_P0304615	426	FALSE	CTNNB1	ref|NM_001904|ref|CTNNB1:-609	PROMOTER	-367	2009	2377	100	25	27	21	0.617164493	0.8	NA	1856	3147.545455	6398	1627	2820.818182	4395	0.652865287	1.114882024	1.531263292	86.12929443	NA	NA	NA	NA	0	0	0	reverse	chr3:41215041-41217417	chr3	41215041	41217417	LongFragment
928	928	1	1	10	chr16:87687848-87687908	A_76_P0514531	44071	FALSE	LOC197322	ref|NM_174917|ref|LOC197322:54|ccds|CCDS10974.1:-6712	INSIDE	-290	464	755	100	18	16	7	0.741721854	0.683333333	NA	550	978.8181818	1987	641	1145.181818	1890	0.442757009	0.879988851	1.181331748	80.16935069	NA	NA	NA	NA	0	0	0	forward	chr16:87687590-87688344	chr16	87687590	87688344	NA
929	929	1	2	10	chr19:12810071-12810131	A_76_P0170189	43641	FALSE	RTBDN-MAST1	ref|NM_031429|ref|NM_014975|ref|RTBDN:-2871|ref|MAST1:-246	DIVERGENT_PROMOTER	-365	385	751	100	7	7	7	0.645805593	0.6	NA	1494	2415.363636	4390	1288	2226.636364	3725	0.756952842	1.171330972	2.116452268	77.94351752	NA	NA	NA	NA	0	0	0	forward	chr19:12809738-12810488	chr19	12809738	12810488	NA
930	930	1	3	10	chr5:76542016-76541956	A_76_P0319485	43211	FALSE	PDE8B	ref|NM_003719|ref|PDE8B:-475	PROMOTER	-944	1473	2418	100	15	26	21	0.654259719	0.85	NA	699	1185.909091	2450	842	1335.363636	2350	0.486769231	0.924547272	1.330166271	88.39933161	NA	NA	NA	NA	0	0	0	reverse	chr5:76541044-76543461	chr5	76541044	76543461	LongFragment
931	931	1	4	10	chr14:74418168-74418228	A_76_P0158867	42781	FALSE	DLST	ref|NM_001933|ref|DLST:-173	PROMOTER	-540	861	1402	100	11	13	13	0.601997147	0.65	NA	1336	2091	4603	1263	2211.636364	3580	0.587510994	0.938978087	1.292614434	79.51624732	NA	NA	NA	NA	0	0	0	forward	chr14:74417660-74419061	chr14	74417660	74419061	NA
932	932	1	5	10	chr17:17050697-17050757	A_76_P0524964	42351	FALSE	LOC201164	ref|NM_178836|ref|LOC201164:-370|ref|FLCN:30494	PROMOTER	-64	220	285	100	0	4	3	0.712280702	0.666666667	NA	11536	17268.54545	32843	8909	12086.63636	17458	0.883812405	1.415118588	1.881257876	79.91658232	NA	NA	NA	NA	0	0	0	forward	chr17:17050665-17050949	chr17	17050665	17050949	NA
933	933	1	6	10	chr8:73150548-73150608	A_76_P0132787	41921	FALSE	TRPA1	ref|NM_007332|ref|TRPA1:-205	PROMOTER	-1095	329	1425	100	2	13	12	0.544561404	0.466666667	NA	230	550.1818182	1115	513	943.3636364	1535	0.187296417	0.6207143	1.009746589	71.25054348	NA	NA	NA	NA	0	0	0	forward	chr8:73149485-73150909	chr8	73149485	73150909	NA
934	934	1	7	10	chr21:39099205-39099265	A_76_P0244490	41491	FALSE	ETS2	ref|NM_005239|ref|ETS2:-483	PROMOTER	-718	833	1552	100	18	16	14	0.650773196	0.616666667	NA	718	1632.454545	3698	744	1767.818182	3062	0.530193906	0.913469719	1.430054645	78.62903728	NA	NA	NA	NA	0	0	0	forward	chr21:39098519-39100070	chr21	39098519	39100070	NA
935	935	1	8	10	chr15:63457372-63457312	A_76_P0149427	41061	FALSE	PUNC	ref|NM_004884|ref|PUNC:37|ref|NOPE:45121	INSIDE	-452	686	1139	100	25	21	10	0.715539947	0.766666667	NA	308	392.6363636	663	326	698.0909091	1276	0.24137931	0.700783204	1.150306748	85.4343484	NA	NA	NA	NA	0	0	0	reverse	chr15:63456892-63458030	chr15	63456892	63458030	NA
936	936	1	9	10	chr22:35740008-35739948	A_76_P0254313	40631	FALSE	TST	ref|NM_003312|ref|TST:13|ref|MPST:-312	INSIDE	-159	547	707	100	16	18	6	0.786421499	0.766666667	NA	146	183.8181818	246	199	507.0909091	1152	0.154171067	0.513403488	1.060301508	85.06781649	NA	NA	NA	NA	0	0	0	reverse	chr22:35739821-35740527	chr22	35739821	35740527	NA
937	937	1	10	10	LACC:IntensityN	LACC:IntensityN	40201	pos	LACC:IntensityN			-392	657	1050	100	1	0	9	45.33333333	48.33333333	NA	1598	3347.090909	7809	1360	2928	5415	0.815353738	1.111682112	1.442105263	NA	NA	NA	NA	NA	NA	NA	NA	NA
938	938	1	11	10	chr19:7020785-7020725	A_76_P0168949	39771	FALSE	ZNF557	ref|NM_024341|ref|ZNF557:35	INSIDE	-74	311	386	100	7	5	3	0.634715026	0.616666667	NA	176	260	378	202	535.6363636	1230	0.229545455	0.621404048	1.059405941	77.58647991	NA	NA	NA	NA	0	0	0	reverse	chr19:7020683-7021068	chr19	7020683	7021068	NA
939	939	1	12	10	chr14:54439144-54439204	A_76_P0150463	39341	FALSE	GCH1	ref|NM_000161|ref|GCH1:105|ccds|CCDS9720.1:-43	INSIDE	-409	326	736	100	14	10	7	0.729619565	0.716666667	NA	132	207.2727273	417	198	482.7272727	968	0.191115702	0.533878111	0.863636364	82.59989022	NA	NA	NA	NA	0	0	0	forward	chr14:54438767-54439502	chr14	54438767	54439502	NA
940	940	1	13	10	chr7:115733769-115733829	A_76_P0409771	38911	FALSE	CAV2	ref|NM_001233|ref|CAV2:405	INSIDE	-122	1556	1679	100	15	9	15	0.56045265	0.65	NA	1862	3593.363636	8564	1548	3095.727273	5441	0.707715697	1.123478303	1.573975372	78.98785268	NA	NA	NA	NA	0	0	0	forward	chr7:115733679-115735357	chr7	115733679	115735357	NA
941	941	1	14	10	chr4:44569624-44569684	A_76_P0118914	38481	FALSE	GNPDA2	ref|NM_138335|ref|GNPDA2:-114	PROMOTER	-781	589	1371	100	6	10	12	0.534646244	0.616666667	NA	4456	8827.454545	20717	4011	7227	12026	0.806550665	1.205243415	1.807923903	78.23706262	NA	NA	NA	NA	0	0	0	forward	chr4:44568875-44570245	chr4	44568875	44570245	NA
942	942	1	15	10	chr1:36291327-36291267	A_76_P0212617	38051	FALSE	TRAPPC3	ref|NM_014408|ref|TRAPPC3:-7137	PROMOTER	-667	215	883	100	20	15	8	0.756511891	0.583333333	NA	4249	8862.272727	17501	4598	7043.636364	11469	0.594182632	1.246100015	1.579901153	77.5425331	NA	NA	NA	NA	0	0	0	reverse	chr1:36290632-36291514	chr1	36290632	36291514	NA
943	943	1	16	10	chr12:70119670-70119610	A_76_P0148248	37621	FALSE	LGR5	ref|NM_003667|ref|LGR5:-439	PROMOTER	-382	968	1351	100	13	15	12	0.633604737	0.65	NA	501	802.3636364	1334	603	952.6363636	1520	0.507906977	0.873611106	1.165957447	79.41499567	NA	NA	NA	NA	0	0	0	reverse	chr12:70119260-70120610	chr12	70119260	70120610	NA
944	944	1	17	10	chr19:61571218-61571278	A_76_P0553013	37191	FALSE	ZNF542	ref|NM_194319|ref|ZNF542:-71	PROMOTER	-2164	1358	3523	100	7	9	31	0.473743968	0.616666667	NA	113	201.4545455	283	181	464.8181818	1125	0.178723404	0.566055063	1.056701031	79.07486089	NA	NA	NA	NA	0	0	0	forward	chr19:61569086-61572608	chr19	61569086	61572608	LongFragment
945	945	1	18	10	chr9:105086504-105086564	A_76_P0108279	36761	FALSE	CDW92	ref|NM_080546|ref|CDW92:-128	PROMOTER	NA	NA	NA	NA	NA	NA	NA	NA	0.766666667	NA	864	1860.909091	3606	1025	1933.545455	3113	0.419213974	1.023351135	1.523182957	84.47559453	NA	NA	NA	NA	0	0	0	forward	NA:NA-NA	NA	NA	NA	InternalCut
946	946	1	19	10	chr11:2847623-2847683	A_76_P0427880	36331	FALSE	KCNQ1DN	ref|NM_018722|ref|KCNQ1DN:-215	PROMOTER	-2241	85	2327	100	12	18	20	0.572410829	0.683333333	NA	106	240.5454545	367	257	494.7272727	1134	0.162826421	0.582619155	0.941358025	80.76424206	NA	NA	NA	NA	0	0	0	forward	chr11:2845414-2847740	chr11	2845414	2847740	LongFragment
947	947	1	20	10	chr15:50648572-50648512	A_76_P0145003	35901	FALSE	ARPP	ref|NM_006628|ref|ARPP-19:-37	PROMOTER	-759	238	998	100	6	5	9	0.631262525	0.7	NA	457	1084.727273	2027	610	1177	1844	0.524513096	0.911546194	1.450224215	82.212266	NA	NA	NA	NA	0	0	0	reverse	chr15:50647785-50648782	chr15	50647785	50648782	NA
948	948	1	21	10	chr13:112290358-112290298	A_76_P0171524	35471	FALSE	TUBGCP3	ref|NM_006322|ref|TUBGCP3:154|ccds|CCDS9525.1:-33	INSIDE	-1665	1019	2685	100	23	18	24	0.541899441	0.8	NA	1204	2635.818182	5271	1416	2478.636364	4036	0.610542477	1.060689012	1.549429658	86.92133472	NA	NA	NA	NA	0	0	0	reverse	chr13:112288665-112291349	chr13	112288665	112291349	LongFragment
949	949	1	22	10	chr1:119967129-119967069	A_76_P0233214	35041	FALSE	PHGDH	ref|NM_006623|ref|PHGDH:548	INSIDE	NA	NA	NA	NA	NA	NA	NA	NA	0.633333333	NA	1201	2364.909091	4098	1606	2042.272727	2971	0.705226072	1.145517351	1.475690608	79.68343774	NA	NA	NA	NA	0	0	0	reverse	NA:NA-NA	NA	NA	NA	InternalCut
950	950	1	23	10	chr1:12013739-12013799	A_76_P0210371	34611	FALSE	FLJ12438	ref|NM_021933|ref|FLJ12438:-19|ref|MFN2:39135	INSIDE	-221	90	312	100	4	1	3	0.653846154	0.65	NA	2979	5357.545455	10179	2974	4368	6874	0.923753666	1.207935687	1.480797207	78.59557379	NA	NA	NA	NA	0	0	0	forward	chr1:12013550-12013861	chr1	12013550	12013861	NA
951	951	1	24	10	chr12:104004058-104004118	A_76_P0480872	34181	FALSE	KIAA1033	ref|NM_015275|ref|KIAA1033:130	INSIDE	-348	1261	1610	100	13	8	14	0.548447205	0.633333333	NA	387	618.8181818	1201	422	758.8181818	1384	0.437138728	0.851575383	1.213270142	77.6676059	NA	NA	NA	NA	0	0	0	forward	chr12:104003742-104005351	chr12	104003742	104005351	NA
952	952	1	25	10	chr2:84597945-84597885	A_76_P0103580	33751	FALSE	SUCLG1	ref|NM_003849|ref|SUCLG1:128	INSIDE	-283	323	607	100	6	2	5	0.647446458	0.7	NA	163	297.8181818	487	251	504	1182	0.18358714	0.697816506	1.187692308	81.42725026	NA	NA	NA	NA	0	0	0	reverse	chr2:84597634-84598240	chr2	84597634	84598240	NA
953	953	1	26	10	chr7:126886329-126886389	A_76_P0113768	33321	FALSE	SND1	ref|NM_014390|ref|SND1:175	INSIDE	-565	247	813	100	7	9	7	0.666666667	0.633333333	NA	5622	9301.272727	18969	5163	7547.090909	12715	0.91043882	1.200315585	1.501900238	78.9192871	NA	NA	NA	NA	0	0	0	forward	chr7:126885796-126886608	chr7	126885796	126886608	NA
954	954	1	27	10	chr1:4625484-4625544	A_76_P0115913	32891	FALSE	SHREW1	ref|NM_018836|ref|SHREW1:37|ccds|CCDS54.1:-344	INSIDE	-765	661	1427	100	35	40	13	0.789067975	0.766666667	NA	151	207.3636364	334	208	467.5454545	1343	0.117647059	0.578518371	0.9375	85.00998548	NA	NA	NA	NA	0	0	0	forward	chr1:4624751-4626177	chr1	4624751	4626177	NA
955	955	1	28	10	LACC:IntensityE	LACC:IntensityE	32461	pos	LACC:IntensityE			-1029	1030	2060	100	20	0	18	55.24271845	56.66666667	NA	7582	19779.72727	45867	8268	14152.09091	25134	0.656109726	1.327492135	2.010564152	NA	NA	NA	NA	NA	NA	NA	NA	NA
956	956	1	29	10	chr3:128830598-128830538	A_76_P0326836	32031	FALSE	PODXL2	ref|NM_015720|ref|MCM2:30618|ref|PODXL2:-189	PROMOTER	-304	1373	1678	100	18	23	15	0.690107271	0.816666667	NA	612	1480.818182	3533	802	1531.818182	3040	0.385486361	0.951687942	1.62195122	87.45263472	NA	NA	NA	NA	0	0	0	reverse	chr3:128830266-128831943	chr3	128830266	128831943	NA
957	957	1	30	10	chr12:47811422-47811482	A_76_P0143447	31601	FALSE	K	ref|NM_006082|ref|K-ALPHA-1:119|mgcs|BC008659:-44|mgcs|BC015883:-63|mgcs|BC017004:-51|mgcs|BC033064:-3265	INSIDE	NA	NA	NA	NA	NA	NA	NA	NA	0.633333333	NA	200	354.7272727	609	244	568.7272727	1357	0.257184967	0.732410198	1.223529412	78.15315245	NA	NA	NA	NA	0	0	0	forward	NA:NA-NA	NA	NA	NA	InternalCut
958	958	1	31	10	chr12:118890078-118890018	A_76_P0476917	31171	FALSE	LOC92558	ref|NM_207311|ref|LOC92558:-319	PROMOTER	-939	498	1438	100	28	33	13	0.767037552	0.75	NA	481	908.3636364	2135	581	1003.272727	1737	0.502014968	0.906725764	1.330218069	83.42949782	NA	NA	NA	NA	0	0	0	reverse	chr12:118889111-118890548	chr12	118889111	118890548	NA
959	959	1	32	10	chr9:137224287-137224227	A_76_P0401635	30741	FALSE	ENTPD2	ref|NM_001246|ref|ENTPD2:85|ref|NPDC1:-7765|ref|C9orf140:16608	INSIDE	NA	NA	NA	NA	NA	NA	NA	NA	0.783333333	NA	2795	4538.272727	7465	2279	3985.727273	6380	0.722611249	1.155321878	1.726439791	85.99036687	NA	NA	NA	NA	0	0	0	reverse	chr9:137223608-137228142	chr9	137223608	137228142	LongFragment
960	960	1	33	10	chr5:140024414-140024354	A_76_P0100078	30311	FALSE	FLJ20195	ref|NM_017706|ref|IK:16817|ref|FLJ20195:-221|ref|DND1:8971|ref|HARS:26771	PROMOTER	NA	NA	NA	NA	NA	NA	NA	NA	0.466666667	NA	121	210	342	160	444.1818182	1334	0.186656672	0.602870825	0.976744186	69.6985778	NA	NA	NA	NA	0	0	0	reverse	NA:NA-NA	NA	NA	NA	InternalCut
961	961	1	34	10	chr21:39477978-39478038	A_76_P0165238	29881	FALSE	DSCR2	ref|NM_203433|ref|DSCR2:-698|ref|WDR9:129418	PROMOTER	-348	277	626	100	1	4	5	0.49201278	0.35	NA	57	92.81818182	173	103	330.3636364	1076	0.07527881	0.432592906	0.86407767	66.20309519	NA	NA	NA	NA	0	0	0	forward	chr21:39477662-39478287	chr21	39477662	39478287	NA
962	962	1	35	10	LACC:Intensity287	LACC:Intensity287	29451	pos	LACC:Intensity287			-1029	71	1101	100	0	1	9	48.86466848	46.66666667	NA	189	370.4545455	511	239	492.3636364	1274	0.201726845	0.91806137	1.765799257	NA	NA	NA	NA	NA	NA	NA	NA	NA
963	963	1	36	10	chr17:40581541-40581601	A_76_P0516438	29021	FALSE	HIS1	ref|NM_006460|ref|ACBD4:12992|ref|HIS1:-80	PROMOTER	-673	246	920	100	2	6	8	0.531521739	0.55	NA	83	156.0909091	301	163	395.3636364	1101	0.098092643	0.495566176	0.883838384	75.71613528	NA	NA	NA	NA	0	0	0	forward	chr17:40580900-40581819	chr17	40580900	40581819	NA
964	964	1	37	10	chr16:18986719-18986659	A_76_P0529996	28591	FALSE	COQ7	ref|NM_016138|ref|COQ7:262|ref|TMC7:83859	INSIDE	-84	291	376	100	2	3	3	0.627659574	0.733333333	NA	1258	2903.181818	4936	1372	2642.363636	3876	0.742015614	1.080332239	1.367458867	83.62792136	NA	NA	NA	NA	0	0	0	reverse	chr16:18986607-18986982	chr16	18986607	18986982	NA
965	965	1	38	10	chr1:42952050-42951990	A_76_P0129027	28161	FALSE	LOC374969	ref|NM_199342|ref|LOC374969:-4|ref|ERMAP:-8321	INSIDE	-1794	281	2076	100	12	9	18	0.513969171	0.666666667	NA	263	429.2727273	1073	330	594.1818182	1201	0.269775187	0.760889509	1.120041754	79.55580409	NA	NA	NA	NA	0	0	0	reverse	chr1:42950228-42952303	chr1	42950228	42952303	LongFragment
966	966	1	39	10	chr15:24569704-24569764	A_76_P0146005	27731	FALSE	GABRB3	ref|NM_021912|ref|GABRB3:286|ref|GABRB3:-390	INSIDE	-1345	1088	2434	100	29	29	22	0.665981923	0.75	NA	372	1156.272727	3003	617	1186.636364	2068	0.424196018	0.931433733	1.575	84.41651485	NA	NA	NA	NA	0	0	0	forward	chr15:24568391-24570824	chr15	24568391	24570824	LongFragment
967	967	1	40	10	chr1:9818816-9818876	A_76_P0231612	27301	FALSE	CLSTN1	ref|NM_001009566|ref|CLSTN1:-30|mgcs|BC033902:-538	INSIDE	-703	681	1385	100	15	20	12	0.667148014	0.6	NA	354	610.4545455	1178	382	695.3636364	1350	0.478518519	0.928932914	1.302277433	76.8815171	NA	NA	NA	NA	0	0	0	forward	chr1:9818145-9819529	chr1	9818145	9819529	NA
968	968	1	41	10	chr12:26002660-26002600	A_76_P0481781	26871	FALSE	C12orf2	ref|NM_007211|ref|C12orf2:-600	PROMOTER	-1129	502	1632	100	18	18	15	0.582107843	0.683333333	NA	433	910.7272727	2233	589	948	1775	0.55019305	0.90781068	1.599570201	81.78089448	NA	NA	NA	NA	0	0	0	reverse	chr12:26001503-26003134	chr12	26001503	26003134	NA
969	969	1	42	10	LACC:Intensity285	LACC:Intensity285	26441	pos	LACC:Intensity285			-241	165	407	100	1	0	4	54.54545455	58.33333333	NA	275	408.9090909	604	300	544.9090909	1151	0.403127715	0.82443705	1.325520833	NA	NA	NA	NA	NA	NA	NA	NA	NA
970	970	1	43	10	chr5:132975507-132975567	A_76_P0341213	26011	FALSE	FSTL4	ref|NM_015082|ref|FSTL4:585	INSIDE	-340	769	1110	100	23	21	10	0.756756757	0.716666667	NA	224	376.4545455	830	319	548.5454545	1070	0.241121495	0.726834357	1.023323615	82.48089494	NA	NA	NA	NA	0	0	0	forward	chr5:132975199-132976308	chr5	132975199	132976308	NA
971	971	1	44	10	chr10:99780759-99780699	A_76_P0447635	25581	FALSE	CRTAC1	ref|NM_018058|ref|CRTAC1:-154	PROMOTER	-486	243	730	100	15	18	7	0.769863014	0.8	NA	2011	4028.818182	8432	1727	3549.363636	5701	0.644894027	1.140590678	1.767297374	85.54517565	NA	NA	NA	NA	0	0	0	reverse	chr10:99780245-99780974	chr10	99780245	99780974	NA
972	972	1	45	10	chr20:582087-582147	A_76_P0552181	25151	FALSE	C20orf139	ref|NM_080725|ref|C20orf139:-227|ref|SCRT2:22706	PROMOTER	-738	160	899	100	19	12	8	0.737486096	0.716666667	NA	272	488.4545455	828	342	613.9090909	1211	0.308835673	0.867160029	1.33908046	82.09133032	NA	NA	NA	NA	0	0	0	forward	chr20:581381-582279	chr20	581381	582279	NA
973	973	1	46	10	chr1:55064711-55064771	A_76_P0114805	24721	FALSE	DHCR24	ref|NM_014762|ref|DHCR24:185	INSIDE	-495	1209	1705	100	15	23	15	0.632258065	0.65	NA	507	1104.363636	1834	776	1130.545455	1745	0.515190692	0.985913706	1.31	79.33806881	NA	NA	NA	NA	0	0	0	forward	chr1:55064248-55065952	chr1	55064248	55065952	NA
974	974	1	47	10	chr10:105243681-105243621	A_76_P0126112	24291	FALSE	NEURL	ref|NM_004210|ref|NEURL:-386	PROMOTER	-223	159	383	100	7	8	3	0.772845953	0.816666667	NA	5644	24802.63636	46341	8133	17283.72727	32952	0.171279437	1.729037498	3.892419374	86.78057637	NA	NA	NA	NA	0	0	0	reverse	chr10:105243430-105243812	chr10	105243430	105243812	NA
975	975	1	48	10	chr8:42515916-42515856	A_76_P0119735	23861	FALSE	SLC20A2	ref|NM_006749|ref|SLC20A2:339|ccds|CCDS6133.1:-4907	INSIDE	-875	441	1317	100	26	17	12	0.656036446	0.65	NA	1428	2951.636364	6209	1303	2414.909091	3752	0.536082474	1.201055207	1.734188412	79.4751759	NA	NA	NA	NA	0	0	0	reverse	chr8:42515013-42516329	chr8	42515013	42516329	NA
976	976	1	49	10	chr12:119370092-119370032	A_76_P0485155	23431	FALSE	SFRS9	ref|NM_003769|ref|SFRS9:216|ref|15E1.2:23059	INSIDE	-768	1078	1847	100	13	25	16	0.652409312	0.633333333	NA	208	334.6363636	703	251	484	1061	0.265786993	0.755816362	1.13022508	78.40434867	NA	NA	NA	NA	0	0	0	reverse	chr12:119369296-119371142	chr12	119369296	119371142	NA
977	977	1	50	10	chr6:166766716-166766656	A_76_P0113037	23001	FALSE	BRP44L	ref|NM_016098|ref|BRP44L:211	INSIDE	-1238	400	1639	100	22	21	15	0.637583893	0.733333333	NA	253	498.0909091	877	431	621.7272727	1086	0.327808471	0.834296884	1.433333333	82.47886261	NA	NA	NA	NA	0	0	0	reverse	chr6:166765450-166767088	chr6	166765450	166767088	NA
978	978	1	51	10	LACC:Arb_pectin:209_416_14	LACC:Arb_pectin:209_416_14	22571	pos	LACC:Arb_pectin:209_416_14			NA	NA	NA	NA	NA	NA	NA	NA	NA	7	803	42198.63636	65535	800	11570.81818	22712	0.634281201	2.94250985	4.981755986	NA	NA	NA	NA	NA	NA	NA	NA	NA
979	979	1	52	10	chr5:170747454-170747394	A_76_P0104494	22141	FALSE	NPM1	ref|NM_002520|ref|NPM1:-37	PROMOTER	-415	893	1309	100	13	14	11	0.651642475	0.6	NA	1330	2394.454545	6325	1290	2080.636364	3823	0.617455896	1.114166244	1.745790781	76.11969566	NA	NA	NA	NA	0	0	0	reverse	chr5:170747011-170748319	chr5	170747011	170748319	NA
980	980	1	53	10	chr16:29983766-29983826	A_76_P0527839	21711	FALSE	ALDOA	ref|NM_000034|ref|ALDOA:11805|ref|ALDOA:-748	INSIDE	-242	190	433	100	6	5	4	0.669745958	0.583333333	NA	532	1123.818182	2505	695	1203.545455	1892	0.406601124	0.948856862	1.477004717	76.66704316	NA	NA	NA	NA	0	0	0	forward	chr16:29983556-29983988	chr16	29983556	29983988	NA
981	981	1	54	10	chr13:20931409-20931469	A_76_P0137928	21281	FALSE	FLJ25952	ref|NM_153251|ref|FLJ25952:-16	INSIDE	-293	737	1031	100	8	7	9	0.634335597	0.716666667	NA	170	389.8181818	860	294	562.3636364	893	0.190369541	0.711429925	1.131944444	81.77273305	NA	1	1	1	0	0	0	forward	chr13:20931148-20932178	chr13	20931148	20932178	NA
982	982	1	55	10	chr21:39642142-39642202	A_76_P0258274	20851	FALSE	HMGN1	ref|NM_004965|ref|HMGN1:745	INSIDE	-216	2075	2292	100	22	17	20	0.62609075	0.633333333	NA	613	2026.818182	5655	855	1968.727273	3268	0.328431373	0.983324904	1.857752957	78.65895376	NA	NA	NA	NA	0	0	0	forward	chr21:39641958-39644249	chr21	39641958	39644249	LongFragment
983	983	1	56	10	chr16:88295559-88295499	A_76_P0153324	20421	FALSE	MGC26885	ref|NM_152339|ref|MGC26885:71|ref|CDK10:14951|ref|C16orf7:17749	INSIDE	-85	773	859	100	11	8	8	0.722933644	0.7	NA	479	780.0909091	1351	455	874.0909091	1337	0.689440994	0.9052257	1.214928058	80.76045026	NA	NA	NA	NA	0	0	0	reverse	chr16:88295446-88296304	chr16	88295446	88296304	NA
984	984	1	57	10	chr7:86619570-86619630	A_76_P0131700	19991	FALSE	TP53AP1-CROT	ref|NM_007233|ref|NM_021151|ref|TP53AP1:-118|ref|CROT:-61	DIVERGENT_PROMOTER	NA	NA	NA	NA	NA	NA	NA	NA	0.666666667	NA	176	232.9090909	309	181	368.6363636	1013	0.207305035	0.775902301	1.201612903	79.88614902	NA	NA	NA	NA	0	0	0	forward	NA:NA-NA	NA	NA	NA	InternalCut
985	985	1	58	10	chr2:241974252-241974192	A_76_P0309344	19561	FALSE	HDLBP	ref|NM_005336|ref|HDLBP:1003|ref|SEPT2:-490	INSIDE	-48	50	99	100	0	0	1	0.535353535	0.516666667	NA	283	558.8181818	1153	359	697.1818182	1097	0.414767548	0.855808006	1.4	73.90197794	NA	NA	NA	NA	0	0	0	reverse	chr2:241974176-241974274	chr2	241974176	241974274	NA
986	986	1	59	10	chr17:70284031-70284091	A_76_P0146649	19131	FALSE	EBSP	ref|NM_015654|ref|EBSP:4|ref|SLC9A3R1:27683|ref|FLJ20255:-207	INSIDE	-122	329	452	100	7	8	4	0.712389381	0.7	NA	1218	2350.272727	3875	1635	2100.727273	3142	0.744954128	1.114036685	1.763677383	80.82929141	NA	NA	NA	NA	0	0	0	forward	chr17:70283941-70284392	chr17	70283941	70284392	NA
987	987	1	60	10	chr15:39310150-39310210	A_76_P0141420	18701	FALSE	MGC33637	ref|NM_152596|ref|MGC33637:7|ref|CHP:-548	INSIDE	-101	189	291	100	5	2	3	0.656357388	0.6	NA	150	346.7272727	661	370	559.9090909	1084	0.251845018	0.664940972	1.2147806	77.76004175	NA	NA	NA	NA	0	0	0	forward	chr15:39310081-39310371	chr15	39310081	39310371	NA
988	988	1	61	10	chr7:101667315-101667375	A_76_P0121286	18271	FALSE	C7orf19	ref|NM_032831|ref|PRKRIP1:36816|ref|C7orf19:-397	PROMOTER	-527	737	1265	100	20	13	11	0.701976285	0.683333333	NA	415	674.6363636	1429	466	782.3636364	1468	0.358991826	0.923137096	1.483904465	81.12124779	NA	NA	NA	NA	0	0	0	forward	chr7:101666820-101668084	chr7	101666820	101668084	NA
989	989	1	62	10	chr15:82945086-82945146	A_76_P0531701	17841	FALSE	ZFP29	ref|NM_181877|ref|ZFP29:-136|ref|ZSCAN2:-136	PROMOTER	-126	228	355	100	6	2	3	0.670422535	0.666666667	NA	215	382.2727273	663	327	544.6363636	1411	0.215450035	0.801877526	1.20795107	79.57397721	NA	NA	NA	NA	0	0	0	forward	chr15:82944992-82945346	chr15	82944992	82945346	NA
990	990	1	63	10	NegativeControl	(-)3xSLv1	17411	neg	(-)3xSLv1			NA	NA	NA	NA	NA	NA	NA	NA	NA	NA	32	47.18181818	90	78	275.2727273	1068	0.030898876	0.298063605	0.623853211	NA	NA	NA	NA	NA	NA	NA	NA	NA
991	991	1	64	10	chrX:48882793-48882733	A_76_P0242430	16981	FALSE	PPP1R3F	ref|NM_033215|ref|PPP1R3F:76|ref|FOXP3:-5104	INSIDE	-527	1100	1628	100	20	17	15	0.694717445	0.816666667	NA	156	398.1818182	1091	340	596	1045	0.171936759	0.698719521	1.300357569	86.83571917	NA	NA	NA	NA	0	0	0	reverse	chrX:48882238-48883865	chrX	48882238	48883865	NA
992	992	1	65	10	chr20:56658891-56658831	A_76_P0238157	16551	FALSE	STX16	ref|NM_001001433|ref|STX16:-872	PROMOTER	-1126	642	1769	100	22	20	16	0.648954211	0.85	NA	483	1125.363636	2964	612	1170	2205	0.494370522	0.951412409	1.344217687	88.98511182	NA	NA	NA	NA	0	0	0	reverse	chr20:56657737-56659505	chr20	56657737	56659505	NA
993	993	1	66	10	chr2:96204095-96204155	A_76_P0132355	16121	FALSE	ADRA2B	ref|NM_000682|ref|ADRA2B:-363|ref|ASTL:21924	PROMOTER	-218	347	566	100	14	11	5	0.763250883	0.716666667	NA	576	1021.090909	2270	542	1057.909091	1782	0.516447368	0.952940979	1.273849607	82.36005933	NA	NA	NA	NA	0	0	0	forward	chr2:96203909-96204474	chr2	96203909	96204474	NA
994	994	1	67	10	chr5:153550204-153550144	A_76_P0114579	15691	FALSE	GALNT10	ref|NM_198321|ref|GALNT10:-313	PROMOTER	-203	807	1011	100	19	13	9	0.735905045	0.65	NA	608	1100	2986	564	1080.181818	1737	0.509572901	0.998899027	1.816301703	80.24514559	NA	NA	NA	NA	0	0	0	reverse	chr5:153549973-153550983	chr5	153549973	153550983	NA
995	995	1	68	10	chr1:193902343-193902283	A_76_P0206916	15261	FALSE	FRBZ1	ref|NM_194314|ref|FRBZ1:-1005	PROMOTER	NA	NA	NA	NA	NA	NA	NA	NA	0.6	NA	86	118	205	125	312.7272727	840	0.126190476	0.490736958	0.798850575	75.71141395	NA	NA	NA	NA	0	0	0	reverse	NA:NA-NA	NA	NA	NA	InternalCut
996	996	1	69	10	chr16:11799037-11798977	A_76_P0524982	14831	FALSE	ZC3HDC7	ref|NM_014153|mgcs|BC046363:-499	PROMOTER	-61	717	779	100	3	2	6	0.562259307	0.633333333	NA	169	240.6363636	416	222	439.8181818	958	0.246346555	0.6625389	0.977477477	78.73947633	NA	NA	NA	NA	0	0	0	reverse	chr16:11798948-11799726	chr16	11798948	11799726	NA
997	997	1	70	10	chr20:1321587-1321647	A_76_P0158730	14401	FALSE	FKBP1A	ref|NM_000801|ref|FKBP1A:128	INSIDE	-363	109	473	100	6	5	4	0.756871036	0.666666667	NA	269	528.8181818	920	443	731.0909091	1241	0.236905721	0.784499413	1.281337047	79.54516704	NA	NA	NA	NA	0	0	0	forward	chr20:1321256-1321728	chr20	1321256	1321728	NA
998	998	1	71	10	chr11:45900009-45900069	A_76_P0139335	13971	FALSE	GYLTL1B	ref|NM_152312|ref|GYLTL1B:268|ref|PEX16:-3857	INSIDE	-262	152	415	100	6	4	4	0.636144578	0.65	NA	268	446.0909091	660	342	581.1818182	989	0.357810414	0.85594113	1.532163743	79.77378151	NA	NA	NA	NA	0	0	0	forward	chr11:45899779-45900193	chr11	45899779	45900193	NA
999	999	1	72	10	chrX:37186825-37186885	A_76_P0167513	13541	FALSE	LANCL3	ref|NM_198511|ref|LANCL3:-158	PROMOTER	-199	440	640	100	5	6	6	0.6375	0.583333333	NA	386	711.1818182	1531	529	807.4545455	1167	0.631578947	0.871120543	1.311910883	75.26195647	NA	1	1	1	0	0	0	forward	chrX:37186658-37187297	chrX	37186658	37187297	NA
1000	1000	1	73	10	chr7:91721619-91721559	A_76_P0127393	13111	FALSE	ODAG	ref|NM_021167|ref|ODAG:51|ccds|CCDS5625.1:-105	INSIDE	-281	399	681	100	12	6	6	0.738619677	0.716666667	NA	619	1100.090909	2432	625	1043.272727	1729	0.671933785	1.054806577	1.527058824	82.30243175	NA	NA	NA	NA	0	0	0	reverse	chr7:91721310-91721990	chr7	91721310	91721990	NA
1001	1001	1	74	10	chr8:28408406-28408346	A_76_P0396301	12681	FALSE	FZD3	ref|NM_017412|ref|FZD3:685|ref|FBXO16:-4673	INSIDE	-337	182	520	100	11	4	5	0.680769231	0.566666667	NA	211	327.9090909	601	206	456.4545455	867	0.452133795	0.774035678	1.075134168	75.98808604	NA	NA	NA	NA	0	0	0	reverse	chr8:28408041-28408560	chr8	28408041	28408560	NA
1002	1002	1	75	10	chr3:198082899-198082959	A_76_P0127760	12251	FALSE	SENP5	ref|NM_152699|ref|SENP5:-157	PROMOTER	-104	954	1059	100	18	12	9	0.692162417	0.683333333	NA	193	291.0909091	535	290	473.3636364	907	0.235942668	0.675125688	0.99257885	80.92497284	NA	NA	NA	NA	0	0	0	forward	chr3:198082827-198083885	chr3	198082827	198083885	NA
1003	1003	1	76	10	chr7:128064128-128064188	A_76_P0393191	11821	FALSE	FLNC	ref|NM_001458|ref|NAG6:38109|ref|FLNC:-435	PROMOTER	-149	313	463	100	8	7	4	0.725701944	0.683333333	NA	7963	33084.45455	65535	8862	25963.27273	58249	0.469536539	1.281778146	2.154275248	81.25743477	NA	NA	NA	NA	0	0	0	forward	chr7:128064011-128064473	chr7	128064011	128064473	NA
1004	1004	1	77	10	chrX:129031153-129031093	A_76_P0238926	11391	FALSE	PDCD8-RAB33A	ref|NM_145813|ref|NM_004794|ref|PDCD8:-5780|ref|RAB33A:-184	DIVERGENT_PROMOTER	-664	772	1437	100	10	17	13	0.657620042	0.65	NA	490	1053.636364	1990	545	1150.272727	2328	0.211340206	1.000937757	1.776785714	79.04717754	NA	NA	NA	NA	0	0	0	reverse	chrX:129030461-129031897	chrX	129030461	129031897	NA
1005	1005	1	78	10	chr2:27906306-27906366	A_76_P0296167	10961	FALSE	MRPL33	ref|NM_004891|ref|MRPL33:100|ref|RBKS:118538	INSIDE	-568	635	1204	100	8	4	11	0.534883721	0.666666667	NA	770	1586.909091	3363	842	1501.909091	2630	0.65134938	1.026940943	1.383725733	78.93316756	NA	NA	NA	NA	0	0	0	forward	chr2:27905770-27906973	chr2	27905770	27906973	NA
1006	1006	1	79	10	chr16:2521790-2521730	A_76_P0505950	10531	FALSE	PDPK1	ref|NM_002613|ref|CGI-14:11333|ref|PDPK1:-6210	PROMOTER	-504	420	925	100	5	10	8	0.635675676	0.683333333	NA	330	689.4545455	1491	502	912.5454545	1710	0.35380117	0.833085674	1.468965517	81.03659747	NA	NA	NA	NA	0	0	0	reverse	chr16:2521258-2522182	chr16	2521258	2522182	NA
1007	1007	1	80	10	chr4:4347061-4347001	A_76_P0103173	10101	FALSE	OTOP1	ref|NM_177998|ref|OTOP1:-338|ref|MGC13159:20975	PROMOTER	NA	NA	NA	NA	NA	NA	NA	NA	0.7	NA	2858	4031	7671	2401	3439.727273	5673	0.898188632	1.154344499	1.4806022	81.43630048	NA	1	1	1	0	0	0	reverse	chr4:2521258-2522182	chr4	2521258	2522182
1008	1008	1	81	10	chr20:60744289-60744229	A_76_P0264168	9671	FALSE	SLCO4A1	ref|NM_016354|ref|SLCO4A1:18	INSIDE	-508	686	1195	100	15	27	11	0.759832636	0.783333333	NA	4296	8456.727273	17140	3595	8054.545455	15927	0.368123393	1.192689133	1.711819887	85.69853872	NA	NA	NA	NA	0	0	0	reverse	chr20:60743753-60744947	chr20	60743753	60744947	NA
1009	1009	1	82	10	chr10:99486704-99486644	A_76_P0125303	9241	FALSE	ZFYVE27	ref|NM_001002261|ref|ZFYVE27:-200	PROMOTER	-179	1508	1688	100	8	5	15	0.577014218	0.633333333	NA	774	1102.727273	1853	635	1070.909091	1632	0.653488372	1.053323358	1.480314961	80.2935519	NA	NA	NA	NA	0	0	0	reverse	chr10:99486497-99488184	chr10	99486497	99488184	NA
1010	1010	1	83	10	chr3:13436583-13436643	A_76_P0301844	8811	FALSE	NUP210	ref|NM_024923|ref|NUP210:196	INSIDE	-179	413	593	100	11	20	5	0.801011804	0.616666667	NA	176	265.9090909	473	219	400.7272727	570	0.325925926	0.718027584	1.086757991	79.02315613	NA	NA	NA	NA	0	0	0	forward	chr3:13436436-13437028	chr3	13436436	13437028	NA
1011	1011	1	84	10	chrX:51072471-51072411	A_76_P0145520	8381	FALSE	NUDT11	ref|NM_018159|ref|NUDT11:54	INSIDE	-603	773	1377	100	13	15	12	0.65795207	0.683333333	NA	6677	10223.45455	22583	4831	7249.818182	11958	0.988687188	1.384283988	1.888526509	80.22978803	NA	1	1	1	0	0	0	reverse	chrX:51071840-51073216	chrX	51071840	51073216	NA
1012	1012	1	85	10	chr11:27341468-27341408	A_76_P0163907	7951	FALSE	NY	ref|NM_080654|ref|NY-REN-41:-99|ref|LGR4:109431	PROMOTER	-904	500	1405	100	6	7	13	0.545907473	0.7	NA	1094	3261.454545	7438	1056	2738	4969	0.390629256	1.138467802	1.547018092	81.65433532	NA	NA	NA	NA	0	0	0	reverse	chr11:27340536-27341940	chr11	27340536	27341940	NA
1013	1013	1	86	10	chr12:47637569-47637509	A_76_P0466536	7521	FALSE	ARF3	ref|NM_001659|ref|ARF3:38|ref|WNT10B:14271	INSIDE	-38	65	104	100	2	2	1	0.701923077	0.716666667	NA	324	634.7272727	1158	410	716.4545455	1036	0.446280992	0.911359515	1.453658537	81.86956355	NA	NA	NA	NA	0	0	0	reverse	chr12:47637503-47637606	chr12	47637503	47637606	NA
1014	1014	1	87	10	chr9:26882897-26882837	A_76_P0121105	7091	FALSE	C9orf82	ref|NM_024828|ref|C9orf82:-142	PROMOTER	-275	80	356	100	5	3	3	0.651685393	0.616666667	NA	2883	4281.363636	8354	2537	3757.909091	6036	0.838751966	1.126491836	1.384029158	79.16295645	NA	NA	NA	NA	0	0	0	reverse	chr9:26882594-26882949	chr9	26882594	26882949	NA
1015	1015	1	88	10	chr8:133562196-133562256	A_76_P0132572	6661	FALSE	KCNQ3	ref|NM_004519|ref|KCNQ3:-40	PROMOTER	-874	37	912	100	10	13	8	0.724780702	0.833333333	NA	465	1000.363636	2724	488	998	1875	0.578671329	0.961696754	1.4528	87.46654702	NA	NA	NA	NA	0	0	0	forward	chr8:133561354-133562265	chr8	133561354	133562265	NA
1016	1016	1	89	10	chr6:31432247-31432307	A_76_P0352562	6231	FALSE	HLA	ref|NM_005514|ref|HLA-B:637	INSIDE	-446	720	1167	100	18	12	10	0.69151671	0.583333333	NA	63	88.63636364	135	109	241.1818182	560	0.116071429	0.48136704	0.935483871	76.88125062	NA	2	1	1	0	0	0	forward	chr6:31431833-31432999	chr6	31431833	31432999	NA
1017	1017	1	90	10	chr20:33750478-33750418	A_76_P0139200	5801	FALSE	NFS1	ref|NM_021100|ref|NFS1:240|ref|C20orf52:-357|ref|RNPC2:43159	INSIDE	-408	1016	1425	100	12	15	12	0.609122807	0.616666667	NA	1462	2950.818182	4280	1621	2680.272727	3737	0.760833333	1.112116704	1.532019704	77.71922759	NA	NA	NA	NA	0	0	0	reverse	chr20:33750042-33751466	chr20	33750042	33751466	NA
1018	1018	1	91	10	chr5:73972053-73972113	A_76_P0320454	5371	FALSE	ENC1	ref|NM_003633|ref|ENC1:190|ccds|CCDS4021.1:-4017	INSIDE	-160	126	287	100	6	4	3	0.717770035	0.716666667	NA	349	736.9090909	1531	532	731	1124	0.540247678	0.988787246	1.362099644	82.10254009	NA	NA	NA	NA	0	0	0	forward	chr5:73971925-73972211	chr5	73971925	73972211	NA
1019	1019	1	92	10	chr17:43165624-43165564	A_76_P0147530	4941	FALSE	TBX21	ref|NM_013351|ref|TBX21:-14|mgcs|BC039739:-60	INSIDE	NA	NA	NA	NA	NA	NA	NA	NA	0.6	NA	43	60.90909091	97	96	214.2727273	507	0.084812623	0.36909058	0.642384106	76.87055316	NA	NA	NA	NA	0	0	0	reverse	NA:NA-NA	NA	NA	NA	InternalCut
1020	1020	1	93	10	chrX:152806187-152806247	A_76_P0257445	4511	FALSE	IRAK1	ref|NM_001569|ref|IRAK1:-28|ref|MECP2:77759	INSIDE	-1992	350	2343	100	34	15	21	0.696542894	0.733333333	NA	450	770.5454545	1487	488	850.5454545	1304	0.693113772	0.89881444	1.140337423	82.57388231	NA	NA	NA	NA	0	0	0	forward	chrX:152804227-152806569	chrX	152804227	152806569	LongFragment
1021	1021	1	94	10	chr2:128331826-128331886	A_76_P0132504	4081	FALSE	POLR2D	ref|NM_004805|ref|POLR2D:78|ref|MGC4268:26808	INSIDE	-327	1093	1421	100	13	14	13	0.562280084	0.6	NA	238	558.2727273	1166	484	698.2727273	1030	0.267716535	0.848181561	1.535008977	76.21734847	NA	NA	NA	NA	0	0	0	forward	chr2:128331531-128332951	chr2	128331531	128332951	NA
1022	1022	1	95	10	LACC:Intensity279	LACC:Intensity279	3651	pos	LACC:Intensity279			-214	1030	1245	100	2	1	10	49.35691318	55	NA	195	286.3636364	497	233	409.4545455	655	0.425954198	0.72888638	1.074675325	NA	NA	NA	NA	NA	NA	NA	NA	NA
1023	1023	1	96	10	chr7:138501895-138501835	A_76_P0123194	3221	FALSE	LUC7L2	ref|NM_016019|ref|LUC7L2:-397	PROMOTER	-277	882	1160	100	8	15	10	0.66637931	0.716666667	NA	873	1565.545455	2768	1121	1473.090909	2024	0.743045388	1.048154314	1.515175097	82.92379336	NA	NA	NA	NA	0	0	0	reverse	chr7:138501590-138502749	chr7	138501590	138502749	NA
1024	1024	1	97	10	chr10:45542318-45542258	A_76_P0126772	2791	FALSE	KIAA0592	ref|NM_015262|ref|KIAA0592:-384	PROMOTER	-437	270	708	100	1	3	7	0.543785311	0.533333333	NA	96	148.7272727	272	144	317.7272727	615	0.258536585	0.528185899	0.773869347	73.99796977	NA	1	1	1	0	0	0	reverse	chr10:45541853-45542560	chr10	45541853	45542560	NA
1025	1025	1	98	10	chr4:141803128-141803068	A_76_P0104694	2361	FALSE	ELMOD2	ref|NM_153702|ref|ELMOD2:142|ccds|CCDS3752.1:-1089	INSIDE	-80	208	289	100	3	7	3	0.702422145	0.766666667	NA	57	85.27272727	123	117	256.2727273	534	0.11423221	0.421674698	0.72327044	84.75949984	NA	NA	NA	NA	0	0	0	reverse	chr4:141803020-141803308	chr4	141803020	141803308	NA
1026	1026	1	99	10	chr2:27797821-27797881	A_76_P0129728	1931	FALSE	STAF65(gamma)	ref|NM_014860|ref|STAF65(gamma):249|ref|SLC4A1AP:-137	INSIDE	-162	1259	1422	100	11	5	13	0.567510549	0.55	NA	387	647.0909091	1170	474	733	1028	0.508055854	0.894561425	1.287545788	74.78713605	NA	NA	NA	NA	0	0	0	forward	chr2:27797691-27799112	chr2	27797691	27799112	NA
1027	1027	1	100	10	chr16:74157885-74157945	A_76_P0141836	1501	FALSE	GABARAPL2	ref|NM_007285|ref|GABARAPL2:166	INSIDE	-173	194	368	100	3	1	3	0.736413043	0.583333333	NA	123	267.3636364	417	251	408	632	0.238924051	0.711464224	1.235059761	76.89961652	NA	NA	NA	NA	0	0	0	forward	chr16:74157744-74158111	chr16	74157744	74158111	NA
1028	1028	1	101	10	chr20:43952688-43952748	A_76_P0164636	1071	FALSE	NEURL2	ref|NM_080749|ref|NEURL2:590|ref|ZSWIM1:9432|ref|C20orf165:-3073|ref|PPGB:-894|ref|PLTP:21475	INSIDE	-480	450	931	100	9	10	8	0.677765843	0.616666667	NA	2019	3404.454545	6113	1758	2888.818182	4423	0.631032376	1.182101953	1.690917108	77.49061265	NA	NA	NA	NA	0	0	0	forward	chr20:43952240-43953170	chr20	43952240	43953170	NA
1029	1029	1	102	10	chr6:109868582-109868642	A_76_P0130564	641	FALSE	PPIL6-SMPD2	ref|NM_173672|ref|NM_003080|ref|PPIL6:-90|ref|SMPD2:-46|ref|MICAL1:15271	DIVERGENT_PROMOTER	-163	131	295	100	8	6	3	0.786440678	0.716666667	NA	534	1179.090909	2895	745	1293.636364	2220	0.507060334	0.893551272	1.304054054	82.86497227	NA	NA	NA	NA	0	0	0	forward	chr6:109868451-109868745	chr6	109868451	109868745	NA
1030	1030	1	103	10	chr19:5929525-5929585	A_76_P0565341	211	FALSE	RANBP3	ref|NM_007320|ref|RANBP3:-442	PROMOTER	-262	175	438	100	4	7	4	0.671232877	0.733333333	NA	313	636.2727273	1362	461	849.9090909	1631	0.299816064	0.806143133	1.092436975	83.83278015	NA	NA	NA	NA	0	0	0	forward	chr19:5929295-5929732	chr19	5929295	5929732	NA
1031	1031	1	1	11	chr20:17460289-17460229	A_76_P0539077	44285	FALSE	BFSP1	ref|NM_001195|ref|BFSP1:-285|mgcs|BC041483:27346	PROMOTER	-1413	100	1514	100	16	23	14	0.591149273	0.55	NA	902	1468.181818	3164	992	1756.454545	2905	0.501893287	0.886877842	1.366894198	75.19400425	NA	NA	NA	NA	0	0	0	reverse	chr20:17458848-17460361	chr20	17458848	17460361	NA
1032	1032	1	2	11	chr5:102623089-102623029	A_76_P0344187	43855	FALSE	LOC90355	ref|NM_033211|ref|LOC90355:719	INSIDE	-981	419	1401	100	17	21	12	0.719486081	0.7	NA	73	115.7272727	170	162	457.8181818	913	0.080308031	0.378198531	0.697530864	81.72241884	NA	NA	NA	NA	0	0	0	reverse	chr5:102622080-102623480	chr5	102622080	102623480	NA
1033	1033	1	3	11	chr4:160002082-160002022	A_76_P0125872	43425	FALSE	PPID	ref|NM_005038|ref|PPID:105	INSIDE	-220	34	255	100	3	0	2	0.615686275	0.533333333	NA	161	683.1818182	1047	465	995.1818182	1456	0.148661127	0.73976954	1.29925187	73.35969557	NA	NA	NA	NA	0	0	0	reverse	chr4:160001834-160002088	chr4	160001834	160002088	NA
1034	1034	1	4	11	chr1:29328790-29328730	A_76_P0124971	42995	FALSE	SFRS4	ref|NM_005626|ref|SFRS4:217	INSIDE	-309	522	832	100	13	14	7	0.730769231	0.683333333	NA	958	2110	6385	881	2127.636364	4281	0.548415111	0.947738139	1.491473955	79.89997031	NA	NA	NA	NA	0	0	0	reverse	chr1:29328453-29329284	chr1	29328453	29329284	NA
1035	1035	1	5	11	chr5:122209241-122209301	A_76_P0318766	42565	FALSE	SNX24	ref|NM_014035|ref|SNX24:102	INSIDE	-435	222	658	100	11	16	6	0.753799392	0.666666667	NA	84	129	194	184	482.3636364	1105	0.0760181	0.374204633	0.689814815	79.18042395	NA	NA	NA	NA	0	0	0	forward	chr5:122208838-122209495	chr5	122208838	122209495	NA
1036	1036	1	6	11	chr4:39802287-39802347	A_76_P0116269	42135	FALSE	SCC	ref|NM_015200|ref|SCC-112:-264	PROMOTER	-606	1025	1632	100	16	16	14	0.527573529	0.616666667	NA	272	504.9090909	1038	317	748.8181818	1312	0.240921169	0.751820101	1.195583596	79.47851123	NA	NA	NA	NA	0	0	0	forward	chr4:39801713-39803344	chr4	39801713	39803344	NA
1037	1037	1	7	11	chr11:119701006-119700946	A_76_P0441231	41705	FALSE	MGC17839	ref|NM_174926|ref|POU2F3:84721|ref|MGC17839:-249	PROMOTER	-80	64	145	100	0	0	1	0.462068966	0.416666667	NA	225	390.3636364	745	243	625.5454545	1399	0.213934426	0.800279228	1.609053498	68.79064191	NA	NA	NA	NA	0	0	0	reverse	chr11:119700898-119701042	chr11	119700898	119701042	NA
1038	1038	1	8	11	chr20:42537942-42537882	A_76_P0264580	41275	FALSE	C20orf121	ref|NM_024331|ref|C20orf121:-48	PROMOTER	NA	NA	NA	NA	NA	NA	NA	NA	0.733333333	NA	393	923.2727273	2911	454	1105	2219	0.421145895	0.831940922	1.611849391	83.37917011	NA	NA	NA	NA	0	0	0	reverse	NA:NA-NA	NA	NA	NA	InternalCut
1039	1039	1	9	11	NA.103	NA.103	40845	ignore	NA.103			NA	NA	NA	NA	NA	NA	NA	NA	NA	NA	47	58.81818182	70	107	405.0909091	958	0.060402685	0.256871974	0.542056075	NA	NA	NA	NA	NA	NA	NA	NA	NA
1040	1040	1	10	11	chr1:32496823-32496763	A_76_P0100605	40415	FALSE	STK22C	ref|NM_052841|ref|STK22C:-499|ref|FLJ10276:32327	PROMOTER	-114	594	709	100	10	8	6	0.67842031	0.733333333	NA	662	2524.090909	9906	1059	1809.909091	3838	0.427045336	1.645080387	8.166529266	83.06231653	NA	NA	NA	NA	0	0	0	reverse	chr1:32496681-32497389	chr1	32496681	32497389	NA
1041	1041	1	11	11	chr2:43365924-43365984	A_76_P0109477	39985	FALSE	ZFP36L2	ref|NM_006887|ref|ZFP36L2:-558|ref|THADA:368874	PROMOTER	-2961	665	3627	100	56	51	33	0.710780259	0.75	NA	1636	2813.909091	5571	1702	2580.363636	3734	0.604373757	1.082040332	1.49196572	83.58326463	NA	NA	NA	NA	0	0	0	forward	chr2:43362995-43366621	chr2	43362995	43366621	LongFragment
1042	1042	1	12	11	chr19:59652247-59652307	A_76_P0159041	39555	FALSE	LENG8	ref|NM_052925|ref|LENG8:66|ccds|CCDS12894.1:-2056	INSIDE	-805	210	1016	100	8	9	9	0.614173228	0.616666667	NA	2242	3976.181818	9795	2097	3457.727273	6126	0.892321811	1.113404998	1.598922625	77.65312373	NA	NA	NA	NA	0	0	0	forward	chr19:59651474-59652489	chr19	59651474	59652489	NA
1043	1043	1	13	11	chr1:146617265-146617205	A_76_P0122903	39125	FALSE	HIST2H4	ref|NM_003548|ref|HIST2H4:-58|ref|HIST2H3C:8603|ref|H3/o:8567|ref|HIST2H2AA:10156	PROMOTER	-1063	198	1262	100	6	8	11	0.515055468	0.516666667	NA	52	65.72727273	96	130	393.2727273	952	0.058823529	0.282547862	0.705882353	74.43672668	1	1	1	1	0	0	0	reverse	chr1:146616174-146617435	chr1	146616174	146617435	NA
1044	1044	1	14	11	chr1:37826373-37826433	A_76_P0220016	38695	FALSE	FLJ20508-CDCA8	ref|NM_017850|ref|NM_018101|ref|FLJ20508:-1118|ref|CDCA8:-848|mgcs|BC018109:578	DIVERGENT_PROMOTER	-98	556	655	100	2	6	6	0.67480916	0.683333333	NA	352	682.2727273	1198	533	939.7272727	1562	0.307961505	0.780593011	1.380863039	80.95065485	NA	NA	NA	NA	0	0	0	forward	chr1:37826307-37826961	chr1	37826307	37826961	NA
1045	1045	1	15	11	chr17:46692207-46692147	A_76_P0567936	38265	FALSE	WDR50	ref|NM_016001|ref|WDR50:-731	PROMOTER	-284	1406	1691	100	21	17	15	0.673565937	0.666666667	NA	347	727.3636364	1155	488	897.5454545	1495	0.33079123	0.870317543	1.451077944	80.15605404	NA	NA	NA	NA	0	0	0	reverse	chr17:46691895-46693585	chr17	46691895	46693585	NA
1046	1046	1	16	11	chr12:115638611-115638551	A_76_P0464144	37835	FALSE	FLJ21415	ref|NM_024738|ref|FLJ21415:-18|ref|FLJ14627:-281	INSIDE	-895	53	949	100	10	9	6	0.637513172	0.783333333	NA	216	338.4545455	695	243	572.6363636	1138	0.260105448	0.692538024	1.024734982	85.41583217	NA	NA	NA	NA	0	0	0	reverse	chr12:115637688-115638636	chr12	115637688	115638636	NA
1047	1047	1	17	11	chr16:2970417-2970477	A_76_P0158180	37405	FALSE	PKMYT1	ref|NM_004203|ref|PKMYT1:28|ref|PAQR4:10849	INSIDE	-794	476	1271	100	16	9	11	0.723839496	0.65	NA	120	200.6363636	363	212	489.9090909	1127	0.160427807	0.513658228	0.862068966	81.11932463	NA	NA	NA	NA	0	0	0	forward	chr16:2969655-2970925	chr16	2969655	2970925	NA
1048	1048	1	18	11	LACC:GD61C_6_4	LACC:GD61C_6_4	36975	pos	LACC:GD61C_6_4			-1029	158	1188	100	0	1	10	41.4983165	51.66666667	NA	292	487.8181818	763	299	679	1416	0.448345035	0.794629301	1.064766839	NA	NA	NA	NA	NA	NA	NA	NA	NA
1049	1049	1	19	11	LACC:Intensity155	LACC:Intensity155	36545	pos	LACC:Intensity155			-36	120	157	100	0	0	1	56.68789809	53.33333333	NA	820	1676.909091	2901	764	1521.909091	2413	0.738125802	1.123712612	1.514397906	NA	NA	NA	NA	NA	NA	NA	NA	NA
1050	1050	1	20	11	chr1:36585172-36585112	A_76_P0220745	36115	FALSE	NOR1	ref|NM_145047|ref|NOR1:3|ref|MRPS15:13920	INSIDE	-410	1761	2172	100	14	9	19	0.547421731	0.666666667	NA	94	126.6363636	204	150	365.5454545	944	0.133474576	0.461921739	0.8	81.3743257	NA	NA	NA	NA	0	0	0	reverse	chr1:36584734-36586905	chr1	36584734	36586905	LongFragment
1051	1051	1	21	11	chr10:35666008-35665948	A_76_P0434907	35685	FALSE	C10orf9	ref|NM_181698|ref|C10orf9:90020	INSIDE	-457	300	758	100	16	10	7	0.774406332	0.633333333	NA	777	1442.545455	2379	805	1348.818182	2291	0.632911392	1.1149773	1.526951673	77.63562468	NA	NA	NA	NA	0	0	0	reverse	chr10:35665523-35666280	chr10	35665523	35666280	NA
1052	1052	1	22	11	LACC:Intensity189	LACC:Intensity189	35255	pos	LACC:Intensity189			-12	147	160	71.66666667	0	0	1	55	50	NA	154	304.2727273	527	268	530	1156	0.271604938	0.632012249	0.838926174	NA	NA	NA	NA	NA	NA	NA	NA	NA
1053	1053	1	23	11	LACC:IntensityR	LACC:IntensityR	34825	pos	LACC:IntensityR			-321	659	981	100	1	1	8	49.03160041	46.66666667	NA	111	215.8181818	341	221	430.1818182	1171	0.148590948	0.653484726	1.181415929	NA	NA	NA	NA	NA	NA	NA	NA	NA
1054	1054	1	24	11	chr16:1342144-1342084	A_76_P0511283	34395	FALSE	TPSG1	ref|NM_012467|ref|TPSG1:63779|ref|BAIAP3:17451|ref|MGC24381:-240	INSIDE	-860	2528	3389	100	17	26	30	0.567424019	0.7	NA	1793	3135.818182	5378	1833	2572	3701	0.864096386	1.194427468	1.453120778	81.68824844	NA	NA	NA	NA	0	0	0	reverse	chr16:1341256-1344644	chr16	1341256	1344644	LongFragment
1055	1055	1	25	11	chr2:69881023-69880963	A_76_P0112604	33965	FALSE	ANXA4	ref|NM_001153|ref|ANXA4:62	INSIDE	-197	275	473	100	10	3	4	0.691331924	0.766666667	NA	4388	8306.181818	16946	3633	6667.181818	10950	0.823462229	1.219646341	1.671120893	84.52593002	NA	NA	NA	NA	0	0	0	reverse	chr2:69880798-69881270	chr2	69880798	69881270	NA
1056	1056	1	26	11	chr16:25030594-25030654	A_76_P0141652	33535	FALSE	LCMT1	ref|NM_016015|ref|LCMT1:29|ref|LCMT1:-51	INSIDE	-352	89	442	100	3	2	4	0.56561086	0.716666667	NA	782	1520.363636	2248	778	1423	2456	0.482899023	1.124781767	1.606530612	81.94899814	NA	NA	NA	NA	0	0	0	forward	chr16:25030274-25030715	chr16	25030274	25030715	NA
1057	1057	1	27	11	chr8:104496518-104496578	A_76_P0396961	33105	FALSE	Gm83	ref|NM_015420|ref|Gm83:431|ref|MFTC:-101	INSIDE	-44	261	306	100	2	2	3	0.64379085	0.666666667	NA	1212	2812.909091	4929	1880	2590.636364	3654	0.477832512	1.09866631	1.76400171	79.65884747	NA	NA	NA	NA	0	0	0	forward	chr8:104496506-104496811	chr8	104496506	104496811	NA
1058	1058	1	28	11	chr22:22641276-22641216	A_76_P0264583	32675	FALSE	DDT	ref|NM_001355|ref|DDT:5327|ref|GSTT2:-5631	INSIDE	-719	56	776	100	6	9	7	0.671391753	0.666666667	NA	690	1239.909091	2062	764	1212.727273	2083	0.659145463	1.056038174	1.555555556	80.28672125	1	1	1	1	0	0	0	reverse	chr22:22640529-22641304	chr22	22640529	22641304	NA
1059	1059	1	29	11	chr14:52328318-52328378	A_76_P0464294	32245	FALSE	GNPNAT1	ref|NM_198066|ref|GNPNAT1:-215	PROMOTER	NA	NA	NA	NA	NA	NA	NA	NA	0.533333333	NA	570	1416.818182	3465	592	1351.727273	2544	0.428145498	0.979906966	1.612	73.50096151	NA	NA	NA	NA	0	0	0	forward	chr14:22640529-22641304	chr14	22640529	22641304
1060	1060	1	30	11	chr8:9949009-9948949	A_76_P0106838	31815	FALSE	MSRA	ref|NM_012331|ref|MSRA:-256	PROMOTER	NA	NA	NA	NA	NA	NA	NA	NA	0.516666667	NA	232	338.6363636	562	287	562.4545455	1378	0.238026125	0.680093094	0.968660969	73.0854924	NA	NA	NA	NA	0	0	0	reverse	NA:NA-NA	NA	NA	NA	InternalCut
1061	1061	1	31	11	chr16:66433481-66433421	A_76_P0167974	31385	FALSE	FLJ13111-THAP11	ref|NM_025082|ref|NM_020457|ref|FLJ13111:-8150|ref|THAP11:-262|ref|NUTF2:-4868	DIVERGENT_PROMOTER	-66	1753	1820	100	15	24	16	0.645604396	0.75	NA	292	967.8181818	2876	390	1099.090909	1880	0.396200814	0.874638816	1.627617431	84.29139184	NA	NA	NA	NA	0	0	0	reverse	chr16:66433387-66435206	chr16	66433387	66435206	NA
1062	1062	1	32	11	chr11:101829010-101828950	A_76_P0145358	30955	FALSE	PORIMIN	ref|NM_052932|ref|PORIMIN:-200	PROMOTER	-476	856	1333	100	5	13	12	0.574643661	0.616666667	NA	1433	3140.818182	7423	1177	3097.272727	13977	0.104028046	1.585695472	4.442962963	77.96721637	NA	NA	NA	NA	0	0	0	reverse	chr11:101828506-101829838	chr11	101828506	101829838	NA
1063	1063	1	33	11	chr3:33456551-33456491	A_76_P0283455	30525	FALSE	UBP1	ref|NM_014517|ref|UBP1:353|ccds|CCDS2659.1:-177	INSIDE	-633	109	743	100	10	10	7	0.705248991	0.75	NA	885	1632.727273	3569	1009	1605.454545	2689	0.451612903	1.017895372	1.359518754	84.86641299	NA	NA	NA	NA	0	0	0	reverse	chr3:33455890-33456632	chr3	33455890	33456632	NA
1064	1064	1	34	11	chr11:93157094-93157154	A_76_P0138338	30095	FALSE	CRSP6	ref|NM_004268|ref|CRSP6:29|ccds|CCDS8295.1:-203	INSIDE	-59	570	630	100	5	7	5	0.663492063	0.55	NA	218	419.9090909	1114	249	579.2727273	1314	0.266362253	0.771463639	1.273712737	74.82561267	NA	NA	NA	NA	0	0	0	forward	chr11:93157067-93157696	chr11	93157067	93157696	NA
1065	1065	1	35	11	chrX:53233398-53233338	A_76_P0272115	29665	FALSE	IQSEC2	ref|NM_015075|ref|IQSEC2:-39551|ref|SMC1L1:99271	PROMOTER	-772	114	887	100	19	9	8	0.727170237	0.733333333	NA	693	1152.727273	2611	765	1224.909091	2115	0.484347312	0.927243587	1.303848076	82.33149446	NA	NA	NA	NA	0	0	0	reverse	chrX:53232598-53233484	chrX	53232598	53233484	NA
1066	1066	1	36	11	chr17:53282555-53282495	A_76_P0145341	29235	FALSE	MRPS23	ref|NM_016070|ref|MRPS23:-127	PROMOTER	-129	242	372	100	3	5	3	0.602150538	0.65	NA	79	129.9090909	175	132	339.9090909	1098	0.077413479	0.540757383	1.174242424	79.92201534	NA	NA	NA	NA	0	0	0	reverse	chr17:53282398-53282769	chr17	53282398	53282769	NA
1067	1067	1	37	11	chr11:74740966-74740906	A_76_P0139949	28805	FALSE	ARRB1	ref|NM_020251|ref|ARRB1:-415	PROMOTER	-770	845	1616	100	11	17	15	0.631188119	0.733333333	NA	545	1118	1831	774	1108.363636	1807	0.587714444	1.025355977	1.255681818	82.95572941	NA	NA	NA	NA	0	0	0	reverse	chr11:74740168-74741783	chr11	74740168	74741783	NA
1068	1068	1	38	11	chr9:137359106-137359046	A_76_P0134212	28375	FALSE	SSNA1	ref|NM_003731|ref|SSNA1:107|ref|ANAPC2:-182|ref|C9orf75:11318	INSIDE	-153	715	869	100	13	12	8	0.714614499	0.7	NA	9479	14781.90909	31082	6240	11721.45455	16696	0.769187909	1.249527657	1.861643507	81.88328514	NA	NA	NA	NA	0	0	0	reverse	chr9:137358925-137359793	chr9	137358925	137359793	NA
1069	1069	1	39	11	chr19:56299643-56299703	A_76_P0534488	27945	FALSE	LOC90353	ref|NM_145232|ref|LOC90353:-14|ccds|CCDS12824.1:-35	INSIDE	NA	NA	NA	NA	NA	NA	NA	NA	0.566666667	NA	834	1456.272727	3389	821	1322.636364	2302	0.722378015	1.061379654	1.577746741	73.86717921	NA	NA	NA	NA	0	0	0	forward	NA:NA-NA	NA	NA	NA	InternalCut
1070	1070	1	40	11	chr11:111247384-111247444	A_76_P0139595	27515	FALSE	ALG9	ref|NM_024740|ref|ALG9:101|ref|C11orf1:-8060	INSIDE	NA	NA	NA	NA	NA	NA	NA	NA	0.6	NA	577	904	1948	559	953.1818182	1662	0.445214106	0.982809714	1.267355982	77.87255767	NA	NA	NA	NA	0	0	0	forward	NA:NA-NA	NA	NA	NA	InternalCut
1071	1071	1	41	11	chr19:54886502-54886442	A_76_P0139940	27085	FALSE	CPT1C	ref|NM_152359|ref|CPT1C:254|ref|HRMT1L2:14118	INSIDE	NA	NA	NA	NA	NA	NA	NA	NA	0.633333333	NA	614	1157.454545	2483	875	1212.727273	1876	0.516522989	0.946028616	1.542236025	77.70920845	NA	NA	NA	NA	0	0	0	reverse	NA:NA-NA	NA	NA	NA	InternalCut
1072	1072	1	42	11	chr15:49702326-49702266	A_76_P0161682	26655	FALSE	DMXL2	ref|NM_015263|ref|DMXL2:-55	PROMOTER	-372	637	1010	100	13	14	9	0.643564356	0.633333333	NA	1444	2588.454545	5732	1411	2216.818182	3862	0.734860051	1.159869154	1.4875467	79.79905603	NA	NA	NA	NA	0	0	0	reverse	chr15:49701926-49702935	chr15	49701926	49702935	NA
1073	1073	1	43	11	chr16:11346615-11346675	A_76_P0498242	26225	FALSE	MGC24665	ref|NM_152308|ref|MGC24665:-166	PROMOTER	NA	NA	NA	NA	NA	NA	NA	NA	0.45	NA	67	96.54545455	141	118	302	1001	0.082917083	0.470523043	0.906779661	70.42616014	NA	NA	NA	NA	0	0	0	forward	chr16:49701926-49702935	chr16	49701926	49702935
1074	1074	1	44	11	chr14:102592925-102592865	A_76_P0513543	25795	FALSE	CDC42BPB	ref|NM_006035|ref|CDC42BPB:657	INSIDE	NA	NA	NA	NA	NA	NA	NA	NA	0.633333333	NA	9526	14098.90909	28397	7377	11046.45455	16559	0.753255256	1.269675113	1.738733774	77.89829374	NA	NA	NA	NA	0	0	0	reverse	NA:NA-NA	NA	NA	NA	InternalCut
1075	1075	1	45	11	chr14:104706146-104706206	A_76_P0152298	25365	FALSE	JAG2	ref|NM_002226|ref|JAG2:30|ref|NUDT14:12509	INSIDE	-498	949	1448	100	23	34	13	0.76519337	0.616666667	NA	797	2242.909091	4580	1062	2097	3546	0.611208406	1.029613994	1.373725255	77.67081402	NA	NA	NA	NA	0	0	0	forward	chr14:104705680-104707127	chr14	104705680	104707127	NA
1076	1076	1	46	11	chr2:192368112-192368172	A_76_P0107787	24935	FALSE	FLJ22833	ref|NM_022837|ref|FLJ22833:-225	PROMOTER	-811	919	1731	100	15	8	15	0.55401502	0.683333333	NA	666	1602.454545	3689	628	1478.181818	2811	0.718446602	1.067302468	1.312344361	81.1813724	NA	NA	NA	NA	0	0	0	forward	chr2:192367333-192369063	chr2	192367333	192369063	NA
1077	1077	1	47	11	chr7:73751591-73751651	A_76_P0121578	24505	FALSE	PMS2L5	ref|NM_174930|ref|PMS2L5:70|mgcs|BC066937:-478	INSIDE	-186	668	855	100	6	6	7	0.54619883	0.716666667	NA	3546	7491.545455	17264	3391	5828.818182	10341	0.771372634	1.241091268	1.805291227	81.53003463	NA	3	3	3	0	0	0	forward	chr7:73751437-73752291	chr7	73751437	73752291	NA
1078	1078	1	48	11	chr1:219274378-219274318	A_76_P0222172	24075	FALSE	FLJ32421	ref|NM_144695|ref|FLJ32421:48|ref|FLJ12806:-137	INSIDE	-242	462	705	100	6	4	6	0.6	0.583333333	NA	267	521.3636364	920	351	627.8181818	1223	0.459525756	0.87991413	1.308677098	75.80489124	NA	NA	NA	NA	0	0	0	reverse	chr1:219274108-219274812	chr1	219274108	219274812	NA
1079	1079	1	49	11	chr7:6085800-6085860	A_76_P0110988	23645	FALSE	PSCD3	ref|NM_004227|ref|PSCD3:-348	PROMOTER	-1458	2177	3636	100	29	9	32	0.54070407	0.483333333	NA	80	138.9090909	305	162	322.7272727	954	0.093291405	0.553796477	1.105072464	72.477867	NA	NA	NA	NA	0	0	0	forward	chr7:6084374-6088009	chr7	6084374	6088009	LongFragment
1080	1080	1	50	11	chr2:88766288-88766348	A_76_P0118142	23215	FALSE	EIF2AK3	ref|NM_004836|ref|EIF2AK3:-97	PROMOTER	-173	447	621	100	4	4	5	0.568438003	0.633333333	NA	152	225.9090909	303	229	381.2727273	985	0.173604061	0.713410656	1.266375546	79.37370169	NA	NA	NA	NA	0	0	0	forward	chr2:88766147-88766767	chr2	88766147	88766767	NA
1081	1081	1	51	11	chr1:198100529-198100589	A_76_P0117214	22785	FALSE	LAD1	ref|NM_005558|ref|LAD1:-233|ref|TNNI1:21972	PROMOTER	-1241	34	1276	100	14	9	11	0.670062696	0.566666667	NA	111	148.1818182	260	142	308.1818182	922	0.176789588	0.608500506	0.912280702	75.01526535	NA	NA	NA	NA	0	0	0	forward	chr1:198099320-198100595	chr1	198099320	198100595	NA
1082	1082	1	52	11	chr22:22991783-22991843	A_76_P0244060	22355	FALSE	KIAA0376	ref|NM_015330|ref|KIAA0376:394|ref|DKFZP434P211:19464	INSIDE	-768	1741	2510	100	21	22	22	0.562151394	0.7	NA	268	704.9090909	1766	440	829.5454545	1400	0.359285714	0.8612461	1.546409807	81.80575826	NA	NA	NA	NA	0	0	0	forward	chr22:22991047-22993556	chr22	22991047	22993556	LongFragment
1083	1083	1	53	11	chr14:92721406-92721466	A_76_P0166677	21925	FALSE	MOAP1	ref|NM_022151|ref|MOAP1:-441	PROMOTER	NA	NA	NA	NA	NA	NA	NA	NA	0.583333333	NA	352	720.8181818	1553	556	842.7272727	1440	0.400796813	0.846967343	1.106907895	76.40451829	NA	NA	NA	1	0	0	0	forward	NA:NA-NA	NA	NA	NA	InternalCut
1084	1084	1	54	11	LACC:GD24C_4_1	LACC:GD24C_4_1	21495	pos	LACC:GD24C_4_1			-368	91	460	100	0	0	3	31.08695652	30	NA	36	48.72727273	73	78	231.4545455	804	0.044776119	0.335483009	0.705128205	NA	NA	NA	NA	NA	NA	NA	NA	NA
1085	1085	1	55	11	chr2:118562094-118562034	A_76_P0116148	21065	FALSE	INSIG2	ref|NM_016133|ref|INSIG2:-215	PROMOTER	-199	65	265	100	3	2	2	0.61509434	0.583333333	NA	233	359.5454545	603	257	494.0909091	963	0.33125649	0.787024689	0.993243243	75.92086047	NA	NA	NA	NA	0	0	0	reverse	chr2:118561867-118562131	chr2	118561867	118562131	NA
1086	1086	1	56	11	chr19:14468053-14467993	A_76_P0154921	20635	FALSE	RGS19IP1	ref|NM_202494|ref|RGS19IP1:-79	PROMOTER	-294	312	607	100	9	3	5	0.736408567	0.683333333	NA	324	877.5454545	1877	524	1044.363636	1633	0.370165746	0.84417768	1.430640244	81.24016192	NA	NA	NA	NA	0	0	0	reverse	chr19:14467731-14468337	chr19	14467731	14468337	NA
1087	1087	1	57	11	chr6:166726318-166726258	A_76_P0137360	20205	FALSE	C6orf83	ref|NM_145169|ref|C6orf83:114	INSIDE	-1447	634	2082	100	11	14	19	0.538904899	0.75	NA	612	927.9090909	1342	679	960.7272727	1498	0.489045936	1.012061493	1.322533137	84.28915241	NA	NA	NA	NA	0	0	0	reverse	chr6:166724843-166726924	chr6	166724843	166726924	LongFragment
1088	1088	1	58	11	chr11:110977939-110977999	A_76_P0450184	19775	FALSE	SNF1LK2	ref|NM_015191|ref|SNF1LK2:-410	PROMOTER	-450	511	962	100	6	10	8	0.614345114	0.566666667	NA	169	310.9090909	585	232	433.8181818	914	0.261487965	0.812272805	1.2	75.10577031	NA	NA	NA	NA	0	0	0	forward	chr11:110977521-110978482	chr11	110977521	110978482	NA
1089	1089	1	59	11	LACC:GD21C_10_3	LACC:GD21C_10_3	19345	pos	LACC:GD21C_10_3			-461	470	932	100	0	0	8	36.26609442	41.66666667	NA	248	793.5454545	2433	407	842.4545455	1765	0.435981615	0.926349115	1.378470255	NA	NA	NA	NA	NA	NA	NA	NA	NA
1090	1090	1	60	11	chr3:198158300-198158240	A_76_P0312572	18915	FALSE	LOC152217	ref|NM_138487|ref|LOC152217:379|ref|NCBP2:-560|ref|SMP3:25744	INSIDE	-1486	73	1560	100	10	12	14	0.625641026	0.616666667	NA	464	1007.454545	2024	642	1019.909091	1605	0.46538187	0.988765252	1.30833872	77.85361762	NA	NA	NA	NA	0	0	0	reverse	chr3:198156786-198158345	chr3	198156786	198158345	NA
1091	1091	1	61	11	LACC:GD13C_6_2	LACC:GD13C_6_2	18485	pos	LACC:GD13C_6_2			-77	88	166	100	0	0	1	31.92771084	35	NA	56	76.90909091	115	110	284.3636364	992	0.068548387	0.42783011	0.814159292	NA	NA	NA	NA	NA	NA	NA	NA	NA
1092	1092	1	62	11	chrX:48416120-48416180	A_76_P0250292	18055	FALSE	HDAC6	ref|NM_006044|ref|GATA1:14941|ref|HDAC6:-585	PROMOTER	-641	509	1151	100	2	9	10	0.591659427	0.633333333	NA	664	1383	3228	801	1490.454545	2445	0.456441718	0.943728421	1.446884805	77.99457584	NA	NA	NA	NA	0	0	0	forward	chrX:48415511-48416661	chrX	48415511	48416661	NA
1093	1093	1	63	11	chr1:1181738-1181678	A_76_P0110129	17625	FALSE	TNFRSF18	ref|NM_004195|ref|TNFRSF18:304|ref|TNFRSF4:7727	INSIDE	-1087	1755	2843	100	20	15	25	0.65423848	0.65	NA	367	1052	2415	397	1020	1674	0.46692112	1.06179341	1.753148615	80.86540617	NA	NA	NA	NA	0	0	0	reverse	chr1:1180623-1183465	chr1	1180623	1183465	LongFragment
1094	1094	1	64	11	chr20:31495355-31495295	A_76_P0267002	17195	FALSE	SNTA1	ref|NM_003098|ref|SNTA1:34|mgcs|BC026215:-126	INSIDE	NA	NA	NA	NA	NA	NA	NA	NA	0.783333333	NA	1308	3139.363636	6950	1610	2778.363636	4604	0.624057315	1.07545708	1.509556907	85.05421593	NA	NA	NA	NA	0	0	0	reverse	NA:NA-NA	NA	NA	NA	InternalCut
1095	1095	1	65	11	chr10:129596050-129595990	A_76_P0446637	16765	FALSE	PTPRE	ref|NM_006504|ref|PTPRE:706	INSIDE	-649	1087	1737	100	20	22	15	0.643062752	0.6	NA	741	1327.272727	2545	810	1319.636364	2008	0.469810236	1.017509755	1.471568627	77.53681205	NA	NA	NA	NA	0	0	0	reverse	chr10:129595373-129597109	chr10	129595373	129597109	NA
1096	1096	1	66	11	chr5:31568246-31568186	A_76_P0108117	16335	FALSE	FLJ11193	ref|NM_018356|ref|FLJ11193:61|ref|RNASE3L:-291	INSIDE	-146	280	427	100	6	6	4	0.615925059	0.616666667	NA	1079	2158.181818	4201	1139	1955	3121	0.54363725	1.079834917	1.463235294	78.5002194	NA	NA	NA	NA	0	0	0	reverse	chr5:31568072-31568498	chr5	31568072	31568498	NA
1097	1097	1	67	11	chr20:44713367-44713427	A_76_P0170026	15905	FALSE	SLC13A3	ref|NM_022829|ref|SLC13A3:108	INSIDE	-408	272	681	100	9	8	6	0.656387665	0.75	NA	1048	2956.272727	5823	1754	2810.090909	3627	0.579325594	1.025695463	1.727893175	84.49933803	NA	NA	NA	NA	0	0	0	forward	chr20:44712991-44713671	chr20	44712991	44713671	NA
1098	1098	1	68	11	chr11:117906702-117906642	A_76_P0142790	15475	FALSE	TMEM25	ref|NM_032780|ref|MLL:94258|ref|TMEM25:-461	PROMOTER	-241	978	1220	100	9	17	11	0.692622951	0.733333333	NA	869	1555.818182	3317	913	1480.272727	2242	0.628643853	1.031006753	1.479482605	83.23836186	NA	NA	NA	NA	0	0	0	reverse	chr11:117906433-117907652	chr11	117906433	117907652	NA
1099	1099	1	69	11	chr8:120289912-120289972	A_76_P0386837	15045	FALSE	MAL2	ref|NM_052886|ref|MAL2:129	INSIDE	-409	264	674	100	10	13	6	0.764094955	0.816666667	NA	17140	32105.18182	65535	12896	24685.81818	39122	0.651704923	1.326513101	2.178545309	87.19007448	NA	NA	NA	NA	0	0	0	forward	chr8:120289535-120290208	chr8	120289535	120290208	NA
1100	1100	1	70	11	chr9:36390536-36390596	A_76_P0391399	14615	FALSE	RNF38	ref|NM_194328|ref|RNF38:354|ref|RNF38:-270	INSIDE	-1334	304	1639	100	9	7	14	0.479560708	0.783333333	NA	1288	2657.818182	5805	1241	2517.636364	4218	0.557332293	1.020516934	1.416527546	84.88204507	NA	NA	NA	NA	0	0	0	forward	chr9:36389234-36390872	chr9	36389234	36390872	NA
1101	1101	1	71	11	chr1:220340713-220340773	A_76_P0103972	14185	FALSE	TP53BP2	ref|NM_005426|ref|TP53BP2:-389	PROMOTER	-119	522	642	100	5	5	6	0.587227414	0.7	NA	586	1243.545455	2392	603	1286.545455	2083	0.29668747	0.980511683	1.582956259	81.1525446	NA	NA	NA	NA	0	0	0	forward	chr1:220340626-220341267	chr1	220340626	220341267	NA
1102	1102	1	72	11	NC1_00000031	NC1_00000031	13755	neg	NC1_00000031			NA	NA	NA	NA	NA	NA	NA	NA	NA	NA	40	59.63636364	83	77	256.6363636	727	0.079779917	0.377489226	0.819148936	NA	NA	NA	NA	NA	NA	NA	NA	NA
1103	1103	1	73	11	chr20:3748937-3748997	A_76_P0139091	13325	FALSE	C20orf29	ref|NM_018347|ref|C20orf29:-235	PROMOTER	NA	NA	NA	NA	NA	NA	NA	NA	0.683333333	NA	123	163	290	162	339.6363636	780	0.212820513	0.585078916	0.911949686	80.15590678	NA	NA	NA	NA	0	0	0	forward	NA:NA-NA	NA	NA	NA	InternalCut
1104	1104	1	74	11	chr11:47620566-47620506	A_76_P0445356	12895	FALSE	MTCH2	ref|NM_014342|ref|MTCH2:104	INSIDE	-919	120	1040	100	7	3	9	0.534615385	0.6	NA	3155	4783.272727	10808	2633	3992.090909	6338	0.816291585	1.165798273	1.705269801	76.26682429	NA	NA	NA	NA	0	0	0	reverse	chr11:47619619-47620658	chr11	47619619	47620658	NA
1105	1105	1	75	11	chr10:105243075-105243135	A_76_P0440864	12465	FALSE	NEURL	ref|NM_004210|ref|NEURL:-932	PROMOTER	NA	NA	NA	NA	NA	NA	NA	NA	0.5	NA	469	1039.181818	2505	570	1154	2015	0.512898331	0.883852901	1.278713629	71.94079068	NA	NA	NA	NA	0	0	0	forward	NA:NA-NA	NA	NA	NA	InternalCut
1106	1106	1	76	11	chr16:29532656-29532716	A_76_P0529056	12035	FALSE	LAT1	ref|NM_031211|ref|LAT1-3TM:-147|mgcs|BC062756:579819	PROMOTER	NA	NA	NA	NA	NA	NA	NA	NA	0.733333333	NA	350	640.3636364	1361	504	783.6363636	1143	0.459259259	0.83220753	1.347524752	82.56883755	NA	2	2	2	0	0	0	forward	NA:NA-NA	NA	NA	NA	InternalCut
1107	1107	1	77	11	chr6:32034397-32034457	A_76_P0120263	11605	FALSE	RDBP	ref|NM_002904|ref|RDBP:320|ref|BF:12667|ref|SKIV2L:-132	INSIDE	-216	80	297	100	1	0	2	0.575757576	0.533333333	NA	1087	1677.545455	4167	1223	1834.090909	2534	0.497237569	0.923401797	1.673493976	73.33821862	NA	NA	NA	NA	0	0	0	forward	chr6:32034213-32034509	chr6	32034213	32034509	NA
1108	1108	1	78	11	chr15:67532043-67532103	A_76_P0162521	11175	FALSE	RPLP1	ref|NM_001003|ref|KIF23:38332|ref|RPLP1:-139	PROMOTER	-88	225	314	100	2	6	3	0.570063694	0.45	NA	127	200.9090909	311	174	408.9090909	785	0.210071942	0.611615141	1.025641026	70.51031251	NA	NA	NA	NA	0	0	0	forward	chr15:67531987-67532300	chr15	67531987	67532300	NA
1109	1109	1	79	11	chr16:4263320-4263260	A_76_P0516709	10745	FALSE	TFAP4	ref|NM_003223|ref|TFAP4:-291	PROMOTER	-740	479	1220	100	21	15	11	0.674590164	0.6	NA	334	509.9090909	948	357	610.5454545	874	0.596385542	0.869896855	1.244094488	77.16080468	NA	NA	NA	NA	0	0	0	reverse	chr16:4262552-4263771	chr16	4262552	4263771	NA
1110	1110	1	80	11	chr12:45760192-45760252	A_76_P0139847	10315	FALSE	AMIGO2	ref|NM_181847|ref|AMIGO2:-307	PROMOTER	-61	316	378	100	2	2	3	0.619047619	0.633333333	NA	246	347.2727273	577	303	493.5454545	841	0.44149766	0.747985383	1.045289855	77.71787668	NA	NA	NA	NA	0	0	0	forward	chr12:45760163-45760540	chr12	45760163	45760540	NA
1111	1111	1	81	11	chrX:153308399-153308339	A_76_P0140447	9885	FALSE	FAM3A	ref|NM_021806|ref|FAM3A:-292	PROMOTER	-1145	1699	2845	100	20	13	26	0.597188049	0.733333333	NA	1629	2489.545455	4705	1404	2172.181818	3375	0.70480456	1.127376034	1.420162994	82.56654336	NA	NA	NA	NA	0	0	0	reverse	chrX:153307226-153310070	chrX	153307226	153310070	LongFragment
1112	1112	1	82	11	chr16:23371899-23371959	A_76_P0503914	9455	FALSE	COG7	ref|NM_153603|ref|COG7:62|ccds|CCDS10610.1:-113	INSIDE	NA	NA	NA	NA	NA	NA	NA	NA	0.65	NA	219	407	1022	306	509.0909091	928	0.336676218	0.827360824	1.427374302	78.61366458	NA	NA	NA	NA	0	0	0	forward	NA:NA-NA	NA	NA	NA	InternalCut
1113	1113	1	83	11	chr5:134209553-134209613	A_76_P0311589	9025	FALSE	FLJ37562	ref|NM_152409|ref|FLJ37562:315|ccds|CCDS4179.1:-8906	INSIDE	-686	182	869	100	2	7	7	0.566168009	0.65	NA	554	894.5454545	1478	739	1000.272727	1413	0.622589532	0.886700741	1.069585614	78.9978167	NA	NA	NA	NA	0	0	0	forward	chr5:134208899-134209767	chr5	134208899	134209767	NA
1114	1114	1	84	11	chr3:129355056-129355116	A_76_P0113531	8595	FALSE	SELB	ref|NM_021937|ref|SELB:76|mgcs|BC007933:-54	INSIDE	-225	431	657	100	12	9	6	0.727549467	0.7	NA	1629	5380.727273	12461	2055	4434.909091	8863	0.374138723	1.185201727	1.797864666	82.69298738	NA	NA	NA	NA	0	0	0	forward	chr3:129354863-129355519	chr3	129354863	129355519	NA
1115	1115	1	85	11	chr16:85975114-85975054	A_76_P0157182	8165	FALSE	FBXO31-MAP1LC3B	ref|NM_024735|ref|NM_022818|ref|FBXO31:-220|ref|MAP1LC3B:-8366	DIVERGENT_PROMOTER	-120	286	407	100	4	10	4	0.668304668	0.633333333	NA	694	1569.545455	4151	1107	1608.454545	2637	0.475925926	0.962496489	1.574137277	79.11587126	NA	NA	NA	NA	0	0	0	reverse	chr16:85974966-85975372	chr16	85974966	85975372	NA
1116	1116	1	86	11	chr12:22379647-22379707	A_76_P0163253	7735	FALSE	ST8SIA1	ref|NM_003034|ref|ST8SIA1:-762	PROMOTER	NA	NA	NA	NA	NA	NA	NA	NA	0.55	NA	123	160.4545455	267	171	323.4545455	577	0.247833622	0.561623996	0.970760234	75.65484824	NA	NA	NA	NA	0	0	0	forward	NA:NA-NA	NA	NA	NA	InternalCut
1117	1117	1	87	11	chr5:145807021-145807081	A_76_P0119897	7305	FALSE	TCERG1	ref|NM_006706|ref|TCERG1:-35	PROMOTER	NA	NA	NA	NA	NA	NA	NA	NA	0.566666667	NA	525	1080.818182	2477	534	947.4545455	1249	0.564516129	1.163559524	2.059294872	75.21020145	NA	NA	NA	NA	0	0	0	forward	NA:NA-NA	NA	NA	NA	InternalCut
1118	1118	1	88	11	chr14:22468409-22468469	A_76_P0149754	6875	FALSE	SKB1	ref|NM_006109|ref|SKB1:62	INSIDE	NA	NA	NA	NA	NA	NA	NA	NA	0.516666667	NA	800	2034.272727	4418	779	1834.727273	2966	0.43559719	1.127895373	1.675041876	73.01705345	NA	NA	NA	NA	0	0	0	forward	NA:NA-NA	NA	NA	NA	InternalCut
1119	1119	1	89	11	chr8:38363542-38363602	A_76_P0400034	6445	FALSE	LETM2	ref|NM_144652|ref|LETM2:396|ref|WHSC1L1:-4625	INSIDE	-362	770	1133	100	6	10	10	0.572815534	0.6	NA	2032	4824.909091	9549	1945	4276.909091	6468	0.415654742	1.189606252	1.829505741	76.63040045	NA	NA	NA	NA	0	0	0	forward	chr8:38363212-38364344	chr8	38363212	38364344	NA
1120	1120	1	90	11	chr19:18312242-18312182	A_76_P0163710	6015	FALSE	PGPEP1	ref|NM_017712|ref|PGPEP1:-237	PROMOTER	-299	86	386	100	2	1	3	0.562176166	0.6	NA	1034	1802.181818	3603	1232	1669.818182	2634	0.788785047	1.058964925	1.367881549	77.29865495	NA	NA	NA	NA	0	0	0	reverse	chr19:18311915-18312300	chr19	18311915	18312300	NA
1121	1121	1	91	11	chr14:68796585-68796525	A_76_P0144151	5585	FALSE	chr14:68796585-68796525	ref|C14orf114:50325	Unknown	-224	103	328	100	5	9	3	0.719512195	0.75	NA	226	399.5454545	790	255	479.3636364	841	0.431629013	0.884783046	1.368627451	83.57144607	NA	NA	NA	NA	0	0	0	reverse	chr14:68796333-68796660	chr14	68796333	68796660	NA
1122	1122	1	92	11	chr10:121292465-121292405	A_76_P0122323	5155	FALSE	RGS10	ref|NM_001005339|ref|RGS10:-6400	PROMOTER	-127	297	425	100	9	9	4	0.764705882	0.733333333	NA	982	1811.727273	3547	1160	1754.181818	2798	0.670481928	1.009835707	1.267691208	82.88646515	NA	NA	NA	NA	0	0	0	reverse	chr10:121292310-121292734	chr10	121292310	121292734	NA
1123	1123	1	93	11	chr2:98683474-98683414	A_76_P0309448	4725	FALSE	MGC52110	ref|NM_001008215|ref|MGC52110:29|ref|UNC50:-115	INSIDE	-426	771	1198	100	19	10	11	0.642737896	0.65	NA	3551	5322.454545	9907	3366	4420.363636	6963	0.853811012	1.1874469	1.593277581	78.90366097	NA	NA	NA	NA	0	0	0	reverse	chr2:98683020-98684217	chr2	98683020	98684217	NA
1124	1124	1	94	11	chr17:62391739-62391679	A_76_P0552433	4295	FALSE	CACNG4	ref|NM_014405|ref|CACNG4:235	INSIDE	-1182	633	1816	100	23	40	16	0.718061674	0.733333333	NA	1354	4010	7681	1431	3861.636364	9992	0.17253803	1.194500387	2.351806491	82.81400385	NA	NA	NA	NA	0	0	0	reverse	chr17:62390529-62392344	chr17	62390529	62392344	NA
1125	1125	1	95	11	chr15:64466483-64466423	A_76_P0152422	3865	FALSE	MAP2K1	ref|NM_002755|ref|MAP2K1:-225	PROMOTER	-119	650	770	100	13	12	7	0.685714286	0.616666667	NA	296	461.0909091	764	319	538	944	0.519067797	0.892520017	1.197492163	77.13363178	NA	NA	NA	NA	0	0	0	reverse	chr15:64466336-64467105	chr15	64466336	64467105	NA
1126	1126	1	96	11	chr12:6996566-6996626	A_76_P0483397	3435	FALSE	C3F	ref|NM_005768|ref|C3F:-493	PROMOTER	-426	118	545	100	9	6	5	0.640366972	0.5	NA	60	103	175	119	251.8181818	607	0.141680395	0.515203526	1.151315789	72.90424699	NA	NA	NA	NA	0	0	0	forward	chr12:6996172-6996716	chr12	6996172	6996716	NA
1127	1127	1	97	11	LACC:GD33C_7_3	LACC:GD33C_7_3	3005	pos	LACC:GD33C_7_3			-153	196	350	100	0	0	3	29.14285714	31.66666667	NA	37	46.45454545	75	82	234.5454545	598	0.06187291	0.296368297	0.597560976	NA	NA	NA	NA	NA	NA	NA	NA	NA
1128	1128	1	98	11	chr4:8059583-8059643	A_76_P0315888	2575	FALSE	AFAP	ref|NM_198595|ref|AFAP:44	INSIDE	-1583	263	1847	100	26	23	17	0.674066053	0.766666667	NA	535	968.3636364	1749	823	1189.363636	1859	0.397769517	0.821102852	1.162324649	84.24000307	NA	NA	NA	NA	0	0	0	forward	chr4:8058032-8059878	chr4	8058032	8059878	NA
1129	1129	1	99	11	chr15:89366908-89366848	A_76_P0534042	2145	FALSE	VPS33B	ref|NM_018668|ref|VPS33B:-61	PROMOTER	-49	179	229	100	1	3	2	0.602620087	0.583333333	NA	115	267.1818182	644	231	411.5454545	626	0.204472843	0.693387953	1.256505576	77.2641706	NA	NA	NA	NA	0	0	0	reverse	chr15:89366831-89367059	chr15	89366831	89367059	NA
1130	1130	1	100	11	chr12:52132469-52132409	A_76_P0139230	1715	FALSE	PCBP2	ref|NM_005016|ref|PCBP2:277|ref|DKFZp564J157:10727	INSIDE	-426	68	495	100	8	5	4	0.715151515	0.6	NA	117	168.3636364	271	167	334.2727273	628	0.211055276	0.597611249	0.914438503	77.75528757	NA	NA	NA	NA	0	0	0	reverse	chr12:52132015-52132509	chr12	52132015	52132509	NA
1131	1131	1	101	11	chr20:62181534-62181594	A_76_P0142721	1285	FALSE	RGS19-OPRL1	ref|NM_005873|ref|NM_000913|ref|TCEA2:22682|ref|RGS19:-255|ref|OPRL1:-367|ref|LOC198437:4592|mgcs|BC001318:119	DIVERGENT_PROMOTER	-332	2291	2624	100	24	24	23	0.65625	0.75	NA	773	1506.181818	3241	788	1477.090909	2634	0.597919217	0.992667384	1.30320227	83.48701704	NA	NA	NA	NA	0	0	0	forward	chr20:62181234-62183857	chr20	62181234	62183857	LongFragment
1132	1132	1	102	11	chr2:128000260-128000320	A_76_P0116220	855	FALSE	FLJ10006	ref|NM_017969|ref|FLJ10006:-16|ccds|CCDS2146.1:-276	INSIDE	NA	NA	NA	NA	NA	NA	NA	NA	0.583333333	NA	302	568.5454545	1099	548	753.5454545	1036	0.396965866	0.759670541	1.084896347	76.97440516	NA	NA	NA	NA	0	0	0	forward	NA:NA-NA	NA	NA	NA	InternalCut
1133	1133	1	103	11	chr22:39925664-39925724	A_76_P0272712	425	FALSE	L3MBTL2	ref|NM_001003689|ref|L3MBTL2:-118	PROMOTER	-843	442	1286	100	5	5	11	0.546656299	0.65	NA	268	468.4545455	1055	338	662.8181818	1154	0.253032929	0.743048651	1.208476518	79.56770318	NA	NA	NA	NA	0	0	0	forward	chr22:39924853-39926138	chr22	39924853	39926138	NA
1134	1134	1	1	12	chr16:24648404-24648344	A_76_P0150951	44070	FALSE	TNRC6A	ref|NM_020847|ref|TNRC6A:-698	PROMOTER	-584	32	617	100	5	3	5	0.539708266	0.683333333	NA	302	450.7272727	840	359	739.2727273	1356	0.269771529	0.68743872	1.04576659	81.77035138	NA	NA	NA	NA	0	0	0	reverse	chr16:24647792-24648408	chr16	24647792	24648408	NA
1135	1135	1	2	12	chr8:105670923-105670983	A_76_P0112637	43640	FALSE	LRP12	ref|NM_013437|ref|LRP12:-609	PROMOTER	-317	754	1072	100	4	8	9	0.554104478	0.6	NA	1240	2434.727273	5077	1039	2246.727273	3837	0.749463135	1.089880807	1.335899904	77.50170497	NA	NA	NA	NA	0	0	0	forward	chr8:105670638-105671709	chr8	105670638	105671709	NA
1136	1136	1	3	12	chr7:94870536-94870596	A_76_P0357296	43210	FALSE	PDK4	ref|NM_002612|ref|PDK4:-112	PROMOTER	-474	1070	1545	100	7	10	14	0.541100324	0.566666667	NA	190	356.6363636	636	322	705.9090909	1235	0.175276753	0.547306936	0.944099379	75.83710901	NA	NA	NA	NA	0	0	0	forward	chr7:94870094-94871638	chr7	94870094	94871638	NA
1137	1137	1	4	12	chr14:72672884-72672944	A_76_P0138352	42780	FALSE	PSEN1	ref|NM_000021|ref|PSEN1:-17|ref|PSEN1:-363	INSIDE	-482	877	1360	100	15	5	12	0.591911765	0.683333333	NA	436	1002.727273	2204	493	1153.727273	2061	0.333116037	0.867683956	1.204498978	80.60978734	NA	NA	NA	NA	0	0	0	forward	chr14:72672434-72673793	chr14	72672434	72673793	NA
1138	1138	1	5	12	chr11:685138-685198	A_76_P0458570	42350	FALSE	DEAF1	ref|NM_021008|ref|DEAF1:572|ref|LOC283232:-474	INSIDE	-630	298	929	100	9	6	8	0.738428418	0.733333333	NA	1879	3704.272727	8646	2025	3584.545455	6374	0.560533444	1.029880034	1.604641694	83.1947871	NA	NA	NA	NA	0	0	0	forward	chr11:684540-685468	chr11	684540	685468	NA
1139	1139	1	6	12	chr19:1543939-1543879	A_76_P0151878	41920	FALSE	MBD3	ref|NM_003926|ref|MBD3:-257|ref|UQCR:12522	PROMOTER	-1854	189	2044	100	18	31	18	0.679060665	0.816666667	NA	234	517.3636364	1370	255	740.8181818	1508	0.31671159	0.791623753	1.251012146	87.5960584	NA	NA	NA	NA	0	0	0	reverse	chr19:1542057-1544100	chr19	1542057	1544100	LongFragment
1140	1140	1	7	12	chr20:23290714-23290654	A_76_P0567563	41490	FALSE	ZNF336	ref|NM_022482|ref|NXT1:11312|ref|ZNF336:-2336	PROMOTER	-396	1080	1477	100	17	17	13	0.682464455	0.7	NA	1769	3656.636364	8319	2052	3482.272727	5859	0.609095307	1.039790141	1.500487329	81.27724616	NA	NA	NA	NA	0	0	0	reverse	chr20:23290290-23291766	chr20	23290290	23291766	NA
1141	1141	1	8	12	chr3:51976729-51976789	A_76_P0297829	41060	FALSE	PCBP4	ref|NM_033008|ref|PCBP4:-4811|ref|MGC15429:6311|ref|DKFZP564O243:-7364	PROMOTER	-870	241	1112	100	20	13	10	0.737410072	0.75	NA	8185	12630.27273	25296	6051	9282.818182	14907	0.940322581	1.341135855	1.69692091	83.21106961	NA	NA	NA	NA	0	0	0	forward	chr3:51975891-51977002	chr3	51975891	51977002	NA
1142	1142	1	9	12	chr9:134760206-134760146	A_76_P0400936	40630	FALSE	COL5A1	ref|NM_000093|ref|COL5A1:580	INSIDE	-445	319	765	100	9	21	7	0.732026144	0.633333333	NA	303	464.8181818	780	335	750.2727273	1383	0.292361721	0.699892117	1.128735632	78.87270343	NA	NA	NA	NA	0	0	0	reverse	chr9:134759733-134760497	chr9	134759733	134760497	NA
1143	1143	1	10	12	chr13:42046511-42046451	A_76_P0167503	40200	FALSE	TNFSF11	ref|NM_033012|ref|TNFSF11:2687|ccds|CCDS9385.1:-6780	INSIDE	-528	846	1375	100	7	17	12	0.645818182	0.683333333	NA	5804	11147.18182	21463	5467	9144.181818	12961	0.486922305	1.25705059	1.830346149	80.56443101	NA	NA	NA	NA	0	0	0	reverse	chr13:42045955-42047329	chr13	42045955	42047329	NA
1144	1144	1	11	12	chr11:8147212-8147272	A_76_P0145266	39770	FALSE	RIC3	ref|NM_024557|ref|RIC3:-98	PROMOTER	-503	2478	2982	100	8	6	26	0.462105969	0.683333333	NA	92	187.5454545	282	178	479.5454545	1145	0.126200274	0.514546963	0.979166667	81.28080197	NA	NA	NA	NA	0	0	0	forward	chr11:8146741-8149722	chr11	8146741	8149722	LongFragment
1145	1145	1	12	12	chr3:137953913-137953853	A_76_P0314470	39340	FALSE	STAG1	ref|NM_005862|ref|STAG1:24	INSIDE	-113	143	257	100	4	3	2	0.66536965	0.616666667	NA	243	492.0909091	842	436	740.8181818	1182	0.278403275	0.709399098	1.3472	78.31868505	NA	NA	NA	NA	0	0	0	reverse	chr3:137953772-137954028	chr3	137953772	137954028	NA
1146	1146	1	13	12	chr8:96106409-96106469	A_76_P0112580	38910	FALSE	MGC40214	ref|NM_152416|ref|MGC40214:42	INSIDE	-1380	302	1683	100	10	9	15	0.567439097	0.75	NA	730	1321	2398	861	1377	2233	0.514809591	0.990081399	1.631346578	84.25177403	NA	NA	NA	NA	0	0	0	forward	chr8:96105061-96106743	chr8	96105061	96106743	NA
1147	1147	1	14	12	chr21:46530346-46530286	A_76_P0171079	38480	FALSE	MCM3AP-C21orf57	ref|NM_003906|ref|NM_001006114|ref|MCM3AP:-652|ref|C21orf57:-378	DIVERGENT_PROMOTER	-610	1177	1788	100	15	17	16	0.557606264	0.7	NA	1587	3089.909091	8163	1592	2839.636364	5097	0.783898305	1.063644555	1.601530312	81.70188887	NA	NA	NA	NA	0	0	0	reverse	chr21:46529708-46531495	chr21	46529708	46531495	NA
1148	1148	1	15	12	chr6:26312870-26312930	A_76_P0375012	38050	FALSE	HIST1H4E	ref|NM_003545|ref|HIST1H4E:49|ref|HIST1H3D:-5457|ref|HIST1H2AD:-5450|ref|HIST1H2BF:5135	INSIDE	-371	533	905	100	3	5	8	0.480662983	0.566666667	NA	498	833.9090909	1531	524	1027.636364	1632	0.517699115	0.844657662	1.120229008	75.31397397	NA	NA	NA	NA	0	0	0	forward	chr6:26312531-26313435	chr6	26312531	26313435	NA
1149	1149	1	16	12	chr2:239011265-239011325	A_76_P0121821	37620	FALSE	TRAF3IP1	ref|NM_015650|ref|TRAF3IP1:214	INSIDE	-189	1561	1751	100	29	10	15	0.63335237	0.8	NA	674	1879.090909	4707	753	1986.727273	4652	0.36027515	1.025240831	1.606451613	87.02049376	NA	NA	NA	NA	0	0	0	forward	chr2:239011108-239012858	chr2	239011108	239012858	NA
1150	1150	1	17	12	chr21:46226142-46226082	A_76_P0140664	37190	FALSE	COL6A1	ref|NM_001848|ref|COL6A1:17|ccds|CCDS13727.1:-80	INSIDE	-2660	363	3024	100	7	4	21	0.570767196	0.716666667	NA	5167	8982	20219	4732	8049.363636	14943	0.48337014	1.179128616	1.893164794	82.2887034	NA	NA	NA	NA	0	0	0	reverse	chr21:46223454-46226477	chr21	46223454	46226477	LongFragment
1151	1151	1	18	12	chr2:202725166-202725106	A_76_P0105427	36760	FALSE	FZD7	ref|NM_003507|ref|FZD7:321	INSIDE	-677	665	1343	100	16	27	12	0.707371556	0.65	NA	550	931.0909091	1643	585	1023.727273	1566	0.565914057	0.906603119	1.126886145	79.26216189	NA	NA	1	1	0	0	0	reverse	chr2:202724461-202725803	chr2	202724461	202725803	NA
1152	1152	1	19	12	chr20:5879274-5879214	A_76_P0549329	36330	FALSE	CGI-MCM8	ref|NM_015939|ref|NM_032485|ref|CGI-09:-71|ref|MCM8:-53	DIVERGENT_PROMOTER	-102	393	496	100	7	5	4	0.608870968	0.633333333	NA	308	634.4545455	958	352	795	1351	0.493468795	0.853907262	1.380681818	78.52031374	NA	NA	NA	NA	0	0	0	reverse	chr20:5879144-5879639	chr20	5879144	5879639	NA
1153	1153	1	20	12	chr20:61760320-61760380	A_76_P0243459	35900	FALSE	RTEL1	ref|NM_016434|ref|RTEL1:260|ref|STMN3:-5126	INSIDE	-480	1462	1943	100	17	10	17	0.597529593	0.716666667	NA	690	1018.272727	1830	776	1105.636364	1789	0.610955841	0.947232216	1.185365854	82.54813444	NA	NA	NA	NA	0	0	0	forward	chr20:61759872-61761814	chr20	61759872	61761814	NA
1154	1154	1	21	12	chr1:94087220-94087280	A_76_P0102568	35470	FALSE	GCLM	ref|NM_002061|ref|GCLM:-217	PROMOTER	-1364	762	2127	100	14	20	19	0.565585331	0.766666667	NA	200	338.0909091	615	313	548.9090909	1214	0.23970346	0.692315038	1.019169329	84.44207199	NA	NA	NA	NA	0	0	0	forward	chr1:94085888-94088014	chr1	94085888	94088014	LongFragment
1155	1155	1	22	12	chr20:61574000-61574060	A_76_P0270754	35040	FALSE	KCNQ2	ref|NM_004518|ref|KCNQ2:407	INSIDE	-537	1130	1668	100	23	21	15	0.739208633	0.583333333	NA	193	332.1818182	620	239	529.5454545	1272	0.334119497	0.700509543	1.025104603	76.58776932	NA	NA	NA	NA	0	0	0	forward	chr20:61573495-61575162	chr20	61573495	61575162	NA
1156	1156	1	23	12	chr1:118183988-118184048	A_76_P0206993	34610	FALSE	GDAP2	ref|NM_017686|ref|GDAP2:230|ref|WDR3:-414	INSIDE	-143	324	468	100	6	5	4	0.651709402	0.6	NA	568	1266.454545	1896	710	1232.545455	1995	0.607017544	1.044478914	1.382585752	76.70314171	NA	NA	NA	NA	0	0	0	forward	chr1:118183877-118184344	chr1	118183877	118184344	NA
1157	1157	1	24	12	chr11:6633632-6633572	A_76_P0162332	34180	FALSE	DCHS1	ref|NM_003737|ref|DCHS1:-171	PROMOTER	-948	950	1899	100	18	18	16	0.657187994	0.833333333	NA	394	754.8181818	1352	423	894.7272727	1495	0.404682274	0.902083868	1.560559006	87.93962466	NA	NA	NA	NA	0	0	0	reverse	chr11:6632656-6634554	chr11	6632656	6634554	NA
1158	1158	1	25	12	chr14:74459457-74459397	A_76_P0495809	33750	FALSE	RPS6KL1	ref|NM_031464|ref|RPS6KL1:-797	PROMOTER	-1380	512	1893	100	15	4	16	0.603275225	0.666666667	NA	1525	3396.181818	7137	2139	3114.545455	4969	0.693812557	1.061811437	1.455639404	79.18976942	NA	NA	NA	NA	0	0	0	reverse	chr14:74458049-74459941	chr14	74458049	74459941	NA
1159	1159	1	26	12	chr3:51951222-51951282	A_76_P0124744	33320	FALSE	RNU3IP2-PARP3	ref|NM_004704|ref|NM_001003931|ref|RNU3IP2:-290|ref|PARP3:-148	DIVERGENT_PROMOTER	-115	99	215	100	2	7	2	0.679069767	0.65	NA	99	160.9090909	206	167	375	1157	0.106309421	0.592032074	1.167664671	79.36650836	NA	NA	NA	NA	0	0	0	forward	chr3:51951139-51951353	chr3	51951139	51951353	NA
1160	1160	1	27	12	chr3:38154977-38155037	A_76_P0279632	32890	FALSE	ACAA1-MYD88	ref|NM_001607|ref|NM_002468|ref|ACAA1:-1388|ref|MYD88:-149	DIVERGENT_PROMOTER	-94	1094	1189	100	6	7	11	0.614802355	0.633333333	NA	1361	3282.090909	9912	1717	2846.181818	5141	0.515907673	1.072317507	1.969793323	77.2486146	NA	NA	NA	NA	0	0	0	forward	chr3:38154915-38156103	chr3	38154915	38156103	NA
1161	1161	1	28	12	chr17:56843512-56843572	A_76_P0542495	32460	FALSE	LOC388407	ref|NM_203425|ref|TBX2:11504|ref|LOC388407:-351	PROMOTER	NA	NA	NA	NA	NA	NA	NA	NA	0.7	NA	95	148.0909091	215	178	403.4545455	1332	0.084084084	0.511726826	0.903225806	81.58187773	NA	NA	NA	NA	0	0	0	forward	NA:NA-NA	NA	NA	NA	InternalCut
1162	1162	1	29	12	chr21:46473238-46473298	A_76_P0245624	32030	FALSE	LSS	ref|NM_002340|ref|LSS:-149|ref|MCM3AP:56396	PROMOTER	-241	293	535	100	3	6	5	0.762616822	0.716666667	NA	128	309.0909091	850	212	531.4545455	1274	0.189167975	0.641702923	1.142473118	82.97569269	NA	NA	NA	NA	0	0	0	forward	chr21:46473029-46473563	chr21	46473029	46473563	NA
1163	1163	1	30	12	chr16:16233878-16233818	A_76_P0168897	31600	FALSE	ABCC6-NOMO3	ref|NM_001171|ref|NM_001004067|ref|ABCC6:-9033|ref|NOMO3:-104	DIVERGENT_PROMOTER	-51	91	143	100	1	3	1	0.699300699	0.583333333	NA	1509	2397.363636	5086	1412	2165.090909	3407	0.627442827	1.096207029	1.492808923	76.40549193	NA	2	2	2	0	0	0	reverse	chr16:16233799-16233941	chr16	16233799	16233941	NA
1164	1164	1	31	12	chr8:124154229-124154169	A_76_P0406082	31170	FALSE	MGC21654	ref|NM_145647|ref|MGC21654:99	INSIDE	NA	NA	NA	NA	NA	NA	NA	NA	0.616666667	NA	539	969.8181818	1721	608	994.6363636	1733	0.471436815	1.025794263	1.391447368	77.85592763	NA	NA	NA	NA	0	0	0	reverse	NA:NA-NA	NA	NA	NA	InternalCut
1165	1165	1	32	12	chr1:27736224-27736284	A_76_P0123023	30740	FALSE	MGC34648	ref|NM_152660|ref|MGC34648:-377	PROMOTER	-1550	313	1864	100	9	7	16	0.545064378	0.5	NA	268	485.3636364	793	354	685.6363636	1631	0.275904353	0.810051243	1.276836158	73.53551987	NA	NA	NA	NA	0	0	0	forward	chr1:27734706-27736569	chr1	27734706	27736569	NA
1166	1166	1	33	12	chr19:37589043-37589103	A_76_P0569495	30310	FALSE	MGC35440	ref|NM_153220|ref|MGC35440:538|ccds|CCDS12422.1:-1926	INSIDE	NA	NA	NA	NA	NA	NA	NA	NA	0.65	NA	1415	2621.454545	5521	1378	2621.636364	4499	0.748972603	0.984097407	1.227161591	78.66978861	NA	NA	NA	NA	0	0	0	forward	NA:NA-NA	NA	NA	NA	InternalCut
1167	1167	1	34	12	chr2:24184343-24184403	A_76_P0275445	29880	FALSE	FKBP1B	ref|NM_004116|ref|FKBP1B:95|ref|FLJ21945:-2499	INSIDE	-609	190	800	100	14	4	7	0.655	0.7	NA	181	405.4545455	1174	257	582.2727273	1314	0.207762557	0.735737987	1.387706856	80.94269675	NA	NA	NA	NA	0	0	0	forward	chr2:24183766-24184565	chr2	24183766	24184565	NA
1168	1168	1	35	12	chr9:105497996-105498056	A_76_P0389509	29450	FALSE	TAL2	ref|NM_005421|ref|TAL2:-6306	PROMOTER	-362	313	676	100	8	4	5	0.656804734	0.7	NA	91	154.3636364	320	170	400.0909091	1177	0.112149533	0.479988391	0.785365854	80.77930474	NA	NA	NA	NA	0	0	0	forward	chr9:105497666-105498341	chr9	105497666	105498341	NA
1169	1169	1	36	12	chr6:117108852-117108912	A_76_P0128778	29020	FALSE	KPNA5	ref|NM_002269|ref|KPNA5:-177	PROMOTER	-2209	59	2269	100	1	6	20	0.455266637	0.633333333	NA	620	1728.727273	3367	1071	1773.545455	2459	0.578898226	0.955000752	1.517350158	78.49166976	NA	NA	NA	NA	0	0	0	forward	chr6:117106675-117108943	chr6	117106675	117108943	LongFragment
1170	1170	1	37	12	chr2:70329763-70329823	A_76_P0292396	28590	FALSE	FLJ20558	ref|NM_017880|ref|FLJ20558:9|ccds|CCDS1899.1:-9025	INSIDE	-613	163	777	100	10	4	7	0.611325611	0.55	NA	181	266.2727273	461	220	445.7272727	1199	0.1676397	0.720812486	1.1	76.45728131	NA	NA	NA	NA	0	0	0	forward	chr2:70329182-70329958	chr2	70329182	70329958	NA
1171	1171	1	38	12	chr17:30929858-30929798	A_76_P0512606	28160	FALSE	PEX12-AP2B1	ref|NM_000286|ref|NM_001282|ref|PEX12:-141|ref|AP2B1:-8577	DIVERGENT_PROMOTER	-31	48	80	100	0	0	1	0.5875	0.616666667	NA	258	497.8181818	974	281	632.1818182	1272	0.298742138	0.842227269	1.180297398	77.42424785	NA	NA	NA	NA	0	0	0	reverse	chr17:30929799-30929878	chr17	30929799	30929878	5pCut
1172	1172	1	39	12	chr19:41051167-41051227	A_76_P0162313	27730	FALSE	APLP1	ref|NM_005166|ref|KIRREL2:11534|ref|APLP1:-112	PROMOTER	-231	1137	1369	100	16	16	12	0.683710738	0.65	NA	1835	3116.909091	4860	1585	2661.181818	4929	0.372286468	1.282496685	2.492307692	78.94240254	NA	NA	NA	NA	0	0	0	forward	chr19:41050968-41052336	chr19	41050968	41052336	NA
1173	1173	1	40	12	chr3:62836224-62836164	A_76_P0308815	27300	FALSE	CADPS	ref|NM_183394|ref|CADPS:-100	PROMOTER	-1517	903	2421	100	21	29	22	0.641057414	0.683333333	NA	6723	10598.09091	21655	5826	7917.272727	12883	1.107239369	1.308721143	1.713483146	80.72627585	NA	NA	NA	NA	0	0	0	reverse	chr3:62834679-62837099	chr3	62834679	62837099	LongFragment
1174	1174	1	41	12	chr10:3817819-3817879	A_76_P0131261	26870	FALSE	KLF6	ref|NM_001300|ref|KLF6:-394	PROMOTER	-1255	298	1554	100	33	19	14	0.658944659	0.783333333	NA	327	537.4545455	1104	426	670.7272727	1212	0.328382838	0.838619917	1.151329243	84.62574927	NA	NA	NA	NA	0	0	0	forward	chr10:3816596-3818149	chr10	3816596	3818149	NA
1175	1175	1	42	12	chr18:75812527-75812467	A_76_P0151972	26440	FALSE	PQLC1	ref|NM_025078|ref|PQLC1:108|ccds|CCDS12020.1:-583	INSIDE	NA	NA	NA	NA	NA	NA	NA	NA	0.733333333	NA	286	579.7272727	1425	377	701.1818182	1248	0.388621795	0.839879984	1.173170732	83.36818262	NA	NA	NA	NA	0	0	0	reverse	chr18:3816596-3818149	chr18	3816596	3818149
1176	1176	1	43	12	chr15:81175479-81175539	A_76_P0499630	26010	FALSE	AP3B2	ref|NM_004644|ref|AP3B2:180	INSIDE	-312	282	595	100	17	10	5	0.774789916	0.716666667	NA	199	367.7272727	736	270	544.6363636	1071	0.235294118	0.738531964	1.293948127	81.90160762	NA	NA	NA	NA	0	0	0	forward	chr15:81175199-81175793	chr15	81175199	81175793	NA
1177	1177	1	44	12	chr17:77602187-77602247	A_76_P0151012	25580	FALSE	GPS1	ref|NM_004127|ref|GPS1:-834|ref|PP3111:14752	PROMOTER	NA	NA	NA	NA	NA	NA	NA	NA	0.7	NA	1222	2169.090909	5127	1269	2042.363636	3445	0.630106735	1.055288337	1.523934771	81.92303033	NA	NA	NA	NA	0	0	0	forward	NA:NA-NA	NA	NA	NA	InternalCut
1178	1178	1	45	12	chr11:63689792-63689732	A_76_P0165638	25150	FALSE	LRP16	ref|NM_014067|ref|LRP16:332	INSIDE	-1516	853	2370	100	21	16	21	0.657383966	0.583333333	NA	101	327.1818182	744	268	564.9090909	1026	0.246588694	0.650324682	1.207792208	75.65713061	NA	NA	NA	NA	0	0	0	reverse	chr11:63688248-63690617	chr11	63688248	63690617	LongFragment
1179	1179	1	46	12	chr19:43801584-43801644	A_76_P0541418	24720	FALSE	EIF3S12	ref|NM_013234|ref|EIF3S12:38|ref|MAP4K1:-1210	INSIDE	NA	NA	NA	NA	NA	NA	NA	NA	0.6	NA	1399	2909.181818	6270	1535	2509.545455	4351	0.737091675	1.13862592	1.470450281	77.59104357	NA	NA	NA	NA	0	0	0	forward	NA:NA-NA	NA	NA	NA	InternalCut
1180	1180	1	47	12	chr14:54977060-54977120	A_76_P0477500	24290	FALSE	TBPL2	ref|NM_199047|ref|TBPL2:-74	PROMOTER	-426	68	495	100	3	5	4	0.614141414	0.666666667	NA	2549	4224.181818	9799	1836	3401.727273	6016	0.837381517	1.198697247	1.628823138	80.61646947	NA	NA	NA	NA	0	0	0	forward	chr14:54976666-54977160	chr14	54976666	54977160	NA
1181	1181	1	48	12	chr10:75428189-75428129	A_76_P0449611	23860	FALSE	VCL	ref|NM_003373|ref|VCL:282	INSIDE	-672	453	1126	100	14	14	10	0.68294849	0.816666667	NA	2934	6753.545455	16141	2453	5741.818182	10030	0.579192711	1.180578087	1.880577887	86.40558874	NA	NA	NA	NA	0	0	0	reverse	chr10:75427489-75428614	chr10	75427489	75428614	NA
1182	1182	1	49	12	chr7:77072765-77072825	A_76_P0376558	23430	FALSE	C7orf35	ref|NM_032936|ref|C7orf35:-397	PROMOTER	-596	81	678	100	5	7	6	0.598820059	0.7	NA	863	1592	2934	919	1535.636364	2331	0.63174946	1.024245794	1.364664311	82.13524594	NA	NA	NA	NA	0	0	0	forward	chr7:77072201-77072878	chr7	77072201	77072878	NA
1183	1183	1	50	12	chr17:55139923-55139983	A_76_P0140422	23000	FALSE	VMP1	ref|NM_030938|ref|VMP1:143|ref|Bit1:-315	INSIDE	-666	218	885	100	10	1	8	0.562711864	0.6	NA	107	166.3636364	265	166	340.7272727	930	0.115053763	0.607819334	1.027131783	76.99198989	NA	NA	NA	NA	0	0	0	forward	chr17:55139289-55140173	chr17	55139289	55140173	NA
1184	1184	1	51	12	chr19:15351493-15351553	A_76_P0147905	22570	FALSE	AKAP8	ref|NM_005858|ref|AKAP8:80|ref|AKAP8L:39310	INSIDE	-392	53	446	100	7	6	4	0.717488789	0.65	NA	11558	18216.09091	34427	9537	13334.45455	23642	0.739066069	1.406169756	2.108109818	79.19098562	NA	NA	NA	NA	0	0	0	forward	chr19:15351133-15351578	chr19	15351133	15351578	NA
1185	1185	1	52	12	chr19:540707-540767	A_76_P0557949	22140	FALSE	HCN2	ref|NM_001194|ref|BSG:18413|ref|HCN2:-155	PROMOTER	-550	1900	2451	100	51	44	22	0.767849857	0.85	NA	326	807.3636364	1776	478	836.2727273	1378	0.312668464	0.949790857	1.534653465	88.55020776	NA	NA	NA	NA	0	0	0	forward	chr19:540189-542639	chr19	540189	542639	LongFragment
1186	1186	1	53	12	chr5:65054240-65054300	A_76_P0129524	21710	FALSE	NLN	ref|NM_020726|ref|NLN:430|ref|SGTB:-618	INSIDE	-416	350	767	100	6	8	7	0.599739244	0.5	NA	189	324.3636364	575	287	495.8181818	921	0.313789359	0.704591837	1.087349398	73.34915801	NA	NA	NA	NA	0	0	0	forward	chr5:65053856-65054622	chr5	65053856	65054622	NA
1187	1187	1	54	12	chr15:72861777-72861837	A_76_P0144489	21280	FALSE	CSK	ref|NM_004383|ref|CSK:40	INSIDE	-847	366	1214	100	20	17	11	0.724052718	0.683333333	NA	1452	2409.272727	5104	1389	2201	4044	0.793489318	1.059820825	1.308900524	81.60979519	NA	NA	NA	NA	0	0	0	forward	chr15:72860962-72862175	chr15	72860962	72862175	NA
1188	1188	1	55	12	chr9:135597939-135597999	A_76_P0107520	20850	FALSE	KIAA0649	ref|NM_014811|ref|KIAA0649:377|mgcs|BC047935:-4213	INSIDE	-1052	252	1305	100	34	25	12	0.827586207	0.816666667	NA	861	1355.818182	2864	936	1375.363636	2299	0.668128655	0.973692583	1.287437186	86.40565199	NA	NA	NA	1	0	0	0	forward	chr9:135596919-135598223	chr9	135596919	135598223	NA
1189	1189	1	56	12	chr7:75901478-75901418	A_76_P0122403	20420	FALSE	POMZP3	ref|NM_152992|ref|POMZP3:-234|mgcs|BC078169:78121	PROMOTER	-523	99	623	100	8	9	5	0.659711075	0.7	NA	66	85.63636364	114	115	251.2727273	690	0.117391304	0.437050891	0.813432836	80.91379324	1	1	1	1	0	0	0	reverse	chr7:75900927-75901549	chr7	75900927	75901549	NA
1190	1190	1	57	12	chr14:60858397-60858337	A_76_P0145067	19990	FALSE	PRKCH	ref|NM_006255|ref|PRKCH:100|ccds|CCDS9752.1:-205	INSIDE	-1089	1408	2498	100	20	26	22	0.618094476	0.75	NA	2385	3657.181818	7178	2114	3089.363636	4936	0.816630469	1.168071342	1.614079729	82.74880804	NA	NA	NA	NA	0	0	0	reverse	chr14:60857280-60859777	chr14	60857280	60859777	LongFragment
1191	1191	1	58	12	chr13:40929783-40929723	A_76_P0153972	19560	FALSE	RGC32	ref|NM_014059|ref|RGC32:42	INSIDE	-88	870	959	100	11	17	9	0.703858186	0.666666667	NA	2066	3739	6946	2271	3299.454545	4922	0.750732279	1.115301826	1.411214953	80.69569299	NA	NA	NA	NA	0	0	0	reverse	chr13:40929667-40930625	chr13	40929667	40930625	NA
1192	1192	1	59	12	chr9:133272685-133272745	A_76_P0400636	19130	FALSE	SURF4-C9orf96	ref|NM_033161|ref|NM_153710|ref|SURF4:-191|ref|C9orf96:-122	DIVERGENT_PROMOTER	-614	400	1015	100	19	12	9	0.769458128	0.783333333	NA	961	2534.727273	5237	946	2149.090909	3477	0.546203905	1.158738425	1.714364641	85.50050387	NA	NA	NA	NA	0	0	0	forward	chr9:133272103-133273117	chr9	133272103	133273117	NA
1193	1193	1	60	12	chr16:30313974-30314034	A_76_P0167258	18700	FALSE	ZNF553	ref|NM_152652|ref|ZNF553:-553	PROMOTER	-274	198	473	100	6	3	4	0.704016913	0.683333333	NA	556	1187.818182	3376	614	1288.909091	2268	0.487064117	0.893284094	1.488536155	80.44458803	NA	NA	NA	NA	0	0	0	forward	chr16:30313732-30314204	chr16	30313732	30314204	NA
1194	1194	1	61	12	chrX:41538522-41538582	A_76_P0256235	18270	FALSE	CASK	ref|NM_003688|ref|CASK:-30|ccds|CCDS14257.1:-57	INSIDE	-799	791	1591	100	17	17	14	0.676304211	0.7	NA	684	989.5454545	1678	679	1064.909091	1894	0.455649419	0.970180701	1.355414013	81.95274376	NA	NA	NA	NA	0	0	0	forward	chrX:41537755-41539345	chrX	41537755	41539345	NA
1195	1195	1	62	12	NC2_00009172	NC2_00009172	17840	neg	NC2_00009172			NA	NA	NA	NA	NA	NA	NA	NA	NA	NA	60	74.54545455	101	103	309.2727273	1053	0.06362773	0.403758717	0.736434109	NA	NA	NA	NA	NA	NA	NA	NA	NA
1196	1196	1	63	12	chr11:62097902-62097842	A_76_P0451229	17410	FALSE	EEF1G	ref|NM_001404|ref|EEF1G:55|ref|RBM21:17720	INSIDE	-144	298	443	100	2	5	4	0.607223476	0.583333333	NA	1241	2437.181818	6032	1342	2207	3953	0.650237786	1.053367967	1.525929674	77.10480233	NA	NA	NA	NA	0	0	0	reverse	chr11:62097730-62098172	chr11	62097730	62098172	NA
1197	1197	1	64	12	chr11:107497868-107497928	A_76_P0427106	16980	FALSE	ACAT1	ref|NM_000019|ref|ACAT1:431	INSIDE	-396	478	875	100	4	5	8	0.547428571	0.7	NA	610	1792.181818	4016	768	1987.181818	3144	0.371102328	0.898923479	1.630769231	82.53095121	NA	NA	NA	NA	0	0	0	forward	chr11:107497504-107498378	chr11	107497504	107498378	NA
1198	1198	1	65	12	chr17:38015019-38015079	A_76_P0143517	16550	FALSE	LOC162427-TUBG1	ref|NM_178126|ref|NM_001070|ref|LOC162427:-121|ref|TUBG1:-170	DIVERGENT_PROMOTER	-380	306	687	100	7	12	6	0.679767103	0.766666667	NA	329	729.2727273	1840	459	862.4545455	1411	0.335884354	0.828649409	1.304039688	84.69507053	NA	NA	NA	NA	0	0	0	forward	chr17:38014671-38015357	chr17	38014671	38015357	NA
1199	1199	1	66	12	chr7:86426254-86426314	A_76_P0115695	16120	FALSE	DMTF1	ref|NM_021145|ref|DMTF1:-290	PROMOTER	-389	322	712	100	4	3	6	0.591292135	0.616666667	NA	493	1014.272727	2411	637	955.5454545	1635	0.629927595	1.069679756	1.638297872	78.77101819	NA	NA	NA	NA	0	0	0	forward	chr7:86425897-86426608	chr7	86425897	86426608	NA
1200	1200	1	67	12	chr9:113063564-113063504	A_76_P0422676	15690	FALSE	SLC31A1	ref|NM_001859|ref|SLC31A1:113	INSIDE	-47	341	389	100	5	0	3	0.57840617	0.6	NA	223	351.4545455	694	278	533.7272727	1139	0.306409131	0.717894752	1.031770045	76.80276937	NA	NA	NA	NA	0	0	0	reverse	chr9:113063489-113063877	chr9	113063489	113063877	NA
1201	1201	1	68	12	chrX:57819612-57819672	A_76_P0245511	15260	FALSE	ZXDA	ref|NM_007156|ref|ZXDA:446	INSIDE	NA	NA	NA	NA	NA	NA	NA	NA	0.716666667	NA	594	1390.181818	3038	659	1320.727273	2487	0.529831388	1.054125367	1.700231481	83.00144529	NA	1	1	1	0	0	0	forward	NA:NA-NA	NA	NA	NA	InternalCut
1202	1202	1	69	12	chr19:5638044-5638104	A_76_P0565061	14830	FALSE	SCDR10	ref|NM_198704|ref|SCDR10:6040|ref|QIL1:-6163|ref|RPL36:-3231|ref|PRSS15:33102	INSIDE	-329	58	388	100	7	2	3	0.698453608	0.7	NA	260	403.9090909	602	317	565.5454545	993	0.320241692	0.795618853	1.252365931	80.52726623	NA	NA	NA	NA	0	0	0	forward	chr19:5637747-5638134	chr19	5637747	5638134	NA
1203	1203	1	70	12	chr13:20612552-20612612	A_76_P0140110	14400	FALSE	SAP18	ref|NM_005870|ref|SAP18:-102	PROMOTER	-79	817	897	100	6	5	8	0.581939799	0.666666667	NA	775	1824.727273	3760	1404	1901.090909	2927	0.439699351	0.988518508	1.74204947	81.17163855	NA	NA	NA	NA	0	0	0	forward	chr13:20612505-20613401	chr13	20612505	20613401	NA
1204	1204	1	71	12	chr3:113763227-113763287	A_76_P0113473	13970	FALSE	APG3L-SLC35A5	ref|NM_022488|ref|NM_017945|ref|APG3L:-82|ref|SLC35A5:-327|mgcs|BC002830:196	DIVERGENT_PROMOTER	-1142	241	1384	100	10	6	12	0.528179191	0.8	NA	371	618.3636364	1091	327	691.1818182	1155	0.472516876	0.959013967	1.341137124	86.38374677	NA	NA	NA	NA	0	0	0	forward	chr3:113762117-113763500	chr3	113762117	113763500	NA
1205	1205	1	72	12	chr6:170533199-170533259	A_76_P0378880	13540	FALSE	KIAA1838	ref|NM_032448|ref|KIAA1838:-246	PROMOTER	-414	287	702	100	9	11	6	0.705128205	0.7	NA	163	239.3636364	512	199	377.6363636	804	0.274875622	0.731643139	1.32642487	82.23706443	NA	NA	NA	NA	0	0	0	forward	chr6:170532817-170533518	chr6	170532817	170533518	NA
1206	1206	1	73	12	chr19:50966921-50966861	A_76_P0539474	13110	FALSE	DMPK	ref|NM_004409|ref|DMPK:10685|ref|SIX5:-2739	INSIDE	-165	208	374	100	9	0	3	0.676470588	0.65	NA	1682	2348.636364	5503	1308	2145.363636	3417	0.734411085	1.080466456	1.610477027	79.80754246	NA	NA	NA	NA	0	0	0	reverse	chr19:50966728-50967101	chr19	50966728	50967101	NA
1207	1207	1	74	12	chr2:201653872-201653932	A_76_P0277171	12680	FALSE	ORC2L	ref|NM_006190|ref|ORC2L:14|mgcs|BC014834:-32	INSIDE	-181	467	649	100	7	5	6	0.597842835	0.683333333	NA	534	727.1818182	1140	465	793.5454545	1185	0.542616034	0.962087058	1.336380256	80.70878756	NA	NA	NA	NA	0	0	0	forward	chr2:201653723-201654371	chr2	201653723	201654371	NA
1208	1208	1	75	12	chr19:10900756-10900696	A_76_P0164669	12250	FALSE	LOC90580	ref|NM_138358|ref|LOC90580:303|ref|CARM1:57474|ref|MGC3262:-369	INSIDE	NA	NA	NA	NA	NA	NA	NA	NA	0.766666667	NA	443	924	2037	518	980.9090909	1623	0.383549784	0.964409884	1.497289973	84.1558746	NA	NA	NA	NA	0	0	0	reverse	chr19:201653723-201654371	chr19	201653723	201654371
1209	1209	1	76	12	chr17:40594688-40594748	A_76_P0170117	11820	FALSE	FLJ32384	ref|NM_144608|ref|FLJ32384:672|ref|HIS1:13067	INSIDE	-724	532	1257	100	8	11	11	0.61893397	0.616666667	NA	4595	8577.454545	17713	3797	6744.181818	11166	0.892592593	1.244927752	1.695186142	78.1718316	NA	NA	NA	NA	0	0	0	forward	chr17:40593996-40595252	chr17	40593996	40595252	NA
1210	1210	1	77	12	chr13:24642768-24642828	A_76_P0484299	11390	FALSE	FLJ25477	ref|NM_152704|ref|FLJ25477:1059	INSIDE	-902	1268	2171	100	26	22	19	0.65453708	0.7	NA	361	718.3636364	1412	539	855.0909091	1403	0.258018532	0.896863581	1.388333333	81.41684505	NA	NA	NA	NA	0	0	0	forward	chr13:24641898-24644068	chr13	24641898	24644068	LongFragment
1211	1211	1	78	12	chr11:13646394-13646334	A_76_P0449030	10960	FALSE	MLSTD2	ref|NM_032228|ref|MLSTD2:-482	PROMOTER	-1214	562	1777	100	14	12	16	0.546426562	0.766666667	NA	204	355.8181818	794	299	495.8181818	814	0.348422497	0.736268916	1.254344392	84.75306917	NA	NA	NA	NA	0	0	0	reverse	chr11:13645152-13646928	chr11	13645152	13646928	NA
1212	1212	1	79	12	chr14:103099401-103099341	A_76_P0151071	10530	FALSE	C14orf153	ref|NM_032374|ref|C14orf153:288|ref|BAG5:-988	INSIDE	-527	424	952	100	7	13	8	0.608193277	0.683333333	NA	907	1486.363636	3194	779	1409	2186	0.55304878	1.06717183	1.461116194	80.72190099	NA	NA	NA	NA	0	0	0	reverse	chr14:103098846-103099797	chr14	103098846	103099797	NA
1213	1213	1	80	12	chr12:25295163-25295223	A_76_P0467928	10100	FALSE	KRAS	ref|NM_033360|ref|KRAS:-72	PROMOTER	-66	183	250	100	7	2	2	0.724	0.666666667	NA	424	748.0909091	1556	496	828.6363636	1328	0.531328321	0.889046502	1.285342585	79.85615121	NA	NA	NA	NA	0	0	0	forward	chr12:25295129-25295378	chr12	25295129	25295378	NA
1214	1214	1	81	12	chr15:41826165-41826105	A_76_P0531474	9670	FALSE	GRP58	ref|NM_005313|ref|GRP58:195|mgcs|BC066967:-347	INSIDE	NA	NA	NA	NA	NA	NA	NA	NA	0.6	NA	530	1051.090909	1744	646	1029.181818	1517	0.519121237	1.035283527	1.4922049	76.72789662	NA	1	1	1	0	0	0	reverse	NA:NA-NA	NA	NA	NA	InternalCut
1215	1215	1	82	12	chr21:29368001-29367941	A_76_P0246541	9240	FALSE	CCT8-C21orf7	ref|NM_006585|ref|NM_020152|ref|CCT8:-90|ref|C21orf7:-6772	DIVERGENT_PROMOTER	-678	287	966	100	4	3	8	0.586956522	0.583333333	NA	63	92.81818182	137	110	248.6363636	459	0.152505447	0.477680321	0.886524823	75.94354172	NA	NA	NA	NA	0	0	0	reverse	chr21:29367295-29368260	chr21	29367295	29368260	NA
1216	1216	1	83	12	LACC:GD33C_14_	LACC:GD33C_14_	8810	pos	LACC:GD33C_14_			-71	1030	1102	100	0	0	9	35.24069028	33.33333333	NA	47	82.27272727	112	102	242.3636364	530	0.176470588	0.435710363	0.785714286	NA	NA	NA	NA	NA	NA	NA	NA	NA
1217	1217	1	84	12	chr16:81218027-81218087	A_76_P0139261	8380	FALSE	chr16:81218027-81218087		Unknown	-255	129	385	100	1	1	3	0.571428571	0.483333333	NA	591	1071.363636	2209	703	1142.727273	2056	0.421206226	0.99270254	2.060634328	72.06463238	NA	NA	NA	NA	0	0	0	forward	chr16:81217804-81218188	chr16	81217804	81218188	NA
1218	1218	1	85	12	chr9:127779725-127779665	A_76_P0402127	7950	FALSE	DPM2	ref|NM_152690|ref|DPM2:-6|ref|EEIG1:12852	INSIDE	-185	175	361	100	7	1	3	0.648199446	0.666666667	NA	439	895.9090909	1993	511	876.5454545	1396	0.503937008	0.981784748	1.42765043	80.56317934	NA	NA	NA	NA	0	0	0	reverse	chr9:127779512-127779872	chr9	127779512	127779872	NA
1219	1219	1	86	12	LACC:GD20C_22_r	LACC:GD20C_22_r	7520	pos	LACC:GD20C_22_r			-257	698	956	100	0	0	8	27.40585774	30	NA	53	98.18181818	142	117	259.5454545	524	0.202290076	0.442283109	0.671232877	NA	NA	NA	NA	NA	NA	NA	NA	NA
1220	1220	1	87	12	LACC:GD13C_5_1	LACC:GD13C_5_1	7090	pos	LACC:GD13C_5_1			-84	266	351	100	0	0	3	29.62962963	35	NA	37	55.81818182	70	91	217.9090909	498	0.088353414	0.336755841	0.692307692	NA	NA	NA	NA	NA	NA	NA	NA	NA
1221	1221	1	88	12	chr20:57948348-57948408	A_76_P0252029	6660	FALSE	PPP1R3D	ref|NM_006242|ref|PPP1R3D:369|ref|SYCP2:-7774|ref|C20orf177:-572	INSIDE	-31	234	266	100	2	1	2	0.635338346	0.733333333	NA	245	385.6363636	658	318	484.3636364	692	0.420899855	0.813223935	1.125786164	83.07605612	NA	NA	NA	NA	0	0	0	forward	chr20:57948349-57948614	chr20	57948349	57948614	5pCut
1222	1222	1	89	12	chr3:50629785-50629725	A_76_P0296360	6230	FALSE	MAPKAPK3	ref|NM_004635|ref|MAPKAPK3:151|ref|CISH:-5548	INSIDE	-279	200	480	100	6	5	4	0.71875	0.683333333	NA	153	237.3636364	431	259	388.0909091	633	0.3507109	0.657327312	0.962053571	80.79004427	NA	NA	NA	NA	0	0	0	reverse	chr3:50629478-50629957	chr3	50629478	50629957	NA
1223	1223	1	90	12	chr17:42283470-42283530	A_76_P0147825	5800	FALSE	WNT9B	ref|NM_003396|ref|WNT9B:-466	PROMOTER	-463	478	942	100	10	10	9	0.654989384	0.716666667	NA	390	760.7272727	1667	508	833	1363	0.566489362	0.899077672	1.296267496	82.85206976	NA	NA	NA	NA	0	0	0	forward	chr17:42283039-42283980	chr17	42283039	42283980	NA
1224	1224	1	91	12	chr4:170567671-170567611	A_76_P0108732	5370	FALSE	SH3MD2	ref|NM_020870|ref|SH3MD2:-746	PROMOTER	NA	NA	NA	NA	NA	NA	NA	NA	0.566666667	NA	112	190.5454545	333	164	326.6363636	605	0.274380165	0.636034049	0.921182266	74.63525582	NA	NA	NA	NA	0	0	0	reverse	NA:NA-NA	NA	NA	NA	InternalCut
1225	1225	1	92	12	chr14:54807622-54807682	A_76_P0160923	4940	FALSE	FBXO34	ref|NM_017943|ref|FBXO34:-179	PROMOTER	-137	1322	1460	100	17	19	13	0.630821918	0.5	NA	1962	4033.363636	8155	1876	3431	5789	0.856020942	1.152990642	1.616131589	71.9169366	NA	NA	NA	NA	0	0	0	forward	chr14:54807517-54808976	chr14	54807517	54808976	NA
1226	1226	1	93	12	chr9:137593843-137593783	A_76_P0100819	4510	FALSE	NOXA1	ref|NM_006647|ref|NOXA1:130|ref|FLJ20433:-362	INSIDE	-1518	1040	2559	100	39	32	23	0.661586557	0.766666667	NA	888	1555.818182	3015	1178	1600.454545	2639	0.704761905	0.957428416	1.23089983	84.7480268	NA	NA	NA	NA	0	0	0	reverse	chr9:137592297-137594855	chr9	137592297	137594855	LongFragment
1227	1227	1	94	12	chr6:166692025-166692085	A_76_P0378391	4080	FALSE	MGC35308	ref|NM_175922|ref|MGC35308:227	INSIDE	-558	921	1480	100	26	16	13	0.667567568	0.683333333	NA	648	1331.727273	2463	818	1295.909091	2084	0.7039801	0.990997692	1.384790875	80.91480573	NA	NA	NA	NA	0	0	0	forward	chr6:166691499-166692978	chr6	166691499	166692978	NA
1228	1228	1	95	12	chr4:15456360-15456420	A_76_P0117877	3650	FALSE	CD38	ref|NM_001775|ref|CD38:191	INSIDE	NA	NA	NA	NA	NA	NA	NA	NA	0.566666667	NA	128	229.0909091	333	249	383.8181818	660	0.409090909	0.623177045	0.974522293	74.42012939	NA	NA	NA	NA	0	0	0	forward	NA:NA-NA	NA	NA	NA	InternalCut
1229	1229	1	96	12	chr1:243821241-243821301	A_76_P0108237	3220	FALSE	ZNF496	ref|NM_032752|ref|ZNF496:-185	PROMOTER	NA	NA	NA	NA	NA	NA	NA	NA	0.65	NA	868	1215	2083	863	1127.818182	1691	0.616517286	1.094218403	1.541570439	78.62451388	NA	NA	NA	NA	0	0	0	forward	NA:NA-NA	NA	NA	NA	InternalCut
1230	1230	1	97	12	chr19:1430634-1430694	A_76_P0551102	2790	FALSE	C19orf25	ref|NM_152482|ref|APC2:29517|ref|C19orf25:-471|ref|PCSK4:4179	PROMOTER	-204	1468	1673	100	4	5	13	0.522414824	0.566666667	NA	97	140.6363636	246	136	295.9090909	649	0.218798151	0.560093572	0.771428571	75.3431611	NA	NA	NA	NA	0	0	0	forward	chr19:1430462-1432134	chr19	1430462	1432134	NA
1231	1231	1	98	12	chr3:11736767-11736827	A_76_P0306332	2360	FALSE	VGLL4	ref|NM_014667|ref|VGLL4:240	INSIDE	-1079	294	1374	100	25	31	12	0.756914119	0.816666667	NA	2545	5216.454545	11200	2255	4355.272727	6690	0.841493776	1.183157502	1.674140508	87.26810158	NA	NA	NA	NA	0	0	0	forward	chr3:11735720-11737093	chr3	11735720	11737093	NA
1232	1232	1	99	12	chr5:112658588-112658528	A_76_P0333623	1930	FALSE	MCC	ref|NM_002387|ref|MCC:-357	PROMOTER	NA	NA	NA	NA	NA	NA	NA	NA	0.55	NA	1279	2491.454545	5738	1602	2590.363636	4462	0.522005868	0.955772346	1.325785582	75.83377322	NA	NA	NA	NA	0	0	0	reverse	NA:NA-NA	NA	NA	NA	InternalCut
[truncated: 43,058 more rows]
