# Supplementary material for: Integrated analysis of DNA methylation and gene expression reveals specific signaling pathways associated with platinum resistance in ovarian cancer
Source: BMC Med Genomics. 2009 Jun 8;2:34. doi: 10.1186/1755-8794-2-34 (PMC2712480; doi:10.1186/1755-8794-2-34)
Supplement: Additional file 3 — Differentially expressed genes and probes in Round5 vs. parental A2780 cells. The table lists all 2322 significantly differentially expressed genes, sorted by their average fold-changes, in Round5 vs. parental A2780 cells. [file 1755-8794-2-34-S3.xls]

## Sheet: Differentially expressed genes
Gene	Fold Change	Gene Name
DMRT3	175.018	doublesex and mab-3 related transcription factor 3
KCNJ2	39.8554	potassium inwardly-rectifying channel, subfamily J, member 2
TCEAL3	20.4397	transcription elongation factor A (SII)-like 3
LOXL1	16.5066	lysyl oxidase-like 1
KLHL14	15.5627	kelch-like 14 (Drosophila)
PCSK5	12.9688	proprotein convertase subtilisin/kexin type 5
COL1A2	12.4607	collagen, type I, alpha 2
KIAA1713	12.0276	KIAA1713
FAM107A	10.9952	family with sequence similarity 107, member A
FLJ41747	9.62028	FLJ41747
HOXA9	8.52054	homeobox A9
C18orf34	8.18295	chromosome 18 open reading frame 34
TPM1	8.10163	tropomyosin 1 (alpha)
STAT4	8.08038	signal transducer and activator of transcription 4
LOC284244	7.93917	LOC284244
TGFBR2	7.47429	transforming growth factor, beta receptor II (70/80kDa)
PDGFRA	6.99237	platelet-derived growth factor receptor, alpha polypeptide
C14orf50	6.90673	chromosome 14 open reading frame 50
CRABP2	6.53206	cellular retinoic acid binding protein 2
HSPA2	6.45847	heat shock 70kDa protein 2
DCAMKL1	6.40218	DCAMKL1
SALL1	6.16774	sal-like 1 (Drosophila)
TMEM35	6.00041	transmembrane protein 35
GIMAP2	5.93669	GTPase, IMAP family member 2
C2orf32	5.8162	chromosome 2 open reading frame 32
SLFN11	5.79947	schlafen family member 11
OLFML3	5.77016	olfactomedin-like 3
CXCR4	5.70427	chemokine (C-X-C motif) receptor 4
CCND2	5.65659	cyclin D2
FRMD4A	5.42174	FERM domain containing 4A
PRR16	5.16433	proline rich 16
PRRX1	5.1218	paired related homeobox 1
FNDC5	5.00273	fibronectin type III domain containing 5
MDFIC	4.89021	MyoD family inhibitor domain containing
HAPLN1	4.80373	hyaluronan and proteoglycan link protein 1
HEY1	4.79573	hairy/enhancer-of-split related with YRPW motif 1
CLPB	4.69516	ClpB caseinolytic peptidase B homolog (E. coli)
TAGLN	4.66186	transgelin
KERA	4.4775	keratocan
CNN1	4.4122	calponin 1, basic, smooth muscle
DPYSL4	4.38716	dihydropyrimidinase-like 4
G6PD	4.36277	glucose-6-phosphate dehydrogenase
ACTA2	4.23758	actin, alpha 2, smooth muscle, aorta
NSDHL	4.22019	NAD(P) dependent steroid dehydrogenase-like
ZNF206	4.10903	ZNF206
ACAT2	4.10605	acetyl-Coenzyme A acetyltransferase 2 (acetoacetyl Coenzyme A
MAB21L1	4.10381	mab-21-like 1 (C. elegans)
HOXD11	4.0687	homeobox D11
ELL	4.05925	elongation factor RNA polymerase II
COBLL1	3.92375	COBL-like 1
ZNF423	3.87451	zinc finger protein 423
CALD1	3.72938	caldesmon 1
C2orf7	3.71558	chromosome 2 open reading frame 7
PPIL5	3.65454	peptidylprolyl isomerase (cyclophilin)-like 5
COL6A1	3.65353	collagen, type VI, alpha 1
HOXA7	3.62125	homeobox A7
TMEM88	3.6113	transmembrane protein 88
CRABP1	3.60163	cellular retinoic acid binding protein 1
HOXA10	3.56692	homeobox A10
RRM2	3.56355	ribonucleotide reductase M2 polypeptide
AUTS2	3.53587	autism susceptibility candidate 2
PLAC1	3.51209	placenta-specific 1
FDPS	3.49429	farnesyl diphosphate synthase (farnesyl pyrophosphate synthetase, dimethylallyltranstransferase, geranyltranstransferase)
C10orf93	3.49066	chromosome 10 open reading frame 93
NES	3.4146	nestin
HOXD10	3.38817	homeobox D10
UNC84A	3.33898	unc-84 homolog A (C. elegans)
TNFSF7	3.28523	TNFSF7
HPGD	3.24952	hydroxyprostaglandin dehydrogenase 15-(NAD)
C7orf31	3.23903	chromosome 7 open reading frame 31
COL13A1	3.23765	collagen, type XIII, alpha 1
FLNA	3.20617	filamin A, alpha (actin binding protein 280)
TMEM57	3.20259	transmembrane protein 57
FAM122B	3.20259	family with sequence similarity 122B
FASN	3.19076	fatty acid synthase
CAND2	3.16706	cullin-associated and neddylation-dissociated 2 (putative)
PDE11A	3.14381	phosphodiesterase 11A
KIFAP3	3.14232	kinesin-associated protein 3
MTRF1	3.1373	mitochondrial translational release factor 1
PLAT	3.13102	plasminogen activator, tissue
HMGCS1	3.05913	3-hydroxy-3-methylglutaryl-Coenzyme A synthase 1 (soluble)
GINS2	3.05404	GINS complex subunit 2 (Psf2 homolog)
SEMA6D	3.04964	sema domain, transmembrane domain (TM), and cytoplasmic domain, (semaphorin) 6D
CGGBP1	3.04069	CGG triplet repeat binding protein 1
UBE2U	3.02358	ubiquitin-conjugating enzyme E2U (putative)
PRG1	3.01345	PRG1
EDG8	2.95869	endothelial differentiation, sphingolipid G-protein-coupled
CXorf40B	2.94222	chromosome X open reading frame 40B
CORO1A	2.93079	coronin, actin binding protein, 1A
CENTB5	2.91979	centaurin, beta 5
GLUL	2.90407	glutamate-ammonia ligase (glutamine synthetase)
TTC30A	2.88781	tetratricopeptide repeat domain 30A
CDC6	2.88422	cell division cycle 6 homolog (S. cerevisiae)
PCDH7	2.88153	protocadherin 7
STXBP4	2.87226	syntaxin binding protein 4
ANKRD22	2.87118	ankyrin repeat domain 22
LMOD1	2.83265	leiomodin 1 (smooth muscle)
MPP1	2.82834	membrane protein, palmitoylated 1, 55kDa
MLLT3	2.82661	myeloid/lymphoid or mixed-lineage leukemia (trithorax homolog, Drosophila); translocated to, 3
IDH3G	2.80485	isocitrate dehydrogenase 3 (NAD+) gamma
CXorf38	2.79828	chromosome X open reading frame 38
KISS1R	2.79358	KISS1 receptor
INSIG1	2.78562	insulin induced gene 1
STYK1	2.76737	serine/threonine/tyrosine kinase 1
APOBEC3B	2.75864	apolipoprotein B mRNA editing enzyme, catalytic polypeptide-like 3B
TMLHE	2.74915	trimethyllysine hydroxylase, epsilon
VBP1	2.74391	von Hippel-Lindau binding protein 1
TUFM	2.70612	Tu translation elongation factor, mitochondrial
ACSS2	2.70589	acyl-CoA synthetase short-chain family member 2
COL3A1	2.69267	collagen, type III, alpha 1 (Ehlers-Danlos syndrome type IV, autosomal dominant)
MGC39518	2.65567	MGC39518
TIMP2	2.65511	TIMP metallopeptidase inhibitor 2
FLJ45187	2.65146	hypothetical protein LOC387640
PSMD1	2.64455	proteasome (prosome, macropain) 26S subunit, non-ATPase, 1
RAD54L	2.64363	RAD54-like (S. cerevisiae)
PPA2	2.63772	pyrophosphatase (inorganic) 2
NF2	2.63535	neurofibromin 2 (bilateral acoustic neuroma)
LUZP5	2.63287	LUZP5
MCM10	2.6227	minichromosome maintenance complex component 10
HMGCR	2.61731	3-hydroxy-3-methylglutaryl-Coenzyme A reductase
STC1	2.61384	stanniocalcin 1
TBCD	2.60114	tubulin folding cofactor D
ENDOG	2.59866	endonuclease G
EBP	2.5965	emopamil binding protein (sterol isomerase)
IDI1	2.59278	isopentenyl-diphosphate delta isomerase 1
SCYL1BP1	2.58882	SCY1-like 1 binding protein 1
HDAC8	2.58567	histone deacetylase 8
TDRKH	2.58065	tudor and KH domain containing
CTSL2	2.57721	cathepsin L2
CDKN2C	2.57556	cyclin-dependent kinase inhibitor 2C (p18, inhibits CDK4)
JAG1	2.56555	jagged 1 (Alagille syndrome)
DCC1	2.5636	defective in sister chromatid cohesion homolog 1 (S. cerevisiae)
SPBC25	2.56206	SPBC25
TFDP1	2.55693	transcription factor Dp-1
CETN2	2.55591	centrin, EF-hand protein, 2
ACLY	2.55162	ATP citrate lyase
GRK5	2.54491	G protein-coupled receptor kinase 5
PSMD2	2.54399	proteasome (prosome, macropain) 26S subunit, non-ATPase, 2
EML4	2.53774	echinoderm microtubule associated protein like 4
MYL9	2.5289	myosin, light chain 9, regulatory
SCML1	2.52531	sex comb on midleg-like 1 (Drosophila)
PLXNA3	2.52468	plexin A3
TNS1	2.52333	tensin 1
METTL7B	2.51955	methyltransferase like 7B
SLC39A8	2.51162	solute carrier family 39 (zinc transporter), member 8
HS2ST1	2.50905	heparan sulfate 2-O-sulfotransferase 1
SFXN3	2.50267	sideroflexin 3
LAGE3	2.48895	L antigen family, member 3
MYBL2	2.48863	v-myb myeloblastosis viral oncogene homolog (avian)-like 2
ANKRD17	2.48388	ankyrin repeat domain 17
UBE3C	2.48059	ubiquitin protein ligase E3C
BRRN1	2.47281	BRRN1
CCDC28B	2.46582	coiled-coil domain containing 28B
TBC1D22A	2.46195	TBC1 domain family, member 22A
SNRPA1	2.44673	small nuclear ribonucleoprotein polypeptide A''
CXX1	2.44621	CXX1
LOC642333	2.44258	LOC642333
TPM2	2.42844	tropomyosin 2 (beta)
PMS1	2.4282	PMS1 postmeiotic segregation increased 1 (S. cerevisiae)
HOXC13	2.42067	homeobox C13
GBP1	2.418	guanylate binding protein 1, interferon-inducible, 67kDa
HPRT1	2.38675	hypoxanthine phosphoribosyltransferase 1 (Lesch-Nyhan syndrome)
CD74	2.36477	CD74 molecule, major histocompatibility complex, class II invariant
UIP1	2.36028	UIP1
SLC9A6	2.35977	solute carrier family 9 (sodium/hydrogen exchanger), member 6
SNRPD3	2.35825	small nuclear ribonucleoprotein D3 polypeptide 18kDa
MTMR1	2.35059	myotubularin related protein 1
PDHA1	2.35043	pyruvate dehydrogenase (lipoamide) alpha 1
PIR	2.34247	pirin (iron-binding nuclear protein)
THOC4	2.33642	THO complex 4
CCNF	2.32512	cyclin F
CXorf40A	2.32279	chromosome X open reading frame 40A
LY6E	2.32066	lymphocyte antigen 6 complex, locus E
SRD5A1	2.31869	steroid-5-alpha-reductase, alpha polypeptide 1 (3-oxo-5
IKBKG	2.31537	inhibitor of kappa light polypeptide gene enhancer in B-cells, kinase gamma
SMPD1	2.31313	sphingomyelin phosphodiesterase 1, acid lysosomal (acid
CORIN	2.31214	corin, serine peptidase
GCAT	2.30948	glycine C-acetyltransferase (2-amino-3-ketobutyrate coenzyme A
CALML4	2.30648	calmodulin-like 4
RAP2C	2.30109	RAP2C, member of RAS oncogene family
CCNE2	2.29801	cyclin E2
CCDC80	2.28539	coiled-coil domain containing 80
LIPG	2.28438	lipase, endothelial
HSPA14	2.28365	heat shock 70kDa protein 14
GBE1	2.28338	glucan (1,4-alpha-), branching enzyme 1 (glycogen branching enzyme, Andersen disease, glycogen storage disease type IV)
SIRT2	2.28261	sirtuin (silent mating type information regulation 2 homolog) 2 (S.
FDFT1	2.28141	farnesyl-diphosphate farnesyltransferase 1
HTATSF1	2.28134	HIV-1 Tat specific factor 1
DBI	2.28034	diazepam binding inhibitor (GABA receptor modulator, acyl-Coenzyme A
EIF2AK4	2.27589	eukaryotic translation initiation factor 2 alpha kinase 4
ATG3	2.27552	ATG3 autophagy related 3 homolog (S. cerevisiae)
CDC25A	2.27536	cell division cycle 25 homolog A (S. pombe)
CD36	2.27273	CD36 molecule (thrombospondin receptor)
SHCBP1	2.27158	SHC SH2-domain binding protein 1
APOE	2.26864	apolipoprotein E
COL4A1	2.26837	collagen, type IV, alpha 1
DHCR24	2.26784	24-dehydrocholesterol reductase
CAV1	2.26735	caveolin 1, caveolae protein, 22kDa
COPE	2.26543	coatomer protein complex, subunit epsilon
KIAA1826	2.26393	KIAA1826
KIAA1429	2.25758	KIAA1429
ABCA5	2.25214	ATP-binding cassette, sub-family A (ABC1), member 5
HNRPA2B1	2.2506	heterogeneous nuclear ribonucleoprotein A2/B1
ROR1	2.24864	receptor tyrosine kinase-like orphan receptor 1
LMNA	2.24744	lamin A/C
RAD51AP1	2.23748	RAD51 associated protein 1
SAMD14	2.22444	sterile alpha motif domain containing 14
C6orf173	2.22377	chromosome 6 open reading frame 173
FANCD2	2.2171	Fanconi anemia, complementation group D2
EXO1	2.21537	exonuclease 1
ANLN	2.21029	anillin, actin binding protein
PDLIM7	2.20697	PDZ and LIM domain 7 (enigma)
LOC642981	2.20386	LOC642981
MYCBP	2.20216	c-myc binding protein
ATOX1	2.19936	ATX1 antioxidant protein 1 homolog (yeast)
KIAA1370	2.19806	KIAA1370
LIN28B	2.19001	lin-28 homolog B (C. elegans)
SCARB1	2.18898	scavenger receptor class B, member 1
SHFM1	2.18563	split hand/foot malformation (ectrodactyly) type 1
KIAA1344	2.18549	KIAA1344
SEC24D	2.18512	SEC24 related gene family, member D (S. cerevisiae)
TIA1	2.18183	TIA1 cytotoxic granule-associated RNA binding protein
ZNF75	2.18165	zinc finger protein 75 (D8C6)
FLJ20186	2.178	hypothetical protein FLJ20186
BUB1	2.17658	BUB1 budding uninhibited by benzimidazoles 1 homolog (yeast)
BPGM	2.17632	2,3-bisphosphoglycerate mutase
TK1	2.17496	thymidine kinase 1, soluble
ID2	2.1749	inhibitor of DNA binding 2, dominant negative helix-loop-helix
ID2B	2.1749	ID2B
ACTG2	2.17413	actin, gamma 2, smooth muscle, enteric
VRK1	2.17392	vaccinia related kinase 1
ACTN3	2.17094	actinin, alpha 3
PKM2	2.1676	pyruvate kinase, muscle
SPAG5	2.16614	sperm associated antigen 5
NDUFA9	2.16512	NADH dehydrogenase (ubiquinone) 1 alpha subcomplex, 9, 39kDa
DDX26B	2.16494	DEAD/H (Asp-Glu-Ala-Asp/His) box polypeptide 26B
GLIPR1	2.15419	GLI pathogenesis-related 1 (glioma)
SYBL1	2.15162	synaptobrevin-like 1
TRPV4	2.15134	transient receptor potential cation channel, subfamily V, member 4
CLTB	2.15029	clathrin, light chain (Lcb)
PDCD8	2.1481	PDCD8
BRCC3	2.14635	BRCA1/BRCA2-containing complex, subunit 3
LRRFIP1	2.14426	leucine rich repeat (in FLII) interacting protein 1
RANBP1	2.14401	RAN binding protein 1
WDR76	2.14399	WD repeat domain 76
ALDOC	2.14281	aldolase C, fructose-bisphosphate
FH	2.14245	fumarate hydratase
EHD1	2.13713	EH-domain containing 1
CPT2	2.13381	carnitine palmitoyltransferase II
RFC2	2.13301	replication factor C (activator 1) 2, 40kDa
ESPL1	2.12738	extra spindle pole bodies homolog 1 (S. cerevisiae)
MCM8	2.1208	minichromosome maintenance complex component 8
MCM6	2.11304	minichromosome maintenance complex component 6
FLJ22222	2.11281	hypothetical protein FLJ22222
MYL6	2.11236	myosin, light chain 6, alkali, smooth muscle and non-muscle
EN1	2.11022	engrailed homeobox 1
COL6A2	2.10924	collagen, type VI, alpha 2
TMEM46	2.1092	transmembrane protein 46
MICA	2.10818	MHC class I polypeptide-related sequence A
UGCGL2	2.10785	UDP-glucose ceramide glucosyltransferase-like 2
POLA2	2.10703	polymerase (DNA directed), alpha 2 (70kD subunit)
C1orf151	2.1055	chromosome 1 open reading frame 151
TPM4	2.09769	tropomyosin 4
E2F8	2.09426	E2F transcription factor 8
ZWINT	2.0937	ZW10 interactor
PHF20L1	2.0911	PHD finger protein 20-like 1
FUT11	2.08975	fucosyltransferase 11 (alpha (1,3) fucosyltransferase)
LOC643675	2.08965	LOC643675
ARHGEF9	2.08804	Cdc42 guanine nucleotide exchange factor (GEF) 9
TJP2	2.08788	tight junction protein 2 (zona occludens 2)
PSMD3	2.08648	proteasome (prosome, macropain) 26S subunit, non-ATPase, 3
PSMB9	2.08552	proteasome (prosome, macropain) subunit, beta type, 9 (large
HPS3	2.08345	Hermansky-Pudlak syndrome 3
KIAA1794	2.08169	KIAA1794
CREB3L2	2.08142	cAMP responsive element binding protein 3-like 2
CENPK	2.07388	centromere protein K
ALS2CR4	2.07288	amyotrophic lateral sclerosis 2 (juvenile) chromosome region, candidate 4
LSS	2.07242	lanosterol synthase (2,3-oxidosqualene-lanosterol cyclase)
NFE2L2	2.07106	nuclear factor (erythroid-derived 2)-like 2
PGK1	2.06949	phosphoglycerate kinase 1
NDUFS1	2.06728	NADH dehydrogenase (ubiquinone) Fe-S protein 1, 75kDa (NADH-coenzyme
AK1	2.06492	adenylate kinase 1
SPBC24	2.05811	SPBC24
LEPR	2.05557	leptin receptor
MCF2	2.05003	MCF.2 cell line derived transforming sequence
GGCX	2.04589	gamma-glutamyl carboxylase
FMR1	2.04522	fragile X mental retardation 1
HMGB3	2.04405	high-mobility group box 3
WDR4	2.04168	WD repeat domain 4
MPHOSPH6	2.04006	M-phase phosphoprotein 6
RAGE	2.03911	renal tumor antigen
RP6-213H19.1	2.03607	serine/threonine protein kinase MST4
PIK3R3	2.03561	phosphoinositide-3-kinase, regulatory subunit 3 (p55, gamma)
IDS	2.03531	iduronate 2-sulfatase (Hunter syndrome)
ATP6AP1	2.0351	ATPase, H+ transporting, lysosomal accessory protein 1
HIST1H3H	2.03471	histone cluster 1, H3h
NUP205	2.03214	nucleoporin 205kDa
DTL	2.03078	denticleless homolog (Drosophila)
LOXL2	2.02963	lysyl oxidase-like 2
IFI30	2.02955	interferon, gamma-inducible protein 30
MICB	2.02469	MHC class I polypeptide-related sequence B
CEP55	2.02327	centrosomal protein 55kDa
PDHB	2.02298	pyruvate dehydrogenase (lipoamide) beta
LOC158957	2.02047	LOC158957
DHDDS	2.02047	dehydrodolichyl diphosphate synthase
ZNF92	2.01889	zinc finger protein 92
ZNF654	2.01769	zinc finger protein 654
SYNJ1	2.01683	synaptojanin 1
PSMB3	2.01586	proteasome (prosome, macropain) subunit, beta type, 3
GDI1	2.01281	GDP dissociation inhibitor 1
IL11RA	2.01278	interleukin 11 receptor, alpha
FOXM1	2.01028	forkhead box M1
KIF2C	2.00556	kinesin family member 2C
ZNF267	2.00217	zinc finger protein 267
C14orf1	2.0016	chromosome 14 open reading frame 1
HOXA2	2.00147	homeobox A2
COTL1	2.00133	coactosin-like 1 (Dictyostelium)
C1S	2.00008	complement component 1, s subcomponent
ATP11C	1.99932	ATPase, Class VI, type 11C
ORAOV1	1.99789	oral cancer overexpressed 1
MCM5	1.99748	minichromosome maintenance complex component 5
RP11-125A7.3	1.99684	KIAA0564 protein
UHRF1	1.99656	ubiquitin-like, containing PHD and RING finger domains, 1
RBM14	1.98922	RNA binding motif protein 14
LOC647474	1.98741	LOC647474
LOC643689	1.98741	LOC643689
HNRPA3P1	1.98741	HNRPA3P1
HNRPA3	1.98741	heterogeneous nuclear ribonucleoprotein A3
ACO2	1.98174	aconitase 2, mitochondrial
KDELR2	1.98139	KDEL (Lys-Asp-Glu-Leu) endoplasmic reticulum protein retention
NDUFS6	1.97885	NADH dehydrogenase (ubiquinone) Fe-S protein 6, 13kDa (NADH-coenzyme
DLEU2L	1.97822	DLEU2L
DLEU2	1.97822	DLEU2
C20orf172	1.97744	C20orf172
SC4MOL	1.97726	sterol-C4-methyl oxidase-like
DUT	1.97722	dUTP pyrophosphatase
DEPDC4	1.97708	DEP domain containing 4
NMT1	1.97698	N-myristoyltransferase 1
SKP2	1.97305	S-phase kinase-associated protein 2 (p45)
ACAA2	1.97245	acetyl-Coenzyme A acyltransferase 2 (mitochondrial
MRPS28	1.97189	mitochondrial ribosomal protein S28
KPNA1	1.97147	karyopherin alpha 1 (importin alpha 5)
C1D	1.97027	nuclear DNA-binding protein
IDH2	1.96952	isocitrate dehydrogenase 2 (NADP+), mitochondrial
PLEKHC1	1.96942	pleckstrin homology domain containing, family C (with FERM domain)
POLE2	1.96816	polymerase (DNA directed), epsilon 2 (p59 subunit)
HN1	1.96802	hematological and neurological expressed 1
MCM7	1.96108	minichromosome maintenance complex component 7
CCHCR1	1.96091	coiled-coil alpha-helical rod protein 1
ALDOA	1.95938	aldolase A, fructose-bisphosphate
DKC1	1.95775	dyskeratosis congenita 1, dyskerin
C2orf34	1.95658	chromosome 2 open reading frame 34
F2RL2	1.95605	coagulation factor II (thrombin) receptor-like 2
PHTF2	1.95579	putative homeodomain transcription factor 2
DLAT	1.95444	dihydrolipoamide S-acetyltransferase (E2 component of pyruvate
BCKDHB	1.95397	branched chain keto acid dehydrogenase E1, beta polypeptide (maple
COMMD4	1.95272	COMM domain containing 4
EMD	1.95264	emerin (Emery-Dreifuss muscular dystrophy)
SFRS2IP	1.95258	splicing factor, arginine/serine-rich 2, interacting protein
HADH2	1.94907	HADH2
CCNA2	1.94783	cyclin A2
FAM58A	1.94521	family with sequence similarity 58, member A
MNAB	1.94483	MNAB
LOC653319	1.9443	hypothetical protein LOC653319
ATAD2	1.94293	ATPase family, AAA domain containing 2
LPIN1	1.94194	lipin 1
CTNNAL1	1.94121	catenin (cadherin-associated protein), alpha-like 1
SFRS4	1.93938	splicing factor, arginine/serine-rich 4
PFKFB4	1.93906	6-phosphofructo-2-kinase/fructose-2,6-biphosphatase 4
CD99L2	1.9389	CD99 molecule-like 2
ZNF275	1.93886	zinc finger protein 275
RRM1	1.93872	ribonucleotide reductase M1 polypeptide
MRPS15	1.93543	mitochondrial ribosomal protein S15
KNTC1	1.93435	kinetochore associated 1
TYRP1	1.9339	tyrosinase-related protein 1
PRDX1	1.93389	peroxiredoxin 1
MELK	1.9333	maternal embryonic leucine zipper kinase
CD99	1.93315	CD99 molecule
CENPN	1.93307	centromere protein N
SDHAL1	1.9329	SDHAL1
PSMB6	1.93275	proteasome (prosome, macropain) subunit, beta type, 6
SRGAP2	1.93271	SLIT-ROBO Rho GTPase activating protein 2
LOC284702	1.93055	LOC284702
FEN1	1.92651	flap structure-specific endonuclease 1
SSH1	1.92523	slingshot homolog 1 (Drosophila)
HTR1F	1.92478	5-hydroxytryptamine (serotonin) receptor 1F
NT5DC2	1.92314	5''-nucleotidase domain containing 2
PTGFRN	1.92259	prostaglandin F2 receptor negative regulator
ZNF273	1.92027	zinc finger protein 273
SAP30	1.91908	Sin3A-associated protein, 30kDa
LOC643509	1.91886	similar to Dihydrofolate reductase
MLF1IP	1.91531	MLF1 interacting protein
PGM2	1.91213	phosphoglucomutase 2
POLR2A	1.91169	polymerase (RNA) II (DNA directed) polypeptide A, 220kDa
DHFR	1.91054	dihydrofolate reductase
HNRPL	1.90765	heterogeneous nuclear ribonucleoprotein L
IDH3B	1.90668	isocitrate dehydrogenase 3 (NAD+) beta
ERO1L	1.90505	ERO1-like (S. cerevisiae)
SDHB	1.90486	succinate dehydrogenase complex, subunit B, iron sulfur (Ip)
DLG7	1.90442	discs, large homolog 7 (Drosophila)
CASP1	1.90305	caspase 1, apoptosis-related cysteine peptidase (interleukin 1, beta, convertase)
MRPL39	1.90129	mitochondrial ribosomal protein L39
GMNN	1.90082	geminin, DNA replication inhibitor
VCL	1.89736	vinculin
HSD17B4	1.89603	hydroxysteroid (17-beta) dehydrogenase 4
CLCC1	1.89337	chloride channel CLIC-like 1
CYB5R3	1.89143	cytochrome b5 reductase 3
F8A1	1.89063	coagulation factor VIII-associated (intronic transcript) 1
EIF2B1	1.89034	eukaryotic translation initiation factor 2B, subunit 1 alpha, 26kDa
PFKL	1.88897	phosphofructokinase, liver
ELOVL6	1.88786	ELOVL family member 6, elongation of long chain fatty acids
PSMA1	1.88743	proteasome (prosome, macropain) subunit, alpha type, 1
MCM2	1.88568	minichromosome maintenance complex component 2
LOC653874	1.88558	LOC653874
PHF6	1.8854	PHD finger protein 6
HSP90AA1	1.8842	heat shock protein 90kDa alpha (cytosolic), class A member 1
KIF14	1.88325	kinesin family member 14
FAS	1.88271	Fas (TNF receptor superfamily, member 6)
LOC440900	1.88233	hypothetical LOC440900
ACTR3	1.88004	ARP3 actin-related protein 3 homolog (yeast)
CTSB	1.87828	cathepsin B
UBE3B	1.87686	ubiquitin protein ligase E3B
GLRX	1.87669	glutaredoxin (thioltransferase)
PSMB2	1.87528	proteasome (prosome, macropain) subunit, beta type, 2
TUBB2A	1.87491	tubulin, beta 2A
HARS	1.87262	histidyl-tRNA synthetase
SSR4	1.87242	signal sequence receptor, delta (translocon-associated protein
SLC44A1	1.8722	solute carrier family 44, member 1
TAF5L	1.87192	TAF5-like RNA polymerase II, p300/CBP-associated factor
DIAPH3	1.87121	diaphanous homolog 3 (Drosophila)
TPM3	1.86913	tropomyosin 3
ANKRD13A	1.86905	ankyrin repeat domain 13A
SEC24A	1.86766	SEC24 related gene family, member A (S. cerevisiae)
CEP78	1.86575	centrosomal protein 78kDa
YWHAE	1.86429	tyrosine 3-monooxygenase/tryptophan 5-monooxygenase activation
PAX9	1.86421	paired box gene 9
RNF36	1.86407	RNF36
CCNB1	1.86198	cyclin B1
HARSL	1.85839	HARSL
RECQL4	1.85822	RecQ protein-like 4
BACE2	1.85814	beta-site APP-cleaving enzyme 2
GLA	1.85632	galactosidase, alpha
P4HA2	1.8563	procollagen-proline, 2-oxoglutarate 4-dioxygenase (proline
SCC-112	1.85536	SCC-112 protein
ABHD2	1.85498	abhydrolase domain containing 2
MCAM	1.85431	melanoma cell adhesion molecule
TRAPPC1	1.85333	trafficking protein particle complex 1
NDUFB3	1.85322	NADH dehydrogenase (ubiquinone) 1 beta subcomplex, 3, 12kDa
MRPL19	1.85312	mitochondrial ribosomal protein L19
GSTP1	1.85228	glutathione S-transferase pi
LIG1	1.85223	ligase I, DNA, ATP-dependent
C3orf28	1.85087	chromosome 3 open reading frame 28
USP32	1.84954	ubiquitin specific peptidase 32
TAF5	1.84818	TAF5 RNA polymerase II, TATA box binding protein (TBP)-associated
HSD17B7	1.84715	hydroxysteroid (17-beta) dehydrogenase 7
GALNT2	1.84708	UDP-N-acetyl-alpha-D-galactosamine:polypeptide
LOC646278	1.84602	LOC646278
LOC283683	1.84602	LOC283683
H19	1.84532	H19
RNF138	1.84468	ring finger protein 138
HADHSC	1.84411	HADHSC
C12orf31	1.84375	chromosome 12 open reading frame 31
FUSIP1	1.84138	FUS interacting protein (serine/arginine-rich) 1
LOC642558	1.84138	LOC642558
DIDO1	1.84069	death inducer-obliterator 1
PCYT2	1.84014	phosphate cytidylyltransferase 2, ethanolamine
EWSR1	1.8388	Ewing sarcoma breakpoint region 1
RAD18	1.83858	RAD18 homolog (S. cerevisiae)
ME1	1.83835	malic enzyme 1, NADP(+)-dependent, cytosolic
RECK	1.83833	reversion-inducing-cysteine-rich protein with kazal motifs
EPB41	1.83774	erythrocyte membrane protein band 4.1 (elliptocytosis 1, RH-linked)
EIF2B3	1.83721	eukaryotic translation initiation factor 2B, subunit 3 gamma, 58kDa
CBFA2T2	1.83681	core-binding factor, runt domain, alpha subunit 2; translocated to, 2
PRPF8	1.83534	PRP8 pre-mRNA processing factor 8 homolog (S. cerevisiae)
EPB41L2	1.83305	erythrocyte membrane protein band 4.1-like 2
NOTCH2NL	1.83187	Notch homolog 2 (Drosophila) N-terminal like
CHID1	1.8316	chitinase domain containing 1
TIMELESS	1.83091	timeless homolog (Drosophila)
LOC196463	1.83068	hypothetical protein LOC196463
DLD	1.82808	dihydrolipoamide dehydrogenase
LOC643576	1.82709	LOC643576
LOC642969	1.82709	LOC642969
PGAM1	1.82709	phosphoglycerate mutase 1 (brain)
CFL1	1.827	cofilin 1 (non-muscle)
GUK1	1.82512	guanylate kinase 1
GSTM4	1.82493	glutathione S-transferase M4
GTSE1	1.82337	G-2 and S-phase expressed 1
CYB5B	1.8232	cytochrome b5 type B (outer mitochondrial membrane)
DNASE1L1	1.82125	deoxyribonuclease I-like 1
RACGAP1	1.81905	Rac GTPase activating protein 1
MRPL28	1.81778	mitochondrial ribosomal protein L28
WDR22	1.81762	WD repeat domain 22
HELLS	1.81743	helicase, lymphoid-specific
ELOVL4	1.81585	elongation of very long chain fatty acids (FEN1/Elo2, SUR4/Elo3, yeast)-like 4
COQ2	1.81314	coenzyme Q2 homolog, prenyltransferase (yeast)
SUCLG1	1.81109	succinate-CoA ligase, GDP-forming, alpha subunit
GTF3C3	1.81091	general transcription factor IIIC, polypeptide 3, 102kDa
RPA1	1.81055	replication protein A1, 70kDa
CDCA5	1.81024	cell division cycle associated 5
TMEM32	1.81009	transmembrane protein 32
MCM4	1.80963	minichromosome maintenance complex component 4
PDE4B	1.80789	phosphodiesterase 4B, cAMP-specific (phosphodiesterase E4 dunce
ASPM	1.8075	asp (abnormal spindle) homolog, microcephaly associated (Drosophila)
FAM64A	1.80736	family with sequence similarity 64, member A
POLR2L	1.80589	polymerase (RNA) II (DNA directed) polypeptide L, 7.6kDa
C6orf151	1.804	chromosome 6 open reading frame 151
CYLD	1.80355	cylindromatosis (turban tumor syndrome)
COX7B	1.80312	cytochrome c oxidase subunit VIIb
PPFIA3	1.7997	protein tyrosine phosphatase, receptor type, f polypeptide (PTPRF), interacting protein (liprin), alpha 3
PPT2	1.79962	palmitoyl-protein thioesterase 2
AP4B1	1.7991	adaptor-related protein complex 4, beta 1 subunit
PPP3R1	1.79908	protein phosphatase 3 (formerly 2B), regulatory subunit B, alpha
PACSIN2	1.79854	protein kinase C and casein kinase substrate in neurons 2
CCDC75	1.7978	coiled-coil domain containing 75
FAM54A	1.79688	family with sequence similarity 54, member A
DNMT3B	1.79618	DNA (cytosine-5-)-methyltransferase 3 beta
EIF4A1	1.79577	eukaryotic translation initiation factor 4A, isoform 1
SLC38A4	1.79531	solute carrier family 38, member 4
VAMP4	1.79131	vesicle-associated membrane protein 4
LOC203547	1.79127	hypothetical protein LOC203547
ORC1L	1.79072	origin recognition complex, subunit 1-like (yeast)
ATP6V0D1	1.79028	ATPase, H+ transporting, lysosomal 38kDa, V0 subunit d1
C20orf3	1.78958	chromosome 20 open reading frame 3
PPHLN1	1.78929	periphilin 1
CXorf39	1.78776	chromosome X open reading frame 39
CHMP2B	1.78703	chromatin modifying protein 2B
RPUSD3	1.78636	RNA pseudouridylate synthase domain containing 3
PCDHB16	1.78525	protocadherin beta 16
GBF1	1.78135	golgi-specific brefeldin A resistance factor 1
E2F7	1.78002	E2F transcription factor 7
PSMD13	1.7798	proteasome (prosome, macropain) 26S subunit, non-ATPase, 13
SEC23B	1.77976	Sec23 homolog B (S. cerevisiae)
CS	1.77946	citrate synthase
UGDH	1.77784	UDP-glucose dehydrogenase
PGD	1.77784	phosphogluconate dehydrogenase
PSMA2	1.77519	proteasome (prosome, macropain) subunit, alpha type, 2
CEP72	1.77349	centrosomal protein 72kDa
DEPDC1B	1.7722	DEP domain containing 1B
PDCD6	1.77195	programmed cell death 6
QSCN6	1.77188	QSCN6
RBM8A	1.77078	RNA binding motif protein 8A
KIAA0101	1.77036	KIAA0101
PALLD	1.77018	palladin, cytoskeletal associated protein
NOMO2	1.7699	NODAL modulator 2
NOMO1	1.7699	NODAL modulator 1
PIGA	1.76963	phosphatidylinositol glycan anchor biosynthesis, class A (paroxysmal
CDCA7	1.76934	cell division cycle associated 7
PDK1	1.76684	pyruvate dehydrogenase kinase, isozyme 1
C20orf7	1.76674	chromosome 20 open reading frame 7
EXOSC9	1.76669	exosome component 9
NSBP1	1.76666	nucleosomal binding protein 1
PSME2	1.76554	proteasome (prosome, macropain) activator subunit 2 (PA28 beta)
NDUFV1	1.7654	NADH dehydrogenase (ubiquinone) flavoprotein 1, 51kDa
PDE4A	1.76385	phosphodiesterase 4A, cAMP-specific (phosphodiesterase E2 dunce
NDUFB8	1.76367	NADH dehydrogenase (ubiquinone) 1 beta subcomplex, 8, 19kDa
MGC14376	1.76155	hypothetical protein MGC14376
UBAP2L	1.76026	ubiquitin associated protein 2-like
ZMYM3	1.75939	zinc finger, MYM-type 3
FLJ25222	1.75929	FLJ25222
BTBD5	1.75868	BTBD5
CDCA2	1.75647	cell division cycle associated 2
SUB1	1.75472	SUB1 homolog (S. cerevisiae)
RFC5	1.7538	replication factor C (activator 1) 5, 36.5kDa
SDHA	1.753	succinate dehydrogenase complex, subunit A, flavoprotein (Fp)
UROS	1.75238	uroporphyrinogen III synthase (congenital erythropoietic porphyria)
ACACA	1.75105	acetyl-Coenzyme A carboxylase alpha
CSTF3	1.74945	cleavage stimulation factor, 3'' pre-RNA, subunit 3, 77kDa
SMC1A	1.74823	structural maintenance of chromosomes 1A
DDX24	1.74813	DEAD (Asp-Glu-Ala-Asp) box polypeptide 24
CDK5RAP1	1.74737	CDK5 regulatory subunit associated protein 1
EEA1	1.74606	early endosome antigen 1
AYTL2	1.74567	acyltransferase like 2
CALM1	1.74284	calmodulin 1 (phosphorylase kinase, delta)
2'-PDE	1.74245	2'-PDE
MTM1	1.74225	myotubularin 1
CDC42	1.74181	cell division cycle 42 (GTP binding protein, 25kDa)
C10orf38	1.74006	chromosome 10 open reading frame 38
PHF19	1.73844	PHD finger protein 19
LUC7L2	1.73834	LUC7-like 2 (S. cerevisiae)
MTCP1	1.73753	mature T-cell proliferation 1
C12orf48	1.736	chromosome 12 open reading frame 48
TUBB	1.73479	tubulin, beta
HCFC2	1.73421	host cell factor C2
CYP51A1	1.73403	cytochrome P450, family 51, subfamily A, polypeptide 1
CNFN	1.73381	cornifelin
BIRC5	1.73355	baculoviral IAP repeat-containing 5 (survivin)
COX6B1	1.73353	cytochrome c oxidase subunit Vib polypeptide 1 (ubiquitous)
ANKRD32	1.73301	ankyrin repeat domain 32
MSN	1.73175	moesin
AP1G1	1.73126	adaptor-related protein complex 1, gamma 1 subunit
ITGB1BP1	1.73025	integrin beta 1 binding protein 1
ACAD8	1.73013	acyl-Coenzyme A dehydrogenase family, member 8
APEH	1.72926	N-acylaminoacyl-peptide hydrolase
C2orf3	1.72923	chromosome 2 open reading frame 3
HMG4L	1.72808	HMG4L
hCAP-D3	1.72696	hCAP-D3
DHCR7	1.72685	7-dehydrocholesterol reductase
SQLE	1.72654	squalene epoxidase
C20orf12	1.72646	chromosome 20 open reading frame 12
VCP	1.72492	valosin-containing protein
C1orf112	1.72443	chromosome 1 open reading frame 112
NDUFS7	1.72252	NADH dehydrogenase (ubiquinone) Fe-S protein 7, 20kDa (NADH-coenzyme
BNIP3	1.72018	BCL2/adenovirus E1B 19kDa interacting protein 3
PPARD	1.71923	peroxisome proliferator-activated receptor delta
GGA2	1.71898	golgi associated, gamma adaptin ear containing, ARF binding protein
ETFA	1.71865	electron-transfer-flavoprotein, alpha polypeptide (glutaric aciduria
VAMP8	1.71833	vesicle-associated membrane protein 8 (endobrevin)
MKLN1	1.71809	muskelin 1, intracellular mediator containing kelch motifs
LRRC40	1.71768	leucine rich repeat containing 40
RNASEH2A	1.71761	ribonuclease H2, subunit A
TMED5	1.71752	transmembrane emp24 protein transport domain containing 5
ACOT8	1.71697	acyl-CoA thioesterase 8
SOX9	1.71697	SRY (sex determining region Y)-box 9 (campomelic dysplasia, autosomal sex-reversal)
EHBP1L1	1.71668	EH domain binding protein 1-like 1
TPI1	1.71657	triosephosphate isomerase 1
AS3MT	1.71576	arsenic (+3 oxidation state) methyltransferase
BUB1B	1.71262	BUB1 budding uninhibited by benzimidazoles 1 homolog beta (yeast)
FKBP1A	1.71032	FK506 binding protein 1A, 12kDa
LSMD1	1.71021	LSM domain containing 1
SLC6A8	1.71012	solute carrier family 6 (neurotransmitter transporter, creatine), member 8
HAT1	1.70857	histone acetyltransferase 1
MRPL4	1.70845	mitochondrial ribosomal protein L4
FAM62B	1.7078	family with sequence similarity 62 (C2 domain containing) member B
GPD2	1.70684	glycerol-3-phosphate dehydrogenase 2 (mitochondrial)
RAD54B	1.70475	RAD54 homolog B (S. cerevisiae)
SLC37A4	1.70417	solute carrier family 37 (glucose-6-phosphate transporter), member 4
UBL4A	1.70372	ubiquitin-like 4A
CASP10	1.70354	caspase 10, apoptosis-related cysteine peptidase
SMC4	1.70337	structural maintenance of chromosomes 4
DAP3	1.70268	death associated protein 3
C14orf130	1.70218	chromosome 14 open reading frame 130
AK2	1.70138	adenylate kinase 2
STUB1	1.70095	STIP1 homology and U-box containing protein 1
TNFAIP8	1.69932	tumor necrosis factor, alpha-induced protein 8
ALAS1	1.69897	aminolevulinate, delta-, synthase 1
BOLA3	1.6982	bolA homolog 3 (E. coli)
KIAA1160	1.69803	KIAA1160
ARMC8	1.69777	armadillo repeat containing 8
PSMC6	1.69735	proteasome (prosome, macropain) 26S subunit, ATPase, 6
USP4	1.69689	ubiquitin specific peptidase 4 (proto-oncogene)
TAX1BP3	1.6962	Tax1 (human T-cell leukemia virus type I) binding protein 3
ARD1A	1.69606	ARD1 homolog A, N-acetyltransferase (S. cerevisiae)
MRPL35	1.69453	mitochondrial ribosomal protein L35
HP1BP3	1.69438	heterochromatin protein 1, binding protein 3
CDK2	1.69384	cyclin-dependent kinase 2
BCDO2	1.69384	beta-carotene dioxygenase 2
CACYBP	1.69331	calcyclin binding protein
PSD3	1.69268	pleckstrin and Sec7 domain containing 3
SNAI2	1.69256	snail homolog 2 (Drosophila)
LOC652826	1.69187	similar to 26S protease regulatory subunit 6B (MIP224)
PSMC4	1.69187	proteasome (prosome, macropain) 26S subunit, ATPase, 4
RRBP1	1.69093	ribosome binding protein 1 homolog 180kDa (dog)
BRP44	1.68984	brain protein 44
C10orf77	1.68964	C10orf77
PAPOLA	1.68574	poly(A) polymerase alpha
S100A10	1.68543	S100 calcium binding protein A10
TNFSF13	1.68422	tumor necrosis factor (ligand) superfamily, member 13
TNFSF12-TNFSF13	1.68422	tumor necrosis factor (ligand) superfamily, member 12-member 13
ATN1	1.68408	atrophin 1
MTF2	1.68345	metal response element binding transcription factor 2
EDEM2	1.68325	ER degradation enhancer, mannosidase alpha-like 2
CFL2	1.68216	cofilin 2 (muscle)
RFC4	1.6819	replication factor C (activator 1) 4, 37kDa
OSTF1	1.68134	osteoclast stimulating factor 1
KIAA0738	1.68103	KIAA0738 gene product
ZNF449	1.68057	zinc finger protein 449
ASMTL	1.6802	acetylserotonin O-methyltransferase-like
LOC650657	1.6802	LOC650657
SH3BGRL3	1.67898	SH3 domain binding glutamic acid-rich protein like 3
PEX13	1.67885	peroxisome biogenesis factor 13
EXOC5	1.67676	exocyst complex component 5
NDUFB6	1.67544	NADH dehydrogenase (ubiquinone) 1 beta subcomplex, 6, 17kDa
ASCC3	1.67417	activating signal cointegrator 1 complex subunit 3
PDHX	1.67401	pyruvate dehydrogenase complex, component X
C16orf33	1.67383	chromosome 16 open reading frame 33
NSF	1.67327	N-ethylmaleimide-sensitive factor
DDX19A	1.67294	DEAD (Asp-Glu-Ala-As) box polypeptide 19A
ETFDH	1.67274	electron-transferring-flavoprotein dehydrogenase
PLAA	1.67246	phospholipase A2-activating protein
NUP93	1.67197	nucleoporin 93kDa
TLE3	1.67128	transducin-like enhancer of split 3 (E(sp1) homolog, Drosophila)
KIF4A	1.67101	kinesin family member 4A
ZNF555	1.6708	zinc finger protein 555
WBP11	1.6697	WW domain binding protein 11
KIF1B	1.66964	kinesin family member 1B
NEK2	1.66901	NIMA (never in mitosis gene a)-related kinase 2
FBXL17	1.66773	F-box and leucine-rich repeat protein 17
CALM3	1.66714	calmodulin 3 (phosphorylase kinase, delta)
PAICS	1.66709	phosphoribosylaminoimidazole carboxylase, phosphoribosylaminoimidazole succinocarboxamide synthetase
EXT2	1.66507	exostoses (multiple) 2
ATP6V1A	1.66502	ATPase, H+ transporting, lysosomal 70kDa, V1 subunit A
ACTN1	1.66476	actinin, alpha 1
CTSL	1.66353	CTSL
QPRT	1.66303	quinolinate phosphoribosyltransferase (nicotinate-nucleotide
ATP5J2	1.66233	ATP synthase, H+ transporting, mitochondrial F0 complex, subunit F2
PBK	1.6619	PDZ binding kinase
ZNF588	1.66099	zinc finger protein 588
FAHD2A	1.66062	fumarylacetoacetate hydrolase domain containing 2A
CUGBP1	1.65975	CUG triplet repeat, RNA binding protein 1
TBC1D12	1.65929	TBC1 domain family, member 12
PPP1R7	1.65883	protein phosphatase 1, regulatory (inhibitor) subunit 7
XRCC5	1.65862	X-ray repair complementing defective repair in Chinese hamster cells
RP2	1.65841	retinitis pigmentosa 2 (X-linked recessive)
RBX1	1.65758	ring-box 1
RQCD1	1.65711	RCD1 required for cell differentiation1 homolog (S. pombe)
THOC2	1.65666	THO complex 2
NOMO3	1.6559	NODAL modulator 3
ATP2B4	1.65479	ATPase, Ca++ transporting, plasma membrane 4
MAN1B1	1.65433	mannosidase, alpha, class 1B, member 1
SLC44A2	1.65398	solute carrier family 44, member 2
BCAP31	1.65384	B-cell receptor-associated protein 31
GPI	1.65333	glucose phosphate isomerase
GSG2	1.65241	germ cell associated 2 (haspin)
KIAA0350	1.65238	KIAA0350
ABCB6	1.65162	ATP-binding cassette, sub-family B (MDR/TAP), member 6
HNRPD	1.65126	heterogeneous nuclear ribonucleoprotein D (AU-rich element RNA
PGM1	1.65121	phosphoglucomutase 1
SOD1	1.65114	superoxide dismutase 1, soluble (amyotrophic lateral sclerosis 1
TIMM17A	1.651	translocase of inner mitochondrial membrane 17 homolog A (yeast)
TIAM1	1.65076	T-cell lymphoma invasion and metastasis 1
NIPBL	1.65005	Nipped-B homolog (Drosophila)
PFN1	1.64995	profilin 1
NQO1	1.64794	NAD(P)H dehydrogenase, quinone 1
ZHX1	1.64682	zinc fingers and homeoboxes 1
CAPZA1	1.64666	capping protein (actin filament) muscle Z-line, alpha 1
ARRDC4	1.64528	arrestin domain containing 4
SCN2B	1.64504	sodium channel, voltage-gated, type II, beta
ANXA2	1.6448	annexin A2
EFTUD2	1.64366	elongation factor Tu GTP binding domain containing 2
PDSS1	1.64286	prenyl (decaprenyl) diphosphate synthase, subunit 1
NDUFC2	1.64224	NADH dehydrogenase (ubiquinone) 1, subcomplex unknown, 2, 14.5kDa
ARF3	1.64223	ADP-ribosylation factor 3
C6orf79	1.64177	C6orf79
LOC644215	1.64066	hypothetical LOC644215
LBR	1.6394	lamin B receptor
SFRS11	1.63823	splicing factor, arginine/serine-rich 11
FAM46A	1.63688	family with sequence similarity 46, member A
ALKBH6	1.63685	alkB, alkylation repair homolog 6 (E. coli)
HMG1L1	1.63584	high-mobility group (nonhistone chromosomal) protein 1-like 1
HMGB1	1.63584	high-mobility group box 1
LOC644380	1.63584	LOC644380
IMPAD1	1.63509	inositol monophosphatase domain containing 1
DNMT1	1.63478	DNA (cytosine-5-)-methyltransferase 1
FLJ32363	1.63465	FLJ32363
MIRN21	1.63375	MIRN21
NFX1	1.63328	nuclear transcription factor, X-box binding 1
CYB561D2	1.6329	cytochrome b-561 domain containing 2
GLT8D3	1.63241	glycosyltransferase 8 domain containing 3
CTPS	1.63202	CTP synthase
AURKA	1.63165	aurora kinase A
C19orf2	1.63031	chromosome 19 open reading frame 2
IRAK1	1.62973	interleukin-1 receptor-associated kinase 1
MKRN1	1.62955	makorin, ring finger protein, 1
ALS2	1.62951	amyotrophic lateral sclerosis 2 (juvenile)
TOP2A	1.62915	topoisomerase (DNA) II alpha 170kDa
UQCRC1	1.62826	ubiquinol-cytochrome c reductase core protein I
CHEK1	1.62804	CHK1 checkpoint homolog (S. pombe)
BAIAP2L1	1.62784	BAI1-associated protein 2-like 1
TRIM68	1.62695	tripartite motif-containing 68
PPP2R1B	1.62627	protein phosphatase 2 (formerly 2A), regulatory subunit A, beta
LOC284393	1.62586	similar to ribosomal protein L10
LOC644039	1.62586	LOC644039
RPL10	1.62586	ribosomal protein L10
LOC389342	1.62586	similar to ribosomal protein L10
LOC285176	1.62586	similar to ribosomal protein L10
LOC647074	1.62586	similar to ribosomal protein L10
LOC390364	1.62586	similar to ribosomal protein L10
HPS5	1.62561	Hermansky-Pudlak syndrome 5
RAB27A	1.62533	RAB27A, member RAS oncogene family
LUM	1.62495	lumican
C1orf106	1.62335	chromosome 1 open reading frame 106
MED31	1.6233	mediator of RNA polymerase II transcription, subunit 31 homolog (S.
MAPKAPK2	1.62316	mitogen-activated protein kinase-activated protein kinase 2
E2F1	1.62313	E2F transcription factor 1
NAP1L5	1.62165	nucleosome assembly protein 1-like 5
DNAJC9	1.62163	DnaJ (Hsp40) homolog, subfamily C, member 9
INTS6	1.6216	integrator complex subunit 6
SIX1	1.62115	sine oculis homeobox homolog 1 (Drosophila)
APC	1.62107	adenomatosis polyposis coli
CXXC4	1.62089	CXXC finger 4
PSMA4	1.61988	proteasome (prosome, macropain) subunit, alpha type, 4
HIST1H2BK	1.61956	histone cluster 1, H2bk
FLJ44342	1.61946	FLJ44342
NBEAL1	1.61894	neurobeachin-like 1
B4GALT5	1.61877	UDP-Gal:betaGlcNAc beta 1,4- galactosyltransferase, polypeptide 5
LONPL	1.6185	LONPL
TLE4	1.61835	transducin-like enhancer of split 4 (E(sp1) homolog, Drosophila)
C6orf89	1.61679	chromosome 6 open reading frame 89
LUC7L	1.6167	LUC7-like (S. cerevisiae)
SUCLA2	1.61561	succinate-CoA ligase, ADP-forming, beta subunit
KLHL7	1.61561	kelch-like 7 (Drosophila)
RY1	1.61474	putative nucleic acid binding protein RY-1
CKAP4	1.61465	cytoskeleton-associated protein 4
DONSON	1.61436	downstream neighbor of SON
SDHC	1.61284	succinate dehydrogenase complex, subunit C, integral membrane
RP3-473B4.1	1.61205	RP3-473B4.1
GPAA1	1.61132	glycosylphosphatidylinositol anchor attachment protein 1 homolog
NDUFAF1	1.61085	NADH dehydrogenase (ubiquinone) 1 alpha subcomplex, assembly factor
VPS45A	1.61006	VPS45A
NTAN1	1.60807	N-terminal asparagine amidase
GSR	1.6077	glutathione reductase
CORO1C	1.60756	coronin, actin binding protein, 1C
B2M	1.60717	beta-2-microglobulin
FAM33A	1.6065	family with sequence similarity 33, member A
TAZ	1.60637	tafazzin (cardiomyopathy, dilated 3A (X-linked); endocardial
PEBP1	1.60555	phosphatidylethanolamine binding protein 1
GSS	1.60537	glutathione synthetase
SCAP2	1.60533	SCAP2
TMEM1	1.60484	transmembrane protein 1
SMAD3	1.60398	SMAD family member 3
UROD	1.60398	uroporphyrinogen decarboxylase
K-ALPHA-1	1.60374	K-ALPHA-1
E2F2	1.60349	E2F transcription factor 2
LIMA1	1.60328	LIM domain and actin binding 1
WWTR1	1.60321	WW domain containing transcription regulator 1
CENPJ	1.60211	centromere protein J
NDUFS3	1.60086	NADH dehydrogenase (ubiquinone) Fe-S protein 3, 30kDa (NADH-coenzyme
C9orf32	1.60048	chromosome 9 open reading frame 32
IMMT	1.59952	inner membrane protein, mitochondrial (mitofilin)
KDELR3	1.59945	KDEL (Lys-Asp-Glu-Leu) endoplasmic reticulum protein retention
ZNF138	1.59891	zinc finger protein 138
TMEM97	1.59833	transmembrane protein 97
DNAJB4	1.59768	DnaJ (Hsp40) homolog, subfamily B, member 4
AQP3	1.5976	aquaporin 3 (Gill blood group)
WBSCR22	1.59756	Williams Beuren syndrome chromosome region 22
RINT1	1.59594	RAD50 interactor 1
PPP4C	1.59559	protein phosphatase 4 (formerly X), catalytic subunit
C14orf156	1.59547	chromosome 14 open reading frame 156
ACTR1A	1.59484	ARP1 actin-related protein 1 homolog A, centractin alpha (yeast)
PPIG	1.59468	peptidylprolyl isomerase G (cyclophilin G)
DDB2	1.59333	damage-specific DNA binding protein 2, 48kDa
BCLAF1	1.59255	BCL2-associated transcription factor 1
OPA1	1.59247	optic atrophy 1 (autosomal dominant)
EI24	1.59237	etoposide induced 2.4 mRNA
DDX51	1.59233	DEAD (Asp-Glu-Ala-Asp) box polypeptide 51
SLC2A3	1.59232	solute carrier family 2 (facilitated glucose transporter), member 3
MLLT11	1.59183	myeloid/lymphoid or mixed-lineage leukemia (trithorax homolog, Drosophila); translocated to, 11
SNRPA	1.59172	small nuclear ribonucleoprotein polypeptide A
HIRIP3	1.59161	HIRA interacting protein 3
MRPL16	1.59135	mitochondrial ribosomal protein L16
PEX3	1.59045	peroxisomal biogenesis factor 3
DKFZP564C152	1.59041	DKFZP564C152
ECT2	1.59017	epithelial cell transforming sequence 2 oncogene
POP1	1.59015	processing of precursor 1, ribonuclease P/MRP subunit (S.
AGPS	1.58854	alkylglycerone phosphate synthase
RTTN	1.58832	rotatin
DSCR1	1.5878	Down syndrome critical region gene 1
PLK4	1.58769	polo-like kinase 4 (Drosophila)
ATP5O	1.58736	ATP synthase, H+ transporting, mitochondrial F1 complex, O subunit
CENPE	1.58717	centromere protein E, 312kDa
FUCA1	1.58539	fucosidase, alpha-L- 1, tissue
UQCRQ	1.58475	ubiquinol-cytochrome c reductase, complex III subunit VII, 9.5kDa
CKAP2L	1.58398	cytoskeleton associated protein 2-like
ANKRD46	1.58358	ankyrin repeat domain 46
WDR39	1.58249	WDR39
KPNA2	1.58189	karyopherin alpha 2 (RAG cohort 1, importin alpha 1)
LOC643995	1.58189	LOC643995
GALNT1	1.58179	UDP-N-acetyl-alpha-D-galactosamine:polypeptide
SLC25A11	1.58133	solute carrier family 25 (mitochondrial carrier; oxoglutarate
PANK2	1.58072	pantothenate kinase 2 (Hallervorden-Spatz syndrome)
IDE	1.58068	insulin-degrading enzyme
LDLR	1.58047	low density lipoprotein receptor (familial hypercholesterolemia)
FAM50A	1.57957	family with sequence similarity 50, member A
CPEB4	1.57844	cytoplasmic polyadenylation element binding protein 4
RTN2	1.57843	reticulon 2
POMP	1.57822	proteasome maturation protein
NRD1	1.57815	nardilysin (N-arginine dibasic convertase)
TOPBP1	1.5775	topoisomerase (DNA) II binding protein 1
TXNL5	1.57731	thioredoxin-like 5
NUSAP1	1.57718	nucleolar and spindle associated protein 1
PSMD7	1.57685	proteasome (prosome, macropain) 26S subunit, non-ATPase, 7 (Mov34
C15orf24	1.57682	chromosome 15 open reading frame 24
KIF20A	1.57681	kinesin family member 20A
SCFD2	1.57651	sec1 family domain containing 2
ECHS1	1.57548	enoyl Coenzyme A hydratase, short chain, 1, mitochondrial
CCNB2	1.57544	cyclin B2
TXNRD1	1.57483	thioredoxin reductase 1
PITRM1	1.57331	pitrilysin metallopeptidase 1
SPP1	1.57257	secreted phosphoprotein 1 (osteopontin, bone sialoprotein I, early
FYTTD1	1.57239	forty-two-three domain containing 1
KIAA0090	1.57169	KIAA0090
RFC1	1.57064	replication factor C (activator 1) 1, 145kDa
RSPRY1	1.56984	ring finger and SPRY domain containing 1
KIAA0319L	1.56903	KIAA0319-like
SEPX1	1.56829	selenoprotein X, 1
POLR2G	1.5682	polymerase (RNA) II (DNA directed) polypeptide G
C6orf62	1.56801	chromosome 6 open reading frame 62
SSRP1	1.56787	structure specific recognition protein 1
RNASEH1	1.56712	ribonuclease H1
POLD3	1.5666	polymerase (DNA-directed), delta 3, accessory subunit
BCCIP	1.56615	BRCA2 and CDKN1A interacting protein
H2AFX	1.56557	H2A histone family, member X
GALE	1.56542	UDP-galactose-4-epimerase
CSE1L	1.56433	CSE1 chromosome segregation 1-like (yeast)
FIGNL1	1.56389	fidgetin-like 1
HIST2H2BE	1.56371	histone cluster 2, H2be
PRKDC	1.56356	protein kinase, DNA-activated, catalytic polypeptide
THOC3	1.56347	THO complex 3
DSTN	1.56338	destrin (actin depolymerizing factor)
SMARCA4	1.56288	SWI/SNF related, matrix associated, actin dependent regulator of
RBM9	1.56273	RNA binding motif protein 9
PPM1K	1.56133	protein phosphatase 1K (PP2C domain containing)
SLC25A13	1.5612	solute carrier family 25, member 13 (citrin)
RCOR3	1.56111	REST corepressor 3
VPS33B	1.56076	vacuolar protein sorting 33 homolog B (yeast)
C18orf24	1.5592	chromosome 18 open reading frame 24
SIP1	1.55886	survival of motor neuron protein interacting protein 1
WSB2	1.55869	WD repeat and SOCS box-containing 2
LRRC59	1.55849	leucine rich repeat containing 59
SRP14	1.55799	signal recognition particle 14kDa (homologous Alu RNA binding
SOD2	1.55671	superoxide dismutase 2, mitochondrial
ANXA6	1.55474	annexin A6
PLOD1	1.55431	procollagen-lysine 1, 2-oxoglutarate 5-dioxygenase 1
MRPL52	1.55411	mitochondrial ribosomal protein L52
EIF5A	1.55293	eukaryotic translation initiation factor 5A
PSMD11	1.55243	proteasome (prosome, macropain) 26S subunit, non-ATPase, 11
OXCT1	1.55186	3-oxoacid CoA transferase 1
DLG3	1.55003	discs, large homolog 3 (neuroendocrine-dlg, Drosophila)
ANAPC7	1.54966	anaphase promoting complex subunit 7
PWP2H	1.54922	PWP2H
PSMC3	1.54906	proteasome (prosome, macropain) 26S subunit, ATPase, 3
PRDX4	1.54903	peroxiredoxin 4
RANBP9	1.54752	RAN binding protein 9
ANP32E	1.54733	acidic (leucine-rich) nuclear phosphoprotein 32 family, member E
GALNT14	1.54731	UDP-N-acetyl-alpha-D-galactosamine:polypeptide
COPB2	1.54644	coatomer protein complex, subunit beta 2 (beta prime)
TSR1	1.54593	TSR1, 20S rRNA accumulation, homolog (S. cerevisiae)
PFKP	1.54561	phosphofructokinase, platelet
MAPKAP1	1.54539	mitogen-activated protein kinase associated protein 1
COQ3	1.54499	coenzyme Q3 homolog, methyltransferase (S. cerevisiae)
ABCB10	1.54493	ATP-binding cassette, sub-family B (MDR/TAP), member 10
EPS15L1	1.54344	epidermal growth factor receptor pathway substrate 15-like 1
DHX29	1.54209	DEAH (Asp-Glu-Ala-His) box polypeptide 29
FAM121B	1.54189	FAM121B
MRPS22	1.54044	mitochondrial ribosomal protein S22
YBX1	1.54041	Y box binding protein 1
SLC27A3	1.54017	solute carrier family 27 (fatty acid transporter), member 3
LDOC1	1.53962	leucine zipper, down-regulated in cancer 1
C1QBP	1.5382	complement component 1, q subcomponent binding protein
PI4K2B	1.53802	phosphatidylinositol 4-kinase type 2 beta
C12orf5	1.53794	chromosome 12 open reading frame 5
ATP5G3	1.53789	ATP synthase, H+ transporting, mitochondrial F0 complex, subunit C3
ALDH9A1	1.53753	aldehyde dehydrogenase 9 family, member A1
USP46	1.53654	ubiquitin specific peptidase 46
RFC3	1.53648	replication factor C (activator 1) 3, 38kDa
NDUFA12	1.5358	NADH dehydrogenase (ubiquinone) 1 alpha subcomplex, 12
LARS2	1.53548	leucyl-tRNA synthetase 2, mitochondrial
LDB1	1.5354	LIM domain binding 1
ALMS1	1.53476	Alstrom syndrome 1
STIL	1.53391	SCL/TAL1 interrupting locus
WDHD1	1.5337	WD repeat and HMG-box DNA binding protein 1
ATPBD1C	1.5336	ATP binding domain 1 family, member C
SESN1	1.53262	sestrin 1
CNP	1.53245	2'',3''-cyclic nucleotide 3'' phosphodiesterase
CCT7	1.53216	chaperonin containing TCP1, subunit 7 (eta)
PHTF1	1.53157	putative homeodomain transcription factor 1
MDH2	1.53082	malate dehydrogenase 2, NAD (mitochondrial)
CD320	1.53075	CD320 molecule
NFS1	1.5307	NFS1 nitrogen fixation 1 homolog (S. cerevisiae)
TMEM4	1.53053	transmembrane protein 4
TAF9B	1.53026	TAF9B RNA polymerase II, TATA box binding protein (TBP)-associated
LOC653068	1.53026	LOC653068
GTPBP4	1.52908	GTP binding protein 4
C17orf85	1.52906	chromosome 17 open reading frame 85
CAMTA1	1.52879	calmodulin binding transcription activator 1
SCP2	1.5287	sterol carrier protein 2
GALNT4	1.52823	UDP-N-acetyl-alpha-D-galactosamine:polypeptide
M-RIP	1.52822	myosin phosphatase-Rho interacting protein
PCNA	1.52784	proliferating cell nuclear antigen
LGALS8	1.52748	lectin, galactoside-binding, soluble, 8 (galectin 8)
C21orf45	1.52735	chromosome 21 open reading frame 45
DDR1	1.52722	discoidin domain receptor family, member 1
BUD13	1.52713	BUD13 homolog (S. cerevisiae)
MRPL13	1.52697	mitochondrial ribosomal protein L13
AZI2	1.52643	5-azacytidine induced 2
LOC643556	1.52638	LOC643556
AURKAIP1	1.52638	aurora kinase A interacting protein 1
GFM1	1.52635	G elongation factor, mitochondrial 1
KIAA1704	1.52622	KIAA1704
XAGE3	1.52593	X antigen family, member 3
PSMB1	1.52593	proteasome (prosome, macropain) subunit, beta type, 1
UCRC	1.52572	ubiquinol-cytochrome c reductase complex (7.2 kD)
FUNDC2	1.52567	FUN14 domain containing 2
ATP6V1D	1.52564	ATPase, H+ transporting, lysosomal 34kDa, V1 subunit D
CLPX	1.52564	ClpX caseinolytic peptidase X homolog (E. coli)
CTR9	1.52546	Ctr9, Paf1/RNA polymerase II complex component, homolog (S.
CCDC44	1.52531	coiled-coil domain containing 44
ACO1	1.52521	aconitase 1, soluble
ANKRD15	1.52521	ankyrin repeat domain 15
CTSK	1.52501	cathepsin K
MPP2	1.52476	membrane protein, palmitoylated 2 (MAGUK p55 subfamily member 2)
FHL1	1.52369	four and a half LIM domains 1
MTERFD2	1.52323	MTERF domain containing 2
ORC6L	1.52282	origin recognition complex, subunit 6 like (yeast)
CAPZB	1.52281	capping protein (actin filament) muscle Z-line, beta
FKBP11	1.52259	FK506 binding protein 11, 19 kDa
IPO11	1.52236	importin 11
UNC119	1.5212	unc-119 homolog (C. elegans)
GCDH	1.52109	glutaryl-Coenzyme A dehydrogenase
WDR23	1.52034	WD repeat domain 23
CITED2	1.52013	Cbp/p300-interacting transactivator, with Glu/Asp-rich
LSM3	1.51807	LSM3 homolog, U6 small nuclear RNA associated (S. cerevisiae)
PRC1	1.51804	protein regulator of cytokinesis 1
MTCH2	1.5177	mitochondrial carrier homolog 2 (C. elegans)
CAT	1.51592	catalase
NDUFC1	1.51553	NADH dehydrogenase (ubiquinone) 1, subcomplex unknown, 1, 6kDa
ANXA7	1.51508	annexin A7
MULK	1.51456	MULK
HIST1H2BD	1.51395	histone cluster 1, H2bd
AKR7A2	1.51384	aldo-keto reductase family 7, member A2 (aflatoxin aldehyde
CSRP2	1.51157	cysteine and glycine-rich protein 2
ID4	1.51059	inhibitor of DNA binding 4, dominant negative helix-loop-helix
RUTBC3	1.51014	RUN and TBC1 domain containing 3
NBN	1.50944	nibrin
C6orf182	1.50939	chromosome 6 open reading frame 182
TCP1	1.50921	t-complex 1
ARL10	1.50849	ADP-ribosylation factor-like 10
ARPC3	1.5084	actin related protein 2/3 complex, subunit 3, 21kDa
XRCC6	1.5082	X-ray repair complementing defective repair in Chinese hamster cells
UBE2G1	1.50756	ubiquitin-conjugating enzyme E2G 1 (UBC7 homolog, yeast)
NEXN	1.5071	nexilin (F actin binding protein)
CMAS	1.507	cytidine monophosphate N-acetylneuraminic acid synthetase
TOMM40	1.50634	translocase of outer mitochondrial membrane 40 homolog (yeast)
PDGFD	1.50544	platelet derived growth factor D
NDUFA2	1.5052	NADH dehydrogenase (ubiquinone) 1 alpha subcomplex, 2, 8kDa
MIPOL1	1.5051	mirror-image polydactyly 1
AP4E1	1.50445	adaptor-related protein complex 4, epsilon 1 subunit
ZNF226	1.5042	zinc finger protein 226
STAT3	1.5038	signal transducer and activator of transcription 3 (acute-phase
TCEA2	1.5033	transcription elongation factor A (SII), 2
HSDL2	1.50291	hydroxysteroid dehydrogenase like 2
CDC2	1.50137	cell division cycle 2, G1 to S and G2 to M
KIAA0179	1.50054	KIAA0179
XPNPEP1	1.50027	X-prolyl aminopeptidase (aminopeptidase P) 1, soluble
SGCB	1.5002	sarcoglycan, beta (43kDa dystrophin-associated glycoprotein)
SUPV3L1	1.50011	suppressor of var1, 3-like 1 (S. cerevisiae)
PLP2	-1.50047	proteolipid protein 2 (colonic epithelium-enriched)
RAB7L1	-1.50076	RAB7, member RAS oncogene family-like 1
RHBDD3	-1.50089	rhomboid domain containing 3
C20orf42	-1.50149	chromosome 20 open reading frame 42
FVT1	-1.50179	follicular lymphoma variant translocation 1
PTEN	-1.50251	phosphatase and tensin homolog (mutated in multiple advanced cancers
GGPS1	-1.50319	geranylgeranyl diphosphate synthase 1
LAP3	-1.50352	leucine aminopeptidase 3
GADD45B	-1.50377	growth arrest and DNA-damage-inducible, beta
SH3BP5	-1.50378	SH3-domain binding protein 5 (BTK-associated)
ZNF447	-1.504	ZNF447
ZNF655	-1.50472	zinc finger protein 655
RPL32	-1.50518	ribosomal protein L32
GEM	-1.50604	GTP binding protein overexpressed in skeletal muscle
HSPC159	-1.50614	galectin-related protein
ANKRD6	-1.50625	ankyrin repeat domain 6
SMEK2	-1.50665	SMEK homolog 2, suppressor of mek1 (Dictyostelium)
CFLAR	-1.50684	CASP8 and FADD-like apoptosis regulator
CCDC47	-1.50729	coiled-coil domain containing 47
MID1	-1.50843	midline 1 (Opitz/BBB syndrome)
VPS28	-1.50859	vacuolar protein sorting 28 homolog (S. cerevisiae)
JUB	-1.5088	jub, ajuba homolog (Xenopus laevis)
GOLGA1	-1.5088	golgi autoantigen, golgin subfamily a, 1
ZNF420	-1.50894	zinc finger protein 420
ZBTB41	-1.50966	zinc finger and BTB domain containing 41
ALPPL2	-1.50969	alkaline phosphatase, placental-like 2
ARMCX3	-1.51016	armadillo repeat containing, X-linked 3
NR2F6	-1.51062	nuclear receptor subfamily 2, group F, member 6
HCST	-1.5107	hematopoietic cell signal transducer
AHI1	-1.51126	Abelson helper integration site 1
C3orf37	-1.51198	chromosome 3 open reading frame 37
C17orf82	-1.51263	chromosome 17 open reading frame 82
EMP1	-1.51339	epithelial membrane protein 1
PLSCR1	-1.51412	phospholipid scramblase 1
EXDL2	-1.51465	exonuclease 3''-5'' domain-like 2
ABHD6	-1.51482	abhydrolase domain containing 6
SP1	-1.51489	Sp1 transcription factor
LOC643194	-1.51508	hypothetical LOC643194
TDRD3	-1.51523	tudor domain containing 3
ULK2	-1.51553	unc-51-like kinase 2 (C. elegans)
C14orf46	-1.5156	C14orf46
LOC649094	-1.51561	LOC649094
HRB	-1.51561	HIV-1 Rev binding protein
KRTAP4-7	-1.51561	keratin associated protein 4-7
LOC642701	-1.51612	LOC642701
PPAPDC2	-1.51689	phosphatidic acid phosphatase type 2 domain containing 2
PLEKHA3	-1.51756	pleckstrin homology domain containing, family A (phosphoinositide
AFTPH	-1.51817	aftiphilin
ITGAV	-1.51896	integrin, alpha V (vitronectin receptor, alpha polypeptide, antigen
MFSD4	-1.51908	major facilitator superfamily domain containing 4
DLG5	-1.51931	discs, large homolog 5 (Drosophila)
LOC388789	-1.51933	hypothetical gene supported by AF147354
LOC643072	-1.51947	hypothetical LOC643072
PHC2	-1.52004	polyhomeotic homolog 2 (Drosophila)
GLTSCR2	-1.52007	glioma tumor suppressor candidate region gene 2
EIF4EBP1	-1.52009	eukaryotic translation initiation factor 4E binding protein 1
SERPINI1	-1.52039	serpin peptidase inhibitor, clade I (neuroserpin), member 1
FUT10	-1.52097	fucosyltransferase 10 (alpha (1,3) fucosyltransferase)
PPP3CA	-1.52119	protein phosphatase 3 (formerly 2B), catalytic subunit, alpha
RPLP1	-1.52226	ribosomal protein, large, P1
ATG5	-1.52284	ATG5 autophagy related 5 homolog (S. cerevisiae)
C20orf108	-1.52291	chromosome 20 open reading frame 108
EIF3S7	-1.52305	eukaryotic translation initiation factor 3, subunit 7 zeta, 66/67kDa
DNAJA2	-1.5231	DnaJ (Hsp40) homolog, subfamily A, member 2
HGF	-1.52335	hepatocyte growth factor (hepapoietin A; scatter factor)
SACS	-1.5234	spastic ataxia of Charlevoix-Saguenay (sacsin)
PFDN4	-1.52358	prefoldin subunit 4
ZNF571	-1.5237	zinc finger protein 571
TBL1XR1	-1.52416	transducin (beta)-like 1X-linked receptor 1
ZNRF3	-1.52439	zinc and ring finger 3
FYCO1	-1.52544	FYVE and coiled-coil domain containing 1
BOLA2B	-1.52546	bolA homolog 2B (E. coli)
BOLA2	-1.52546	bolA homolog 2 (E. coli)
LOC400055	-1.52566	LOC400055
RPL26	-1.52566	ribosomal protein L26
RAB31	-1.52608	RAB31, member RAS oncogene family
TMEM52	-1.5265	transmembrane protein 52
MCART1	-1.52689	mitochondrial carrier triple repeat 1
RPLP0	-1.5276	ribosomal protein, large, P0
LOC493754	-1.5285	LOC493754
C5orf28	-1.52856	chromosome 5 open reading frame 28
CECR7	-1.52873	CECR7
RICTOR	-1.52892	rapamycin-insensitive companion of mTOR
DDX10	-1.52973	DEAD (Asp-Glu-Ala-Asp) box polypeptide 10
OCEL1	-1.53076	occludin/ELL domain containing 1
ZNF397	-1.53147	zinc finger protein 397
FAM102B	-1.53186	family with sequence similarity 102, member B
NAP1L3	-1.5325	nucleosome assembly protein 1-like 3
ZNF146	-1.5325	zinc finger protein 146
NETO2	-1.53257	neuropilin (NRP) and tolloid (TLL)-like 2
CDCA7L	-1.53364	cell division cycle associated 7-like
LOC619208	-1.53377	hypothetical protein LOC619208
SPCS2	-1.53388	signal peptidase complex subunit 2 homolog (S. cerevisiae)
GP1BA	-1.53412	glycoprotein Ib (platelet), alpha polypeptide
DGAT2	-1.53419	diacylglycerol O-acyltransferase homolog 2 (mouse)
SYNGR2	-1.5342	synaptogyrin 2
RBM15B	-1.53482	RNA binding motif protein 15B
THADA	-1.53488	thyroid adenoma associated
ECOP	-1.53523	EGFR-coamplified and overexpressed protein
RPS19	-1.5368	ribosomal protein S19
C14orf167	-1.5369	C14orf167
C1orf53	-1.53758	chromosome 1 open reading frame 53
C1orf115	-1.53765	chromosome 1 open reading frame 115
WTAP	-1.53772	Wilms tumor 1 associated protein
FLJ14668	-1.53786	hypothetical protein FLJ14668
C14orf104	-1.53802	chromosome 14 open reading frame 104
THRAP1	-1.53816	thyroid hormone receptor associated protein 1
SHOX2	-1.53865	short stature homeobox 2
UBXD6	-1.53897	UBX domain containing 6
LASS2	-1.53925	LAG1 homolog, ceramide synthase 2 (S. cerevisiae)
ZNF260	-1.5408	zinc finger protein 260
ATP5G2	-1.54095	ATP synthase, H+ transporting, mitochondrial F0 complex, subunit C2
ZNF567	-1.54116	zinc finger protein 567
TULP4	-1.54224	tubby like protein 4
C1orf123	-1.5427	chromosome 1 open reading frame 123
STX7	-1.54276	syntaxin 7
MAEA	-1.54314	macrophage erythroblast attacher
SERPINF1	-1.54367	serpin peptidase inhibitor, clade F (alpha-2 antiplasmin, pigment
TMEM168	-1.54393	transmembrane protein 168
PRKCA	-1.5442	protein kinase C, alpha
PIK3AP1	-1.54449	phosphoinositide-3-kinase adaptor protein 1
DHRS7	-1.54501	dehydrogenase/reductase (SDR family) member 7
SNHG5	-1.54567	SNHG5
WDR32	-1.54628	WD repeat domain 32
PIGL	-1.54688	phosphatidylinositol glycan anchor biosynthesis, class L
RFP	-1.5473	RFP
DET1	-1.548	de-etiolated homolog 1 (Arabidopsis)
UBIAD1	-1.54868	UbiA prenyltransferase domain containing 1
SPATA7	-1.54888	spermatogenesis associated 7
FOXK2	-1.54976	forkhead box K2
RPL4	-1.55017	ribosomal protein L4
H3F3B	-1.5506	H3 histone, family 3B (H3.3B)
COX7A2L	-1.55068	cytochrome c oxidase subunit VIIa polypeptide 2 like
ZFAND3	-1.5509	zinc finger, AN1-type domain 3
BBS7	-1.55135	Bardet-Biedl syndrome 7
EIF2S2	-1.55184	eukaryotic translation initiation factor 2, subunit 2 beta, 38kDa
ATM	-1.55219	ataxia telangiectasia mutated (includes complementation groups A, C
LATS2	-1.55267	LATS, large tumor suppressor, homolog 2 (Drosophila)
CD83	-1.55297	CD83 molecule
LGTN	-1.55324	ligatin
RPL13A	-1.55329	ribosomal protein L13a
PWWP2	-1.55374	PWWP domain containing 2
GARNL3	-1.55431	GTPase activating Rap/RanGAP domain-like 3
C1orf66	-1.55446	chromosome 1 open reading frame 66
LAMA2	-1.55474	laminin, alpha 2 (merosin, congenital muscular dystrophy)
GATAD1	-1.55485	GATA zinc finger domain containing 1
QDPR	-1.5549	quinoid dihydropteridine reductase
NAPE-PLD	-1.55518	N-acyl-phosphatidylethanolamine-hydrolyzing phospholipase D
ZNF277	-1.55534	ZNF277
RBL2	-1.55558	retinoblastoma-like 2 (p130)
KCTD15	-1.55562	potassium channel tetramerisation domain containing 15
TNRC6C	-1.55678	trinucleotide repeat containing 6C
ZNF691	-1.55679	zinc finger protein 691
FLJ31306	-1.55746	FLJ31306
LOC153546	-1.55761	LOC153546
LOC285812	-1.55812	LOC285812
ADAM15	-1.5591	ADAM metallopeptidase domain 15 (metargidin)
CKMT2	-1.55931	creatine kinase, mitochondrial 2 (sarcomeric)
BCL10	-1.56056	B-cell CLL/lymphoma 10
ALG3	-1.56077	asparagine-linked glycosylation 3 homolog (S. cerevisiae, alpha-1,3-mannosyltransferase)
RPL12	-1.56089	ribosomal protein L12
SFRS7	-1.56104	splicing factor, arginine/serine-rich 7, 35kDa
CCDC100	-1.56183	coiled-coil domain containing 100
LOC130940	-1.56188	hypothetical protein BC015395
PPP2R2A	-1.56317	protein phosphatase 2 (formerly 2A), regulatory subunit B, alpha
GYG1	-1.56396	glycogenin 1
SUMF1	-1.56421	sulfatase modifying factor 1
ZC3H10	-1.56432	zinc finger CCCH-type containing 10
NDFIP2	-1.56445	Nedd4 family interacting protein 2
PHF20	-1.56514	PHD finger protein 20
NUDT6	-1.56518	nudix (nucleoside diphosphate linked moiety X)-type motif 6
ARHGEF2	-1.56519	rho/rac guanine nucleotide exchange factor (GEF) 2
LOC221710	-1.56519	LOC221710
SIAE	-1.56639	sialic acid acetylesterase
NPM1	-1.56651	nucleophosmin (nucleolar phosphoprotein B23, numatrin)
WDR5B	-1.56713	WD repeat domain 5B
VANGL1	-1.56744	vang-like 1 (van gogh, Drosophila)
LOC90110	-1.5683	LOC90110
LOC388344	-1.56866	similar to ribosomal protein L13
TMEM50A	-1.57074	transmembrane protein 50A
FADS3	-1.57079	fatty acid desaturase 3
SMARCAL1	-1.57181	SWI/SNF related, matrix associated, actin dependent regulator of
C1orf160	-1.57226	chromosome 1 open reading frame 160
HIVEP2	-1.57344	human immunodeficiency virus type I enhancer binding protein 2
ARHGEF10	-1.57548	Rho guanine nucleotide exchange factor (GEF) 10
RPS16	-1.57607	ribosomal protein S16
FBXO16	-1.57613	F-box protein 16
ZNF395	-1.57613	zinc finger protein 395
XK	-1.57702	X-linked Kx blood group (McLeod syndrome)
CHST11	-1.57704	carbohydrate (chondroitin 4) sulfotransferase 11
TMEM140	-1.57784	transmembrane protein 140
MID1IP1	-1.57808	MID1 interacting protein 1 (gastrulation specific G12 homolog
MANEA	-1.57816	mannosidase, endo-alpha
PTPN2	-1.57832	protein tyrosine phosphatase, non-receptor type 2
PPP2R4	-1.57898	protein phosphatase 2A activator, regulatory subunit 4
CFHR2	-1.57915	complement factor H-related 2
NFYA	-1.57923	nuclear transcription factor Y, alpha
ASPHD2	-1.5794	aspartate beta-hydroxylase domain containing 2
PRKCSH	-1.58098	protein kinase C substrate 80K-H
AKAP12	-1.58099	A kinase (PRKA) anchor protein (gravin) 12
IER5	-1.58106	immediate early response 5
LOC389765	-1.58136	LOC389765
TPP1	-1.58151	tripeptidyl peptidase I
NRF1	-1.58156	nuclear respiratory factor 1
CHRNA5	-1.58161	cholinergic receptor, nicotinic, alpha 5
GSTA4	-1.58168	glutathione S-transferase A4
MRFAP1	-1.58207	Mof4 family associated protein 1
ZCCHC4	-1.58213	zinc finger, CCHC domain containing 4
VPS13A	-1.58221	vacuolar protein sorting 13 homolog A (S. cerevisiae)
ENO3	-1.5831	enolase 3 (beta, muscle)
POLR3H	-1.5831	polymerase (RNA) III (DNA directed) polypeptide H (22.9kD)
LOC646762	-1.58365	hypothetical protein LOC646762
SLC2A12	-1.58387	solute carrier family 2 (facilitated glucose transporter), member 12
C8orf70	-1.58404	chromosome 8 open reading frame 70
PRMT6	-1.58488	protein arginine methyltransferase 6
SLC22A15	-1.58549	solute carrier family 22 (organic cation transporter), member 15
GRPEL1	-1.58557	GrpE-like 1, mitochondrial (E. coli)
TES	-1.58628	testis derived transcript (3 LIM domains)
VKORC1L1	-1.58811	vitamin K epoxide reductase complex, subunit 1-like 1
ZNF281	-1.58899	zinc finger protein 281
USP40	-1.5897	ubiquitin specific peptidase 40
CBX7	-1.59113	chromobox homolog 7
NFKBIZ	-1.5912	nuclear factor of kappa light polypeptide gene enhancer in B-cells
RPLP0-like	-1.59193	RPLP0-like
CANX	-1.59312	calnexin
TRAPPC2	-1.59359	trafficking protein particle complex 2
HNRPR	-1.59412	heterogeneous nuclear ribonucleoprotein R
SLC41A3	-1.59508	solute carrier family 41, member 3
LOC346887	-1.59709	LOC346887
BCL2L13	-1.59782	BCL2-like 13 (apoptosis facilitator)
RPS18	-1.60038	ribosomal protein S18
RPS11	-1.6008	ribosomal protein S11
HHLA3	-1.60104	HERV-H LTR-associating 3
SLBP	-1.60169	stem-loop (histone) binding protein
IL10RB	-1.60303	interleukin 10 receptor, beta
HEMK2	-1.6031	HEMK2
PMP22	-1.60328	peripheral myelin protein 22
LOC653127	-1.60382	LOC653127
FLJ10038	-1.60399	FLJ10038
KIAA0802	-1.60467	KIAA0802
C21orf57	-1.60467	chromosome 21 open reading frame 57
PCBD2	-1.60469	pterin-4 alpha-carbinolamine dehydratase/dimerization cofactor of
MYC	-1.60474	v-myc myelocytomatosis viral oncogene homolog (avian)
CRBN	-1.60657	cereblon
BTBD15	-1.60659	BTBD15
HLA-DRB1	-1.60664	major histocompatibility complex, class II, DR beta 1
ZNF74	-1.6077	zinc finger protein 74
FGFR1	-1.60846	fibroblast growth factor receptor 1 (fms-related tyrosine kinase 2, Pfeiffer syndrome)
ARMETL1	-1.60891	arginine-rich, mutated in early stage tumors-like 1
LZIC	-1.60905	leucine zipper and CTNNBIP1 domain containing
DIAPH2	-1.61012	diaphanous homolog 2 (Drosophila)
NCOA7	-1.61038	nuclear receptor coactivator 7
KRT10	-1.61043	keratin 10 (epidermolytic hyperkeratosis; keratosis palmaris et
GSTA1	-1.61103	glutathione S-transferase A1
C12orf29	-1.61172	chromosome 12 open reading frame 29
C8orf53	-1.61247	chromosome 8 open reading frame 53
NIPA1	-1.61382	non imprinted in Prader-Willi/Angelman syndrome 1
RAD50	-1.61395	RAD50 homolog (S. cerevisiae)
MMAA	-1.61426	methylmalonic aciduria (cobalamin deficiency) cblA type
CXorf23	-1.61598	chromosome X open reading frame 23
EFCAB4A	-1.61598	EF-hand calcium binding domain 4A
ZNF25	-1.61792	zinc finger protein 25
FLJ37798	-1.61857	FLJ37798
ATP6V1E2	-1.61877	ATPase, H+ transporting, lysosomal 31kDa, V1 subunit E2
CHURC1	-1.61891	churchill domain containing 1
KIAA0323	-1.61988	KIAA0323
YPEL5	-1.62014	yippee-like 5 (Drosophila)
LARS	-1.62067	leucyl-tRNA synthetase
C7orf38	-1.62098	chromosome 7 open reading frame 38
CLN3	-1.62105	ceroid-lipofuscinosis, neuronal 3, juvenile (Batten, Spielmeyer-Vogt
PARP6	-1.62141	poly (ADP-ribose) polymerase family, member 6
LRRFIP2	-1.62151	leucine rich repeat (in FLII) interacting protein 2
C6orf149	-1.62188	C6orf149
TFAM	-1.62202	transcription factor A, mitochondrial
RALBP1	-1.62259	ralA binding protein 1
COPS8	-1.62282	COP9 constitutive photomorphogenic homolog subunit 8 (Arabidopsis)
LOC391356	-1.62476	similar to CG14903-PA
GBL	-1.62537	G protein beta subunit-like
C14orf168	-1.62844	C14orf168
WDR45	-1.62847	WD repeat domain 45
TMTC4	-1.63043	transmembrane and tetratricopeptide repeat containing 4
C19orf42	-1.63106	chromosome 19 open reading frame 42
TMEM17	-1.63215	transmembrane protein 17
MUC3B	-1.63227	intestinal mucin MUC3B precursor
CPT1A	-1.6326	carnitine palmitoyltransferase 1A (liver)
LOC148189	-1.63273	LOC148189
EIF2A	-1.63385	eukaryotic translation initiation factor 2A, 65kDa
FLRT2	-1.63388	fibronectin leucine rich transmembrane protein 2
RNH1	-1.63389	ribonuclease/angiogenin inhibitor 1
SORL1	-1.63481	sortilin-related receptor, L(DLR class) A repeats-containing
TIMM9	-1.6351	translocase of inner mitochondrial membrane 9 homolog (yeast)
DKFZp434N062	-1.63534	DKFZp434N062
ARHGAP24	-1.63575	Rho GTPase activating protein 24
RNASET2	-1.63634	ribonuclease T2
HEXIM1	-1.63676	hexamethylene bis-acetamide inducible 1
LOC401152	-1.63723	HCV F-transactivated protein 1
PARP3	-1.63747	poly (ADP-ribose) polymerase family, member 3
FLJ32549	-1.63768	hypothetical protein FLJ32549
C1orf26	-1.63785	chromosome 1 open reading frame 26
PTRH2	-1.63803	peptidyl-tRNA hydrolase 2
TBRG1	-1.63849	transforming growth factor beta regulator 1
NFKBIA	-1.63976	nuclear factor of kappa light polypeptide gene enhancer in B-cells
HDAC4	-1.6399	histone deacetylase 4
CNOT4	-1.63994	CCR4-NOT transcription complex, subunit 4
LOC284288	-1.6401	similar to ribosomal protein L24-like
PCNXL2	-1.64124	pecanex-like 2 (Drosophila)
SNX16	-1.64208	sorting nexin 16
LEPROT	-1.64239	leptin receptor overlapping transcript
ABCC4	-1.64259	ATP-binding cassette, sub-family C (CFTR/MRP), member 4
NICN1	-1.64271	nicolin 1
RPL28	-1.64351	ribosomal protein L28
PRKCI	-1.64411	protein kinase C, iota
LOC339260	-1.64698	LOC339260
FTL	-1.64716	ferritin, light polypeptide
C10orf22	-1.64744	chromosome 10 open reading frame 22
C14orf126	-1.64886	chromosome 14 open reading frame 126
BTG2	-1.64928	BTG family, member 2
ATPBD4	-1.64937	ATP binding domain 4
SLC39A6	-1.64988	solute carrier family 39 (zinc transporter), member 6
CALCOCO2	-1.65087	calcium binding and coiled-coil domain 2
PPAP2B	-1.65181	phosphatidic acid phosphatase type 2B
LRRC44	-1.65303	LRRC44
GLCCI1	-1.65361	glucocorticoid induced transcript 1
LMBRD1	-1.65544	LMBR1 domain containing 1
TPBG	-1.65709	trophoblast glycoprotein
METTL4	-1.65754	methyltransferase like 4
AMZ2	-1.65761	archaemetzincins-2
UNQ1887	-1.65893	signal peptide peptidase 3
MKNK2	-1.65908	MAP kinase interacting serine/threonine kinase 2
C1orf107	-1.6597	chromosome 1 open reading frame 107
SMOX	-1.66051	spermine oxidase
NCOA3	-1.66136	nuclear receptor coactivator 3
CYBRD1	-1.66176	cytochrome b reductase 1
DHRS10	-1.66209	DHRS10
PAM	-1.66268	peptidylglycine alpha-amidating monooxygenase
HSPC157	-1.66301	HSPC157
SH3YL1	-1.66313	SH3 domain containing, Ysc84-like 1 (S. cerevisiae)
DCN	-1.66385	decorin
CFHR1	-1.6641	complement factor H-related 1
FBXL5	-1.66443	F-box and leucine-rich repeat protein 5
CASP6	-1.66516	caspase 6, apoptosis-related cysteine peptidase
QRSL1	-1.66556	glutaminyl-tRNA synthase (glutamine-hydrolyzing)-like 1
ZNF613	-1.6656	zinc finger protein 613
SLC25A35	-1.66599	solute carrier family 25, member 35
H2AFJ	-1.66631	H2A histone family, member J
LOC253039	-1.66805	LOC253039
DYNC1I2	-1.66842	dynein, cytoplasmic 1, intermediate chain 2
CCNB1IP1	-1.66845	cyclin B1 interacting protein 1
SFT2D3	-1.66975	SFT2 domain containing 3
XBP1	-1.67023	X-box binding protein 1
REEP5	-1.67097	receptor accessory protein 5
JAGN1	-1.67142	jagunal homolog 1 (Drosophila)
MBNL1	-1.67217	muscleblind-like (Drosophila)
TFDP2	-1.67323	transcription factor Dp-2 (E2F dimerization partner 2)
KIAA0974	-1.67422	KIAA0974
EID-3	-1.6753	EID-3
RPL15	-1.67543	ribosomal protein L15
PRMT3	-1.67659	protein arginine methyltransferase 3
ZPLD1	-1.67663	zona pellucida-like domain containing 1
B4GALT6	-1.67688	UDP-Gal:betaGlcNAc beta 1,4- galactosyltransferase, polypeptide 6
LOC653778	-1.67689	LOC653778
PHF15	-1.67694	PHD finger protein 15
BTF3L4	-1.67723	similar to basic transcription factor 3-like 4
FLJ35348	-1.67751	FLJ35348
UBE2D2	-1.6778	ubiquitin-conjugating enzyme E2D 2 (UBC4/5 homolog, yeast)
ZNF12	-1.67782	zinc finger protein 12
GRB10	-1.6785	growth factor receptor-bound protein 10
LOC283340	-1.67852	similar to ribosomal protein L13a
LOC644511	-1.67852	similar to ribosomal protein L13a
RP11-365K22.1	-1.67852	RP11-365K22.1
LOC642209	-1.67852	similar to ribosomal protein L13a
ZNF264	-1.67873	zinc finger protein 264
TLK2	-1.67876	tousled-like kinase 2
SLC35B3	-1.67881	solute carrier family 35, member B3
EPHA2	-1.67893	EPH receptor A2
MYOC	-1.68014	myocilin, trabecular meshwork inducible glucocorticoid response
CEBPD	-1.68203	CCAAT/enhancer binding protein (C/EBP), delta
ZNF319	-1.68214	zinc finger protein 319
LOC144233	-1.68224	LOC144233
LOC116236	-1.68378	hypothetical protein LOC116236
EIF1B	-1.68442	eukaryotic translation initiation factor 1B
MDS032	-1.68487	uncharacterized hematopoietic stem/progenitor cells protein MDS032
LSM14A	-1.68505	LSM14A, SCD6 homolog A (S. cerevisiae)
EHD4	-1.68568	EH-domain containing 4
APOLD1	-1.68609	apolipoprotein L domain containing 1
JUND	-1.68738	jun D proto-oncogene
KIAA1276	-1.68747	KIAA1276 protein
MGC33302	-1.68796	MGC33302
ERN1	-1.6892	endoplasmic reticulum to nucleus signalling 1
LOC388526	-1.68997	LOC388526
MARCKS	-1.69117	myristoylated alanine-rich protein kinase C substrate
PGCP	-1.6914	plasma glutamate carboxypeptidase
EIF2S3	-1.69562	eukaryotic translation initiation factor 2, subunit 3 gamma, 52kDa
ZNF721	-1.69594	zinc finger protein 721
TMEM77	-1.69667	transmembrane protein 77
OR7E37P	-1.69792	OR7E37P
PRKD1	-1.69917	protein kinase D1
FLJ21127	-1.69937	FLJ21127
DBP	-1.70032	D site of albumin promoter (albumin D-box) binding protein
ALCAM	-1.70085	activated leukocyte cell adhesion molecule
C9orf7	-1.70097	chromosome 9 open reading frame 7
CD3EAP	-1.70175	CD3e molecule, epsilon associated protein
ADD1	-1.70188	adducin 1 (alpha)
ARID2	-1.70203	AT rich interactive domain 2 (ARID, RFX-like)
PELI1	-1.70245	pellino homolog 1 (Drosophila)
CNNM2	-1.70294	cyclin M2
TBC1D4	-1.70307	TBC1 domain family, member 4
FBXL4	-1.70348	F-box and leucine-rich repeat protein 4
LOC400236	-1.70371	hypothetical LOC400236
CCDC53	-1.70381	coiled-coil domain containing 53
AIG1	-1.70384	androgen-induced 1
STX18	-1.70531	syntaxin 18
PKP4	-1.70532	plakophilin 4
LGR4	-1.70606	leucine-rich repeat-containing G protein-coupled receptor 4
LOC92482	-1.70655	LOC92482
C15orf15	-1.70816	chromosome 15 open reading frame 15
MAPK12	-1.70845	mitogen-activated protein kinase 12
NHSL1	-1.70884	NHS-like 1
ENOSF1	-1.70989	enolase superfamily member 1
CDS1	-1.71	CDP-diacylglycerol synthase (phosphatidate cytidylyltransferase) 1
HERPUD2	-1.71004	HERPUD family member 2
MUC15	-1.71064	mucin 15, cell surface associated
MED6	-1.7107	mediator of RNA polymerase II transcription, subunit 6 homolog (S.
FCMD	-1.71212	Fukuyama type congenital muscular dystrophy (fukutin)
AGBL2	-1.71299	ATP/GTP binding protein-like 2
C10orf83	-1.71532	chromosome 10 open reading frame 83
RGS10	-1.71541	regulator of G-protein signalling 10
RANBP2	-1.71702	RAN binding protein 2
PIK3R1	-1.71709	phosphoinositide-3-kinase, regulatory subunit 1 (p85 alpha)
ZNF509	-1.71863	zinc finger protein 509
IGF2R	-1.71938	insulin-like growth factor 2 receptor
FLJ31033	-1.72015	hypothetical protein FLJ31033
RASL11B	-1.7203	RAS-like, family 11, member B
SVH	-1.72034	SVH
RGMA	-1.72152	RGM domain family, member A
ASAH1	-1.72208	N-acylsphingosine amidohydrolase (acid ceramidase) 1
ITGB5	-1.72228	integrin, beta 5
MBL2	-1.72335	mannose-binding lectin (protein C) 2, soluble (opsonic defect)
MAGED2	-1.72362	melanoma antigen family D, 2
POLD4	-1.72406	polymerase (DNA-directed), delta 4
MINA	-1.72419	MYC induced nuclear antigen
ING1	-1.72478	inhibitor of growth family, member 1
NKX3-1	-1.72487	NK3 transcription factor related, locus 1 (Drosophila)
MGC12965	-1.72544	MGC12965
RBCK1	-1.72555	RanBP-type and C3HC4-type zinc finger containing 1
ZNF33B	-1.72598	zinc finger protein 33B
DFNA5	-1.72642	deafness, autosomal dominant 5
PTP4A1	-1.72685	protein tyrosine phosphatase type IVA, member 1
RBM41	-1.72699	RNA binding motif protein 41
XIST	-1.72707	XIST
PEX10	-1.72916	peroxisome biogenesis factor 10
E2F5	-1.72931	E2F transcription factor 5, p130-binding
CTBP1	-1.72997	C-terminal binding protein 1
IFIT5	-1.73223	interferon-induced protein with tetratricopeptide repeats 5
PTCRA	-1.73411	pre T-cell antigen receptor alpha
RFPL3S	-1.73416	RFPL3S
RFPL1S	-1.73416	RFPL1S
ZNF365	-1.73485	zinc finger protein 365
KLF13	-1.73489	Kruppel-like factor 13
RPS27	-1.73496	ribosomal protein S27 (metallopanstimulin 1)
ZDHHC23	-1.73537	zinc finger, DHHC-type containing 23
PAFAH2	-1.73549	platelet-activating factor acetylhydrolase 2, 40kDa
CNNM1	-1.73551	cyclin M1
PTPLA	-1.73602	protein tyrosine phosphatase-like (proline instead of catalytic
LPAAT-THETA	-1.7371	LPAAT-THETA
SMCHD1	-1.73824	structural maintenance of chromosomes flexible hinge domain
LZTFL1	-1.73877	leucine zipper transcription factor-like 1
C15orf17	-1.73911	chromosome 15 open reading frame 17
TCEA1	-1.74084	transcription elongation factor A (SII), 1
DOK4	-1.74224	docking protein 4
ALS2CR8	-1.74343	amyotrophic lateral sclerosis 2 (juvenile) chromosome region, candidate 8
LPHN2	-1.74379	latrophilin 2
H1FX	-1.74497	H1 histone family, member X
TMEM106B	-1.74587	transmembrane protein 106B
GNB2L1	-1.74637	guanine nucleotide binding protein (G protein), beta polypeptide
LOC440992	-1.7464	LOC440992
TPTEps1	-1.74912	TPTEps1
AGPAT5	-1.75027	1-acylglycerol-3-phosphate O-acyltransferase 5 (lysophosphatidic
SEC11L3	-1.75094	SEC11L3
C11orf74	-1.75102	chromosome 11 open reading frame 74
MTUS1	-1.75192	mitochondrial tumor suppressor 1
LOC342994	-1.7528	similar to ribosomal protein L34
RPL34	-1.7528	ribosomal protein L34
LOC651249	-1.7528	similar to ribosomal protein L34
RPL23	-1.75337	ribosomal protein L23
SLC7A1	-1.75508	solute carrier family 7 (cationic amino acid transporter, y+
S100A2	-1.75545	S100 calcium binding protein A2
KLRG1	-1.75566	killer cell lectin-like receptor subfamily G, member 1
SLC7A5	-1.75596	solute carrier family 7 (cationic amino acid transporter, y+
ATP5S	-1.75658	ATP synthase, H+ transporting, mitochondrial F0 complex, subunit s
ROGDI	-1.75669	rogdi homolog (Drosophila)
LCT	-1.75709	lactase
KLF6	-1.75798	Kruppel-like factor 6
TRAM1	-1.7593	translocation associated membrane protein 1
SPATA6	-1.76099	spermatogenesis associated 6
RNF170	-1.76137	ring finger protein 170
C5orf5	-1.76139	chromosome 5 open reading frame 5
Gcom1	-1.76264	GRINL1A combined protein
DPH5	-1.76369	DPH5 homolog (S. cerevisiae)
TBC1D5	-1.76841	TBC1 domain family, member 5
TM7SF3	-1.76877	transmembrane 7 superfamily member 3
ADRBK2	-1.76989	adrenergic, beta, receptor kinase 2
IRF2BP2	-1.77023	interferon regulatory factor 2 binding protein 2
ZFP64	-1.77025	zinc finger protein 64 homolog (mouse)
C17orf45	-1.77087	chromosome 17 open reading frame 45
CEBPG	-1.77138	CCAAT/enhancer binding protein (C/EBP), gamma
KIAA1841	-1.77206	KIAA1841
ANTXR2	-1.77344	anthrax toxin receptor 2
RPL13	-1.77396	ribosomal protein L13
C17orf86	-1.77481	C17orf86
LRRCC1	-1.77491	leucine rich repeat and coiled-coil domain containing 1
ADAMTS20	-1.77575	ADAM metallopeptidase with thrombospondin type 1 motif, 20
P2RX4	-1.77681	purinergic receptor P2X, ligand-gated ion channel, 4
MLH3	-1.77723	mutL homolog 3 (E. coli)
MLL	-1.77998	myeloid/lymphoid or mixed-lineage leukemia (trithorax homolog, Drosophila)
PECAM1	-1.78072	platelet/endothelial cell adhesion molecule (CD31 antigen)
IL28RA	-1.78116	interleukin 28 receptor, alpha (interferon, lambda receptor)
KIAA0232	-1.7817	KIAA0232 gene product
TOMM20	-1.78178	translocase of outer mitochondrial membrane 20 homolog (yeast)
CENTA1	-1.78186	centaurin, alpha 1
NEO1	-1.78419	neogenin homolog 1 (chicken)
CHMP4C	-1.78444	chromatin modifying protein 4C
BICD1	-1.78515	bicaudal D homolog 1 (Drosophila)
LOC401115	-1.78631	hypothetical gene supported by BC038466; BC062790
HLA-E	-1.78721	major histocompatibility complex, class I, E
MYLIP	-1.78733	myosin regulatory light chain interacting protein
MTIF3	-1.78918	mitochondrial translational initiation factor 3
YRDC	-1.79145	yrdC domain containing (E. coli)
RNF4	-1.79205	ring finger protein 4
ROBO3	-1.79205	roundabout, axon guidance receptor, homolog 3 (Drosophila)
LOC90120	-1.79453	hypothetical gene supported by AK023162
MAP3K5	-1.79485	mitogen-activated protein kinase kinase kinase 5
MSH5	-1.79588	mutS homolog 5 (E. coli)
C16orf52	-1.79925	C16orf52
SLC30A1	-1.80023	solute carrier family 30 (zinc transporter), member 1
DYNLL1	-1.8006	dynein, light chain, LC8-type 1
CITED1	-1.8013	Cbp/p300-interacting transactivator, with Glu/Asp-rich
GABPB2	-1.8017	GA binding protein transcription factor, beta subunit 2
CKLF	-1.80274	chemokine-like factor
AGA	-1.80396	aspartylglucosaminidase
76P	-1.80552	gamma tubulin ring complex protein (76p gene)
C14orf101	-1.80646	chromosome 14 open reading frame 101
RNMT	-1.80661	RNA (guanine-7-) methyltransferase
TBC1D14	-1.80692	TBC1 domain family, member 14
DDX17	-1.80898	DEAD (Asp-Glu-Ala-Asp) box polypeptide 17
BCL3	-1.809	B-cell CLL/lymphoma 3
LOC402560	-1.8095	LOC402560
FAM91A2	-1.81081	family with sequence similarity 91, member A2
FANCF	-1.81088	Fanconi anemia, complementation group F
C1orf43	-1.81143	chromosome 1 open reading frame 43
DSG2	-1.81186	desmoglein 2
CD47	-1.81188	CD47 molecule
FAM119A	-1.81437	family with sequence similarity 119, member A
HAS3	-1.81538	hyaluronan synthase 3
LOC220930	-1.81606	LOC220930
LOC550631	-1.81787	hypothetical LOC550631
FLJ22028	-1.81927	hypothetical protein FLJ22028
LOC653827	-1.82172	LOC653827
GPR157	-1.82202	G protein-coupled receptor 157
CNIH4	-1.82204	cornichon homolog 4 (Drosophila)
ANXA4	-1.82224	annexin A4
FTS	-1.82302	FTS
LIF	-1.82372	leukemia inhibitory factor (cholinergic differentiation factor)
LRRC49	-1.82397	leucine rich repeat containing 49
ENY2	-1.82435	enhancer of yellow 2 homolog (Drosophila)
ADAM21	-1.82676	ADAM metallopeptidase domain 21
CCDC50	-1.83109	coiled-coil domain containing 50
LOC388610	-1.83152	hypothetical LOC388610
CHDH	-1.8342	choline dehydrogenase
SLC25A21	-1.83537	solute carrier family 25 (mitochondrial oxodicarboxylate carrier), member 21
ZNF614	-1.83541	zinc finger protein 614
VEGF	-1.83684	VEGF
ZNF285	-1.83791	ZNF285
FZD3	-1.83906	frizzled homolog 3 (Drosophila)
MTAP	-1.84036	methylthioadenosine phosphorylase
EIF4B	-1.84056	eukaryotic translation initiation factor 4B
ZNF228	-1.8408	zinc finger protein 228
TMEM68	-1.8414	transmembrane protein 68
PIGM	-1.84345	phosphatidylinositol glycan anchor biosynthesis, class M
RHBDD1	-1.84521	rhomboid domain containing 1
MCM3APAS	-1.84575	MCM3APAS
EIF1	-1.84675	eukaryotic translation initiation factor 1
PABPC1	-1.84694	poly(A) binding protein, cytoplasmic 1
NALP1	-1.84859	NALP1
CLDN23	-1.84908	claudin 23
ZMAT1	-1.85019	zinc finger, matrin type 1
SKIL	-1.85297	SKI-like oncogene
C6orf117	-1.8537	chromosome 6 open reading frame 117
TMEM128	-1.85703	transmembrane protein 128
TRPC1	-1.85847	transient receptor potential cation channel, subfamily C, member 1
LOC648293	-1.85914	LOC648293
C2orf12	-1.85914	C2orf12
KIAA1377	-1.86117	KIAA1377
CDON	-1.86152	Cdon homolog (mouse)
YES1	-1.86154	v-yes-1 Yamaguchi sarcoma viral oncogene homolog 1
MPPE1	-1.8622	metallophosphoesterase 1
KCNG1	-1.86264	potassium voltage-gated channel, subfamily G, member 1
WHSC1	-1.86294	Wolf-Hirschhorn syndrome candidate 1
ZMYND12	-1.86345	zinc finger, MYND-type containing 12
ADCY1	-1.864	adenylate cyclase 1 (brain)
C22orf29	-1.86529	chromosome 22 open reading frame 29
ST3GAL6	-1.86698	ST3 beta-galactoside alpha-2,3-sialyltransferase 6
MXD1	-1.86879	MAX dimerization protein 1
CPT1B	-1.86947	carnitine palmitoyltransferase 1B (muscle)
ARHGAP29	-1.86947	Rho GTPase activating protein 29
CHKB	-1.86947	choline kinase beta
BACE1	-1.87004	beta-site APP-cleaving enzyme 1
LOC162073	-1.87009	hypothetical protein LOC162073
IFT88	-1.87281	intraflagellar transport 88 homolog (Chlamydomonas)
APH1B	-1.87307	anterior pharynx defective 1 homolog B (C. elegans)
HS6ST1	-1.87372	heparan sulfate 6-O-sulfotransferase 1
YY2	-1.87483	YY2 transcription factor
CSPG5	-1.87575	chondroitin sulfate proteoglycan 5 (neuroglycan C)
CAB39L	-1.8761	calcium binding protein 39-like
LOC401397	-1.87696	hypothetical LOC401397
SYNGR3	-1.87719	synaptogyrin 3
BCL6	-1.87863	B-cell CLL/lymphoma 6 (zinc finger protein 51)
LOC284323	-1.87946	LOC284323
PCSK6	-1.87988	proprotein convertase subtilisin/kexin type 6
LOC648768	-1.88141	LOC648768
KLF15	-1.88179	Kruppel-like factor 15
PTOV1	-1.88204	prostate tumor overexpressed gene 1
LIMD1	-1.88319	LIM domains containing 1
PCMTD1	-1.88416	protein-L-isoaspartate (D-aspartate) O-methyltransferase domain
RPS27A	-1.8852	ribosomal protein S27a
LOC388720	-1.8852	similar to ubiquitin and ribosomal protein S27a precursor
GPR177	-1.88616	G protein-coupled receptor 177
HDDC3	-1.88679	HD domain containing 3
LMO2	-1.88772	LIM domain only 2 (rhombotin-like 1)
STX5	-1.88862	syntaxin 5
C18orf17	-1.88896	chromosome 18 open reading frame 17
SARM1	-1.89372	sterile alpha and TIR motif containing 1
KIAA1840	-1.89397	KIAA1840
GSN	-1.8942	gelsolin (amyloidosis, Finnish type)
EFNA5	-1.89483	ephrin-A5
INA	-1.89522	internexin neuronal intermediate filament protein, alpha
IQCK	-1.89535	IQ motif containing K
TMEM129	-1.8967	transmembrane protein 129
SENP6	-1.89809	SUMO1/sentrin specific peptidase 6
HERC6	-1.89827	hect domain and RLD 6
KIAA0507	-1.8992	KIAA0507
JOSD3	-1.90088	Josephin domain containing 3
NGRN	-1.90132	neugrin, neurite outgrowth associated
HTR7P	-1.90169	HTR7P
ELP3	-1.90322	elongation protein 3 homolog (S. cerevisiae)
C6orf166	-1.90425	chromosome 6 open reading frame 166
WHSC2	-1.90475	Wolf-Hirschhorn syndrome candidate 2
C10orf104	-1.90511	chromosome 10 open reading frame 104
CAST	-1.9054	calpastatin
VPS13C	-1.90545	vacuolar protein sorting 13 homolog C (S. cerevisiae)
C20orf19	-1.90856	chromosome 20 open reading frame 19
DNM3	-1.91035	dynamin 3
C15orf27	-1.91275	chromosome 15 open reading frame 27
KIAA1598	-1.91286	KIAA1598
PCDH10	-1.91403	protocadherin 10
MCC	-1.91439	mutated in colorectal cancers
RGS2	-1.91505	regulator of G-protein signalling 2, 24kDa
ADAMTS10	-1.91735	ADAM metallopeptidase with thrombospondin type 1 motif, 10
CCNL1	-1.91795	cyclin L1
HTRA1	-1.92014	HtrA serine peptidase 1
CYP2E1	-1.92229	cytochrome P450, family 2, subfamily E, polypeptide 1
SLC16A6	-1.92246	solute carrier family 16, member 6 (monocarboxylic acid transporter
ZNF287	-1.92424	zinc finger protein 287
LPXN	-1.92438	leupaxin
C11orf32	-1.92445	C11orf32
CREM	-1.92757	cAMP responsive element modulator
SWS1	-1.92898	SWS1
CKMT1A	-1.92966	creatine kinase, mitochondrial 1A
TBC1D24	-1.93072	TBC1 domain family, member 24
SLC29A3	-1.93078	solute carrier family 29 (nucleoside transporters), member 3
HBEGF	-1.93141	heparin-binding EGF-like growth factor
LYAR	-1.93305	hypothetical protein FLJ20425
GPR19	-1.93306	G protein-coupled receptor 19
FLJ35740	-1.93559	FLJ35740
PBXIP1	-1.93585	pre-B-cell leukemia homeobox interacting protein 1
C4orf15	-1.93803	chromosome 4 open reading frame 15
LOC63920	-1.94082	transposon-derived Buster3 transposase-like
FAM51A1	-1.94183	FAM51A1
RPS23	-1.94317	ribosomal protein S23
LOC440157	-1.9445	hypothetical gene supported by BC066547
TDO2	-1.94477	tryptophan 2,3-dioxygenase
CTBS	-1.94732	chitobiase, di-N-acetyl-
FJX1	-1.94919	four jointed box 1 (Drosophila)
KIAA1147	-1.95001	KIAA1147
HEBP1	-1.95117	heme binding protein 1
C1orf114	-1.95152	chromosome 1 open reading frame 114
NUB1	-1.95405	negative regulator of ubiquitin-like proteins 1
PTPDC1	-1.95504	protein tyrosine phosphatase domain containing 1
ANKRD11	-1.95659	ankyrin repeat domain 11
MXD4	-1.96092	MAX dimerization protein 4
FLJ36031	-1.96311	hypothetical protein FLJ36031
IL17RD	-1.96408	interleukin 17 receptor D
WDSUB1	-1.96508	WD repeat, sterile alpha motif and U-box domain containing 1
MED28	-1.96584	mediator of RNA polymerase II transcription, subunit 28 homolog (S.
PRNP	-1.96639	prion protein (p27-30) (Creutzfeldt-Jakob disease, Gerstmann-Strausler-Scheinker syndrome, fatal familial insomnia)
NPAL3	-1.96709	NIPA-like domain containing 3
THRB	-1.96835	thyroid hormone receptor, beta (erythroblastic leukemia viral
EXOSC6	-1.96966	exosome component 6
LIPT1	-1.97048	lipoyltransferase 1
SNHG7	-1.97068	SNHG7
RPL22	-1.97134	ribosomal protein L22
TMCC1	-1.9725	transmembrane and coiled-coil domain family 1
C9orf122	-1.97261	chromosome 9 open reading frame 122
PDIK1L	-1.97331	PDLIM1 interacting kinase 1 like
LOC644424	-1.97363	LOC644424
UBE2Q1	-1.97441	ubiquitin-conjugating enzyme E2Q (putative) 1
SETD6	-1.97474	SET domain containing 6
MGC61598	-1.97963	similar to ankyrin-repeat protein Nrarp
MT1X	-1.98331	metallothionein 1X
CENTG2	-1.98485	centaurin, gamma 2
SERPINB1	-1.98581	serpin peptidase inhibitor, clade B (ovalbumin), member 1
SLC16A9	-1.98599	solute carrier family 16, member 9 (monocarboxylic acid transporter
HLCS	-1.98719	holocarboxylase synthetase (biotin-(proprionyl-Coenzyme
LNX1	-1.98901	ligand of numb-protein X 1
PDCD2	-1.99043	programmed cell death 2
C1orf79	-1.99072	C1orf79
RG9MTD2	-1.99486	RNA (guanine-9-) methyltransferase domain containing 2
RAD51L1	-1.99577	RAD51-like 1 (S. cerevisiae)
GDPD1	-1.99598	glycerophosphodiester phosphodiesterase domain containing 1
TNIP2	-1.99725	TNFAIP3 interacting protein 2
PCDHA9	-2.00123	protocadherin alpha 9
ARTS-1	-2.00437	type 1 tumor necrosis factor receptor shedding aminopeptidase
BBS10	-2.00688	Bardet-Biedl syndrome 10
TRPS1	-2.00925	trichorhinophalangeal syndrome I
KLHDC4	-2.01007	kelch domain containing 4
C14orf139	-2.01041	C14orf139
TRIB1	-2.01272	tribbles homolog 1 (Drosophila)
MGC26744	-2.01431	MGC26744
ZNF84	-2.01501	zinc finger protein 84
KIAA1702	-2.01594	KIAA1702
INADL	-2.01642	InaD-like (Drosophila)
CDO1	-2.01854	cysteine dioxygenase, type I
FOXA1	-2.01878	forkhead box A1
FLJ33630	-2.0226	FLJ33630
HIVEP3	-2.02275	human immunodeficiency virus type I enhancer binding protein 3
TTC25	-2.02333	tetratricopeptide repeat domain 25
LOC642821	-2.0258	LOC642821
CRIPAK	-2.02632	cysteine-rich PAK1 inhibitor
KIAA1411	-2.02824	KIAA1411
IGSF3	-2.02831	immunoglobulin superfamily, member 3
HOXB4	-2.0291	homeobox B4
FLJ35776	-2.03078	hypothetical protein LOC649446
PPP1R15A	-2.03124	protein phosphatase 1, regulatory (inhibitor) subunit 15A
LOC439994	-2.03283	hypothetical gene supported by AF064843; AK025716
LOC646509	-2.03283	hypothetical LOC646509
LOC642361	-2.03283	hypothetical LOC642361
FLJ90013	-2.03289	FLJ90013
OACT5	-2.03296	OACT5
ANKRD23	-2.03532	ankyrin repeat domain 23
KLF11	-2.03585	Kruppel-like factor 11
DFNB59	-2.03601	deafness, autosomal recessive 59
RARA	-2.037	retinoic acid receptor, alpha
C6orf152	-2.039	chromosome 6 open reading frame 152
DLG1	-2.04036	discs, large homolog 1 (Drosophila)
ZNF557	-2.0421	zinc finger protein 557
C21orf119	-2.04287	chromosome 21 open reading frame 119
C4orf9	-2.04582	C4orf9
FYN	-2.04647	FYN oncogene related to SRC, FGR, YES
RPL37	-2.04877	ribosomal protein L37
HUWE1	-2.05082	HECT, UBA and WWE domain containing 1
ADAM23	-2.05099	ADAM metallopeptidase domain 23
WASPIP	-2.0527	WASPIP
DDEF2	-2.05518	development and differentiation enhancing factor 2
C4orf12	-2.05644	C4orf12
SAMD13	-2.05727	sterile alpha motif domain containing 13
DKFZp451M2119	-2.05976	DKFZp451M2119
ERBB3	-2.06027	v-erb-b2 erythroblastic leukemia viral oncogene homolog 3 (avian)
EVC	-2.06095	Ellis van Creveld syndrome
POLR3E	-2.06169	polymerase (RNA) III (DNA directed) polypeptide E (80kD)
KIAA0953	-2.06241	KIAA0953
RP11-114G1.1	-2.06414	RP11-114G1.1
EEF1E1	-2.06588	eukaryotic translation elongation factor 1 epsilon 1
PCGF2	-2.06714	polycomb group ring finger 2
FAM53A	-2.06741	family with sequence similarity 53, member A
CCDC76	-2.06798	coiled-coil domain containing 76
CREG1	-2.06847	cellular repressor of E1A-stimulated genes 1
GM2A	-2.07483	GM2 ganglioside activator
C9orf123	-2.07494	chromosome 9 open reading frame 123
C6orf118	-2.07598	chromosome 6 open reading frame 118
IDI2	-2.07971	isopentenyl-diphosphate delta isomerase 2
USP53	-2.07992	ubiquitin specific peptidase 53
ZNF585A	-2.08495	zinc finger protein 585A
TAF4B	-2.08714	TAF4b RNA polymerase II, TATA box binding protein (TBP)-associated
STAU2	-2.08879	staufen, RNA binding protein, homolog 2 (Drosophila)
ZNF605	-2.09275	zinc finger protein 605
KIAA1530	-2.09806	KIAA1530 protein
RKHD2	-2.10068	ring finger and KH domain containing 2
ACVR2A	-2.10089	activin A receptor, type IIA
ZDHHC21	-2.1012	zinc finger, DHHC-type containing 21
GKAP1	-2.10222	G kinase anchoring protein 1
TPP2	-2.10237	tripeptidyl peptidase II
H1F0	-2.10378	H1 histone family, member 0
TRAM1L1	-2.10454	translocation associated membrane protein 1-like 1
RHOB	-2.10541	ras homolog gene family, member B
FGF13	-2.10579	fibroblast growth factor 13
ARHGAP5	-2.10586	Rho GTPase activating protein 5
SLC2A13	-2.1062	solute carrier family 2 (facilitated glucose transporter), member 13
DNM1L	-2.10937	dynamin 1-like
NPAS2	-2.11308	neuronal PAS domain protein 2
RAP2B	-2.11817	RAP2B, member of RAS oncogene family
RAP2A	-2.11817	RAP2A, member of RAS oncogene family
HCG12	-2.1217	HCG12
KIAA1211	-2.12212	KIAA1211
CRISPLD1	-2.12326	cysteine-rich secretory protein LCCL domain containing 1
HS6ST2	-2.125	heparan sulfate 6-O-sulfotransferase 2
DHFRL1	-2.12714	dihydrofolate reductase-like 1
TMEM116	-2.13376	transmembrane protein 116
MGC21874	-2.13654	transcriptional adaptor 2 (ADA2 homolog, yeast)-beta
ITGA6	-2.13895	integrin, alpha 6
RAB6B	-2.14368	RAB6B, member RAS oncogene family
FAM60A	-2.14496	family with sequence similarity 60, member A
ZNF239	-2.14565	zinc finger protein 239
HARS2	-2.14605	histidyl-tRNA synthetase 2, mitochondrial (putative)
C5AR1	-2.14932	complement component 5a receptor 1
BST2	-2.15388	bone marrow stromal cell antigen 2
TALDO1	-2.15695	transaldolase 1
C20orf199	-2.15695	C20orf199
FLJ32745	-2.15846	FLJ32745
C17orf48	-2.15963	chromosome 17 open reading frame 48
ZSWIM2	-2.15964	zinc finger, SWIM-type containing 2
SERPINE2	-2.16	serpin peptidase inhibitor, clade E (nexin, plasminogen activator
PARD3	-2.16101	par-3 partitioning defective 3 homolog (C. elegans)
C6orf111	-2.16409	chromosome 6 open reading frame 111
FLJ27352	-2.1645	FLJ27352
LOC374395	-2.1663	similar to RIKEN cDNA 1810059G22
FLJ23172	-2.16718	FLJ23172
KIAA1545	-2.16837	KIAA1545 protein
HMGA2	-2.1706	high mobility group AT-hook 2
DGKQ	-2.17664	diacylglycerol kinase, theta 110kDa
NR1D2	-2.17762	nuclear receptor subfamily 1, group D, member 2
C1orf155	-2.17855	C1orf155
IL15	-2.17976	interleukin 15
HHEX	-2.17993	hematopoietically expressed homeobox
SEC14L1	-2.1809	SEC14-like 1 (S. cerevisiae)
FLJ38717	-2.18139	FLJ38717
UTRN	-2.18427	utrophin
SSBP4	-2.18455	single stranded DNA binding protein 4
FLJ37440	-2.19127	hypothetical protein FLJ37440
TOM1L1	-2.1925	target of myb1 (chicken)-like 1
GLIS2	-2.19916	GLIS family zinc finger 2
TSC22D1	-2.19977	TSC22 domain family, member 1
FBP2	-2.19983	fructose-1,6-bisphosphatase 2
RP11-262H14.4	-2.20001	RP11-262H14.4
RSL1D1	-2.20199	ribosomal L1 domain containing 1
IL17D	-2.20478	interleukin 17D
C11orf70	-2.20584	chromosome 11 open reading frame 70
RFX2	-2.20697	regulatory factor X, 2 (influences HLA class II expression)
FAM89A	-2.21078	family with sequence similarity 89, member A
BMP7	-2.2136	bone morphogenetic protein 7 (osteogenic protein 1)
MAMDC1	-2.21543	MAMDC1
FAM110C	-2.21802	family with sequence similarity 110, member C
MCOLN2	-2.21845	mucolipin 2
SORCS2	-2.22058	sortilin-related VPS10 domain containing receptor 2
LGALS3BP	-2.22353	lectin, galactoside-binding, soluble, 3 binding protein
CUL5	-2.22551	cullin 5
RAB28	-2.22708	RAB28, member RAS oncogene family
HOXB2	-2.2274	homeobox B2
MT1G	-2.23046	metallothionein 1G
CFD	-2.23184	complement factor D (adipsin)
CCT6B	-2.23379	chaperonin containing TCP1, subunit 6B (zeta 2)
HERC5	-2.23649	hect domain and RLD 5
C6orf199	-2.24085	chromosome 6 open reading frame 199
SLC1A1	-2.24746	solute carrier family 1 (neuronal/epithelial high affinity glutamate
FLRT3	-2.25142	fibronectin leucine rich transmembrane protein 3
LOC317671	-2.25221	LOC317671
SOX4	-2.25222	SRY (sex determining region Y)-box 4
SEMA3C	-2.2531	sema domain, immunoglobulin domain (Ig), short basic domain, secreted, (semaphorin) 3C
EGFR	-2.26032	epidermal growth factor receptor (erythroblastic leukemia viral
NEK11	-2.26173	NIMA (never in mitosis gene a)- related kinase 11
LOC57228	-2.263	small trans-membrane and glycosylated protein
C14orf132	-2.26706	C14orf132
MAP9	-2.27321	microtubule-associated protein 9
HIST3H2A	-2.27465	histone cluster 3, H2a
MT1H	-2.27964	metallothionein 1H
LOC400657	-2.28082	LOC400657
PRSS16	-2.282	protease, serine, 16 (thymus)
SGK	-2.28402	serum/glucocorticoid regulated kinase
LOC92270	-2.29715	hypothetical protein LOC92270
PDE4D	-2.30127	phosphodiesterase 4D, cAMP-specific (phosphodiesterase E3 dunce
PTGER4	-2.30166	prostaglandin E receptor 4 (subtype EP4)
POLR1D	-2.30726	polymerase (RNA) I polypeptide D, 16kDa
TMEM99	-2.31139	transmembrane protein 99
LIPL1	-2.31263	LIPL1
MRFAP1L1	-2.31476	Morf4 family associated protein 1-like 1
OCLN	-2.31672	occludin
LOC653400	-2.31672	LOC653400
LOC647859	-2.31672	LOC647859
PDCD6IP	-2.3177	programmed cell death 6 interacting protein
C5	-2.32073	complement component 5
C4orf8	-2.32632	chromosome 4 open reading frame 8
F2R	-2.32691	coagulation factor II (thrombin) receptor
LOC257396	-2.32926	LOC257396
LOC201477	-2.32963	LOC201477
L3MBTL3	-2.33547	l(3)mbt-like 3 (Drosophila)
CCDC98	-2.33637	coiled-coil domain containing 98
RPL39L	-2.34252	ribosomal protein L39-like
MTBP	-2.3449	Mdm2, transformed 3T3 cell double minute 2, p53 binding protein
FGFR3	-2.34866	fibroblast growth factor receptor 3 (achondroplasia, thanatophoric
LOC283070	-2.3487	LOC283070
ITPR1	-2.36033	inositol 1,4,5-triphosphate receptor, type 1
CABLES1	-2.3609	Cdk5 and Abl enzyme substrate 1
FKBP7	-2.36108	FK506 binding protein 7
TK2	-2.36142	thymidine kinase 2, mitochondrial
ING3	-2.36635	inhibitor of growth family, member 3
LOC650610	-2.37095	LOC650610
LOC645745	-2.37095	LOC645745
KLF2	-2.37342	Kruppel-like factor 2 (lung)
DCBLD2	-2.37393	discoidin, CUB and LCCL domain containing 2
ANKH	-2.37493	ankylosis, progressive homolog (mouse)
FZD8	-2.37639	frizzled homolog 8 (Drosophila)
KIAA0746	-2.37909	KIAA0746 protein
TRIB2	-2.38339	tribbles homolog 2 (Drosophila)
EPC1	-2.38372	enhancer of polycomb homolog 1 (Drosophila)
CPEB1	-2.38418	cytoplasmic polyadenylation element binding protein 1
CDKN2B	-2.3846	cyclin-dependent kinase inhibitor 2B (p15, inhibits CDK4)
IGSF4D	-2.38989	IGSF4D
TMC4	-2.39138	transmembrane channel-like 4
ARHGEF6	-2.39752	Rac/Cdc42 guanine nucleotide exchange factor (GEF) 6
DEPDC6	-2.40052	DEP domain containing 6
IAPP	-2.40096	islet amyloid polypeptide
ZNF581	-2.40145	zinc finger protein 581
LOC648470	-2.40838	LOC648470
MOXD1	-2.41901	monooxygenase, DBH-like 1
TMEM159	-2.4234	transmembrane protein 159
GAS5	-2.42429	GAS5
PKP2	-2.42631	plakophilin 2
IBRDC2	-2.42905	IBR domain containing 2
C1orf78	-2.43019	chromosome 1 open reading frame 78
CTSO	-2.43414	cathepsin O
CFH	-2.43453	complement factor H
PLXDC1	-2.43526	plexin domain containing 1
SLC1A4	-2.43625	solute carrier family 1 (glutamate/neutral amino acid transporter), member 4
TETRAN	-2.43628	tetracycline transporter-like protein
NFATC1	-2.4379	nuclear factor of activated T-cells, cytoplasmic, calcineurin-dependent 1
MAPK10	-2.43803	mitogen-activated protein kinase 10
PDLIM1	-2.44456	PDZ and LIM domain 1 (elfin)
TMEM171	-2.44487	transmembrane protein 171
FAM107B	-2.45263	family with sequence similarity 107, member B
C6orf48	-2.45379	chromosome 6 open reading frame 48
STARD13	-2.47617	START domain containing 13
FLJ31958	-2.47876	FLJ31958
SLC20A2	-2.48186	solute carrier family 20 (phosphate transporter), member 2
FLJ35409	-2.48241	FLJ35409
SVIL	-2.48827	supervillin
C9orf103	-2.48882	chromosome 9 open reading frame 103
CHML	-2.49704	choroideremia-like (Rab escort protein 2)
DOCK5	-2.49937	dedicator of cytokinesis 5
CAPN3	-2.4994	calpain 3, (p94)
FGF18	-2.50284	fibroblast growth factor 18
C4orf30	-2.5037	chromosome 4 open reading frame 30
C10orf47	-2.50558	chromosome 10 open reading frame 47
TSC22D3	-2.51198	TSC22 domain family, member 3
GPR161	-2.51385	G protein-coupled receptor 161
GPR137B	-2.51391	G protein-coupled receptor 137B
CYP4V2	-2.51636	cytochrome P450, family 4, subfamily V, polypeptide 2
LRRC8C	-2.51829	leucine rich repeat containing 8 family, member C
CNO	-2.52348	cappuccino homolog (mouse)
LOC650392	-2.52428	LOC650392
MGC18216	-2.52492	MGC18216
TRIB3	-2.53469	tribbles homolog 3 (Drosophila)
KIAA0500	-2.53544	KIAA0500
MYEF2	-2.53553	myelin expression factor 2
TRIM7	-2.54147	tripartite motif-containing 7
[truncated: 323 more rows]

## Sheet: Differentially expressed probes
ID	p-value	BH	fold_change	Gene Symbol
231800_s_at	3.51343e-06	0.000511551	175.018	DMRT3
231513_at	1.42505e-06	0.000315715	41.9043	---
206765_at	1.38942e-06	0.000310955	39.8554	KCNJ2
227279_at	0.000251043	0.00517106	20.4397	TCEAL3
209074_s_at	0.00071821	0.00957196	19.3918	FAM107A
232752_at	0.00113416	0.0127427	17.0201	---
203570_at	0.00210796	0.018528	16.5066	LOXL1
213652_at	1.21298e-05	0.000999147	15.607	PCSK5
228377_at	5.60438e-07	0.000209311	15.5627	KLHL14
205559_s_at	1.96886e-05	0.00129102	13.7758	PCSK5
202404_s_at	1.58311e-05	0.00115203	13.1869	COL1A2
209905_at	0.000940918	0.0112791	12.7912	HOXA9
233536_at	0.00662944	0.0379605	12.0276	KIAA1713
242340_at	0.00359937	0.0259526	11.8563	---
202403_s_at	6.70558e-07	0.000209311	11.7344	COL1A2
239153_at	0.00457247	0.0300979	9.62028	FLJ41747
205560_at	2.10289e-07	0.000126905	9.52355	PCSK5
229800_at	2.48334e-08	7.36404e-05	8.32581	DCAMKL1
1558820_a_at	1.02865e-06	0.000272912	8.18295	C18orf34
206117_at	0.000309147	0.00578909	8.10163	TPM1
206118_at	0.00444014	0.0295548	8.08038	STAT4
207334_s_at	0.00261725	0.0211367	8.02939	TGFBR2
214162_at	0.00118242	0.0131182	7.93917	LOC284244
225168_at	0.00261783	0.0211367	7.75964	FRMD4A
200951_s_at	0.00485794	0.0313592	7.58476	CCND2
226695_at	4.25707e-07	0.000190548	7.22151	PRRX1
203131_at	1.23301e-05	0.00100518	6.99237	PDGFRA
208944_at	9.26479e-09	3.60998e-05	6.91918	TGFBR2
237654_at	0.00857122	0.0446498	6.90673	C14orf50
202575_at	1.15623e-06	0.000282776	6.53206	CRABP2
211538_s_at	0.00388541	0.02723	6.45847	HSPA2
224296_x_at	0.00011818	0.00337376	6.2962	---
211032_at	0.00559273	0.0341481	6.27054	COBLL1
206893_at	1.91762e-06	0.000382282	6.16774	SALL1
219685_at	7.85129e-05	0.00271907	6.00041	TMEM35
232024_at	0.000822524	0.0103351	5.93669	GIMAP2
226751_at	1.5595e-10	3.69961e-06	5.8162	C2orf32
226743_at	7.31342e-05	0.00263673	5.79947	SLFN11
218162_at	9.85339e-06	0.000909541	5.77016	OLFML3
217028_at	6.31445e-05	0.00243574	5.70427	CXCR4
220014_at	2.06124e-07	0.000126905	5.16433	PRR16
226096_at	0.00612975	0.0361551	5.00273	FNDC5
1553874_a_at	0.00230628	0.019669	4.97313	ZNF206
211675_s_at	0.000172191	0.00410922	4.89021	MDFIC
205523_at	4.22485e-05	0.00193861	4.80373	HAPLN1
44783_s_at	1.11846e-06	0.000276388	4.79573	HEY1
205547_s_at	0.000106279	0.00320771	4.75246	TAGLN
221845_s_at	0.00061569	0.00877765	4.69516	CLPB
201617_x_at	9.30049e-05	0.00296864	4.57353	CALD1
1555724_s_at	6.75148e-08	8.77061e-05	4.57127	TAGLN
205399_at	2.42913e-09	1.44066e-05	4.47854	DCAMKL1
209279_s_at	6.70469e-05	0.0025167	4.47805	NSDHL
220504_at	0.00210502	0.0185091	4.4775	KERA
230895_at	0.000116521	0.00335662	4.47374	---
203951_at	5.0035e-06	0.000613676	4.4122	CNN1
205493_s_at	4.98522e-06	0.000613676	4.38716	DPYSL4
202275_at	4.42912e-05	0.00197876	4.36277	G6PD
213150_at	1.70394e-06	0.000354585	4.35624	HOXA10
214651_s_at	0.000150295	0.0038778	4.24987	HOXA9
200974_at	3.88427e-07	0.000190548	4.23758	ACTA2
213428_s_at	3.21518e-06	0.000495668	4.15608	COL6A1
209608_s_at	1.76293e-06	0.000363669	4.10605	ACAT2
206163_at	2.39444e-06	0.000427092	4.10381	MAB21L1
209773_s_at	3.86804e-05	0.00183891	4.07398	RRM2
206247_at	1.83381e-06	0.000371825	4.07132	MICB
214604_at	0.00836466	0.0439975	4.0687	HOXD11
204095_s_at	0.000898181	0.0109494	4.05925	ELL
215093_at	1.06781e-07	0.000107559	3.96233	NSDHL
213005_s_at	3.78307e-08	7.47881e-05	3.89248	ANKRD15
214761_at	0.0027014	0.0215124	3.87451	ZNF423
200953_s_at	3.80022e-05	0.00183237	3.72843	CCND2
232458_at	8.84927e-05	0.00288764	3.71861	COL3A1
223312_at	3.54459e-05	0.00176286	3.71558	C2orf7
212937_s_at	0.00477669	0.0310034	3.6911	COL6A1
212077_at	1.0652e-08	3.60998e-05	3.68874	CALD1
233882_s_at	0.00177845	0.0165796	3.65996	SEMA6D
212654_at	0.0068663	0.0387169	3.65454	TPM2 /// PPIL5
230204_at	0.000523378	0.00800522	3.64063	---
235753_at	0.00103243	0.011998	3.62125	HOXA7
229452_at	0.000171656	0.00410922	3.6113	TMEM88
205350_at	0.00119431	0.0131789	3.60163	CRABP1
203642_s_at	1.47975e-05	0.00110044	3.54914	COBLL1
212599_at	1.94165e-06	0.000383847	3.53587	AUTS2
219702_at	8.79319e-05	0.00287917	3.51209	PLAC1
201275_at	1.14622e-05	0.000960844	3.49429	FDPS
1556284_at	0.000108273	0.00325245	3.49192	PPA2
1555573_at	0.00596259	0.0355672	3.49066	C10orf93
201859_at	8.08223e-07	0.000236709	3.48941	PRG1
213746_s_at	0.000375617	0.00657568	3.42055	FLNA
218678_at	7.20739e-05	0.0026242	3.4146	NES
226492_at	9.04959e-06	0.000876259	3.4099	SEMA6D
229400_at	0.00876962	0.0452461	3.38817	HOXD10
1552822_at	0.000703835	0.00946547	3.38714	TXNDC10
210941_at	2.0595e-06	0.000403781	3.36814	PCDH7
230210_at	0.00167448	0.0159982	3.33898	UNC84A
203914_x_at	0.00453836	0.0299598	3.29408	HPGD
206508_at	0.0052879	0.0329425	3.28523	TNFSF7
204918_s_at	0.000851832	0.0105591	3.25964	MLLT3
1553875_s_at	0.000110074	0.00326629	3.24493	ZNF206
229146_at	3.12567e-05	0.0016261	3.23903	C7orf31
211343_s_at	0.000378735	0.00659578	3.23765	COL13A1
201627_s_at	1.14565e-05	0.000960844	3.2303	INSIG1
203913_s_at	0.00126757	0.0136189	3.20496	HPGD
225361_x_at	7.79235e-07	0.000231072	3.20361	FAM122B
222673_x_at	3.42915e-05	0.00172692	3.20259	TMEM57 /// FAM122B
204159_at	2.99298e-06	0.000490369	3.20126	CDKN2C
205534_at	2.58988e-06	0.000451763	3.19377	PCDH7
212218_s_at	0.000128667	0.00354521	3.19076	FASN
200859_x_at	7.03845e-06	0.000755535	3.16885	FLNA
213547_at	9.09924e-07	0.000260074	3.16706	CAND2
237248_at	4.77092e-05	0.00207416	3.14381	PDE11A
203333_at	0.000186449	0.0042849	3.14232	KIFAP3
242996_at	0.00552568	0.0339073	3.1373	MTRF1
201860_s_at	0.00664928	0.038019	3.13102	PLAT
212091_s_at	0.00204516	0.0181716	3.11341	COL6A1
203968_s_at	2.24763e-06	0.000416882	3.09075	CDC6
225163_at	0.00164025	0.0158287	3.08384	FRMD4A
203167_at	1.88108e-05	0.00126312	3.06397	TIMP2
221750_at	2.37054e-05	0.00140379	3.05913	HMGCS1
221521_s_at	0.000156559	0.00393438	3.05404	GINS2
201890_at	2.63119e-05	0.00147914	3.05311	RRM2
241348_at	3.90812e-05	0.00185055	3.04069	CGGBP1
216268_s_at	5.02041e-06	0.000613676	3.03927	JAG1
214752_x_at	9.81341e-06	0.000909389	3.02911	FLNA
242392_at	0.00198087	0.0178304	3.02358	UBE2U
205991_s_at	0.000687789	0.00935574	3.02208	PRRX1
214975_s_at	0.0001719	0.00410922	2.99483	MTMR1
220030_at	0.000112222	0.00330208	2.97184	STYK1
230464_at	6.93742e-05	0.0025635	2.95869	EDG8
214112_s_at	3.18652e-08	7.47881e-05	2.94222	CXorf40A /// CXorf40B
228640_at	0.000138443	0.00371105	2.9339	---
209083_at	0.00311927	0.0237027	2.93079	CORO1A
201616_s_at	0.000679664	0.00929318	2.92586	CALD1
225529_at	0.000230411	0.00493325	2.91979	CENTB5
1554178_a_at	0.00064488	0.00900441	2.91354	MGC39518
215001_s_at	4.09406e-07	0.000190548	2.90407	GLUL
222962_s_at	0.00016228	0.00396884	2.89848	MCM10
213679_at	0.00223556	0.0192375	2.88781	TTC30A
216230_x_at	0.000862553	0.0106487	2.88073	SMPD1
1560739_a_at	8.20944e-05	0.00277425	2.87804	UBE3C
1554329_x_at	0.00928574	0.0471638	2.87226	STXBP4
238439_at	2.45996e-05	0.00143551	2.87118	ANKRD22
202735_at	1.34448e-05	0.00105478	2.86906	EBP
235193_at	0.00846677	0.0442584	2.84184	KIAA1370
203766_s_at	0.00218055	0.018932	2.83265	LMOD1
205535_s_at	0.000387255	0.0066764	2.83056	PCDH7
202974_at	4.80096e-05	0.00207561	2.82834	MPP1
229192_s_at	0.00295765	0.0228399	2.81351	TBCD
202471_s_at	3.20338e-06	0.000495668	2.80485	IDH3G
230532_at	6.77486e-05	0.00253502	2.79828	CXorf38
242517_at	0.000369944	0.00651052	2.79358	KISS1R
213147_at	1.11498e-05	0.000960681	2.7776	HOXA10
201128_s_at	7.46766e-06	0.000773604	2.7636	ACLY
206632_s_at	3.89728e-06	0.000540674	2.75864	APOBEC3B
222744_s_at	6.31973e-06	0.000700574	2.74915	TMLHE
220386_s_at	6.59037e-05	0.00249351	2.74699	EML4
201472_at	5.99096e-07	0.000209311	2.74391	VBP1
201198_s_at	4.35002e-05	0.00197315	2.73966	PSMD1
238190_at	0.00163718	0.015818	2.70612	TUFM
234312_s_at	0.000251109	0.00517106	2.70589	ACSS2
239816_at	0.00630255	0.0368174	2.70239	---
208881_x_at	0.000129442	0.00355412	2.70235	IDI1
201626_at	2.06612e-05	0.00132115	2.69582	INSIG1
203967_at	4.81506e-06	0.00060667	2.67769	CDC6
220651_s_at	0.00137175	0.0142229	2.67741	MCM10
203381_s_at	1.03946e-05	0.000934062	2.67706	APOE
202539_s_at	5.55002e-05	0.00224814	2.67452	HMGCR
212961_x_at	2.68207e-05	0.00149009	2.66433	CXorf40B
205164_at	0.00882479	0.0454024	2.6526	GCAT
1559266_s_at	1.60822e-05	0.00116055	2.65146	FLJ45187
204558_at	0.000668911	0.0092152	2.64363	RAD54L
211091_s_at	6.35509e-05	0.00244346	2.63535	NF2
219588_s_at	7.01534e-06	0.000755535	2.63287	LUZP5
204597_x_at	0.00652362	0.037563	2.61384	STC1
201127_s_at	2.80724e-05	0.00152394	2.60898	ACLY
204675_at	6.84e-07	0.000210734	2.60597	SRD5A1
228674_s_at	0.000645263	0.00900446	2.5996	EML4
207547_s_at	5.38998e-05	0.00223123	2.59869	FAM107A
204824_at	0.000333409	0.00607018	2.59866	ENDOG
232060_at	0.00138906	0.014279	2.59212	ROR1
226337_at	0.000299237	0.0056927	2.58882	SCYL1BP1
206055_s_at	5.76729e-06	0.000660954	2.58818	SNRPA1
223908_at	0.00798605	0.042766	2.58567	HDAC8
209267_s_at	1.00336e-05	0.00091082	2.58354	SLC39A8
223530_at	0.000275703	0.00546884	2.58065	TDRKH
210074_at	0.000120997	0.00340096	2.57721	CTSL2
209642_at	1.47416e-05	0.00109973	2.57622	BUB1
208647_at	6.27471e-07	0.000209311	2.56766	FDFT1
219000_s_at	0.00132802	0.0139524	2.5636	DCC1
221696_s_at	0.0010543	0.0121472	2.56289	STYK1
209891_at	0.000877175	0.0107708	2.56206	SPBC25
236828_at	0.000301887	0.00571106	2.5613	---
202540_s_at	0.00221181	0.019122	2.5601	HMGCR
242939_at	0.00020617	0.00458309	2.55693	TFDP1
209194_at	6.52209e-05	0.00247954	2.55591	CETN2
212097_at	3.69396e-06	0.000524742	2.55249	CAV1
201199_s_at	0.00118391	0.0131182	2.54944	PSMD1
204396_s_at	4.4159e-05	0.00197657	2.54491	GRK5
200830_at	1.87947e-07	0.000126905	2.54399	PSMD2
201858_s_at	0.000824456	0.0103539	2.53748	PRG1
201058_s_at	0.00107182	0.0122732	2.5289	MYL9
218793_s_at	0.000504044	0.00779891	2.52531	SCML1
1553139_s_at	0.000248727	0.00514291	2.52468	PLXNA3
223068_at	5.41038e-05	0.00223123	2.52422	EML4
221748_s_at	0.000185455	0.00428221	2.52333	TNS1
227055_at	0.0018638	0.0171309	2.51955	METTL7B
215722_s_at	0.000296384	0.00566446	2.51831	SNRPA1
202438_x_at	0.000425158	0.00707217	2.51698	IDS
230465_at	0.000115188	0.00333834	2.50905	HS2ST1
217226_s_at	0.00161312	0.0156605	2.50267	SFXN3
231913_s_at	3.3093e-05	0.00168469	2.49713	BRCC3
211070_x_at	1.82207e-05	0.0012421	2.49037	DBI
219061_s_at	0.000260036	0.00527251	2.48895	LAGE3
201710_at	5.24219e-05	0.00218176	2.48863	MYBL2
242116_x_at	0.00285353	0.0222827	2.48388	ANKRD17
204615_x_at	0.000594863	0.00859435	2.48322	IDI1
212949_at	0.000763647	0.00993082	2.47281	BRRN1
221912_s_at	8.60472e-05	0.002855	2.46582	CCDC28B
202269_x_at	0.00110092	0.0124843	2.46509	GBP1
209650_s_at	0.00720286	0.0400091	2.46195	TBC1D22A
228507_at	0.00248772	0.0205703	2.45111	---
205292_s_at	3.21767e-06	0.000495668	2.44961	HNRPA2B1
201828_x_at	0.00214055	0.018734	2.44621	CXX1
243631_at	0.00177838	0.0165796	2.44258	LOC642333
203360_s_at	1.26886e-05	0.00102038	2.43982	MYCBP
219869_s_at	0.00792817	0.0425906	2.4397	SLC39A8
201625_s_at	5.0238e-05	0.00213584	2.43073	INSIG1
204083_s_at	0.00239904	0.0201284	2.42844	TPM2
1554742_at	0.00497576	0.0317653	2.4282	PMS1
219832_s_at	0.00114472	0.0128095	2.42067	HOXC13
225362_at	5.67345e-06	0.000655698	2.42061	FAM122B
209099_x_at	0.00019118	0.00436092	2.39848	JAG1
231874_at	0.000473742	0.00752752	2.3978	MGC39518
202270_at	9.57071e-06	0.000895705	2.39536	GBP1
226320_at	0.00055329	0.00828529	2.39509	THOC4
204917_s_at	0.00073097	0.00965524	2.39359	MLLT3
231577_s_at	3.93166e-06	0.000542272	2.39357	GBP1
222851_at	0.000562589	0.00834665	2.38972	ZNF654
211052_s_at	0.000135842	0.00367456	2.38878	TBCD
238996_x_at	0.0048141	0.0311524	2.38812	ALDOA
202854_at	5.78383e-05	0.00230759	2.38675	HPRT1
208955_at	0.000288547	0.00558536	2.38532	DUT
1555864_s_at	4.91375e-05	0.00210899	2.36577	PDHA1
209619_at	1.95716e-05	0.00129102	2.36477	CD74
211043_s_at	9.86585e-05	0.00307533	2.3608	CLTB
213334_x_at	0.000884866	0.0108316	2.36028	UIP1
203909_at	1.35872e-05	0.00105478	2.35977	SLC9A6
202567_at	0.00240029	0.0201284	2.35825	SNRPD3
206488_s_at	7.97566e-05	0.00273816	2.35637	CD36
202338_at	0.000120432	0.00339431	2.34761	TK1
207469_s_at	0.000298564	0.00568902	2.34247	PIR
206342_x_at	4.18294e-07	0.000190548	2.34139	IDS
1552256_a_at	0.000117123	0.00336046	2.33764	SCARB1
200980_s_at	0.000453028	0.00734195	2.33509	PDHA1
218669_at	1.33633e-07	0.000117414	2.32624	RAP2C
204827_s_at	0.00669892	0.0382016	2.32512	CCNF
213787_s_at	0.000448644	0.00731994	2.32395	EBP
213315_x_at	2.99724e-06	0.000490369	2.32279	CXorf40A
203696_s_at	0.000640173	0.00897566	2.32201	RFC2
202145_at	0.000810016	0.0102587	2.32066	LY6E
239261_s_at	0.000677887	0.00927958	2.31926	CORIN
209929_s_at	8.35347e-05	0.00281091	2.31537	IKBKG
221879_at	0.00763105	0.0415782	2.30648	CALML4
202428_x_at	7.41978e-05	0.00263819	2.30594	DBI
239260_at	0.00041228	0.00690715	2.30501	CORIN
225382_at	0.00360909	0.0259728	2.30276	ZNF275
210950_s_at	2.26378e-05	0.00137852	2.30085	FDFT1
205034_at	0.000494509	0.00772808	2.29801	CCNE2
223545_at	0.00037169	0.00652671	2.29535	FANCD2
223570_at	0.00347379	0.0253149	2.29222	MCM10
1567107_s_at	0.00868668	0.0449859	2.28712	TPM4
225242_s_at	7.63737e-06	0.000778404	2.28539	CCDC80
243302_at	0.000454213	0.00735013	2.28535	BCKDHB
219181_at	2.34312e-05	0.00139652	2.28438	LIPG
219212_at	1.10945e-06	0.000276388	2.28365	HSPA14
203282_at	4.62529e-05	0.00203951	2.28338	GBE1
220605_s_at	0.000553844	0.00828529	2.28261	SIRT2
210337_s_at	0.000403387	0.00681106	2.28228	ACLY
202602_s_at	6.86977e-05	0.00255698	2.28134	HTATSF1
223069_s_at	1.79568e-06	0.000367232	2.28015	EML4
226319_s_at	0.00526948	0.0328881	2.27775	THOC4
218668_s_at	1.96044e-07	0.000126905	2.27594	RAP2C
237145_at	0.00424563	0.0286949	2.27589	EIF2AK4
220237_at	0.00673887	0.0383269	2.27552	ATG3
1555772_a_at	0.0067798	0.0384767	2.27536	CDC25A
219493_at	4.56832e-07	0.000193526	2.27158	SHCBP1
211980_at	0.00235541	0.0198922	2.26837	COL4A1
200862_at	0.00073956	0.00973077	2.26784	DHCR24
201264_at	0.00151559	0.0150942	2.26543	COPE
200737_at	0.000158129	0.00394457	2.26416	PGK1
227418_at	1.29596e-05	0.00103168	2.26393	KIAA1826
1555229_a_at	0.00390403	0.027304	2.26147	C1S
208017_s_at	3.70426e-05	0.00180444	2.2608	MCF2
209098_s_at	2.83663e-05	0.00153065	2.2589	JAG1
230077_at	0.00835561	0.0439738	2.25848	SDHAL1
243927_x_at	0.00644027	0.0372742	2.25758	KIAA1429
1554600_s_at	0.00776865	0.0421032	2.25547	LMNA
237435_at	0.000137498	0.00370666	2.25406	---
213353_at	0.000186105	0.00428221	2.25214	ABCA5
231579_s_at	4.24574e-05	0.00194444	2.24624	TIMP2
203032_s_at	0.00151187	0.0150824	2.24397	FH
203411_s_at	0.00144854	0.0146916	2.23941	LMNA
204146_at	0.000306055	0.0057715	2.23748	RAD51AP1
216977_x_at	0.00113202	0.0127379	2.23369	SNRPA1
211368_s_at	2.54835e-05	0.00146379	2.23233	CASP1
1555819_s_at	0.00237944	0.0200212	2.22444	SAMD14
226936_at	0.00120622	0.0132541	2.22377	C6orf173
204603_at	0.000852286	0.0105591	2.21537	EXO1
227068_at	2.20572e-05	0.0013561	2.21534	PGK1
204318_s_at	0.00432298	0.0290275	2.21183	GTSE1
222740_at	5.75076e-07	0.000209311	2.21106	ATAD2
222608_s_at	0.000748631	0.00982832	2.21029	ANLN
210983_s_at	0.00448924	0.0297232	2.20877	MCM7
214121_x_at	0.00493686	0.0316789	2.20697	PDLIM7
213931_at	0.000766362	0.00993586	2.20647	ID2 /// ID2B
213008_at	0.000159504	0.00394908	2.20622	KIAA1794
243840_at	0.00560814	0.0342186	2.20386	LOC642981
203454_s_at	5.87185e-05	0.0023294	2.19936	ATOX1
229815_at	8.16845e-05	0.00276829	2.19552	---
229349_at	1.84835e-05	0.00124924	2.19001	LIN28B
209555_s_at	6.56973e-05	0.00249351	2.1891	CD36
210959_s_at	4.83137e-06	0.00060667	2.18781	SRD5A1
202276_at	0.00272175	0.0216188	2.18563	SHFM1
226747_at	0.000182971	0.00425625	2.18549	KIAA1344
202375_at	0.00228328	0.0195405	2.18512	SEC24D
1558922_at	0.000569061	0.00840064	2.18183	TIA1
213659_at	0.00166023	0.0159327	2.18165	ZNF75
219646_at	0.00268131	0.0214095	2.178	FLJ20186
203502_at	0.00104774	0.0120941	2.17632	BPGM
202274_at	0.00479673	0.0311029	2.17413	ACTG2
203856_at	0.000159958	0.00394908	2.17392	VRK1
204222_s_at	0.00951406	0.0479299	2.17353	GLIPR1
218782_s_at	0.000517107	0.00794001	2.17296	ATAD2
206891_at	0.000483287	0.00761093	2.17094	ACTN3
201251_at	2.9306e-05	0.00156582	2.1676	PKM2
203145_at	0.00177336	0.0165758	2.16614	SPAG5
208969_at	5.65847e-07	0.000209311	2.16512	NDUFA9
227485_at	4.97039e-06	0.000613676	2.16494	DDX26B
211056_s_at	0.000466926	0.00745417	2.16229	SRD5A1
204767_s_at	0.00400794	0.0277688	2.16215	FEN1
48808_at	0.00070425	0.00946568	2.15974	DHFR /// LOC643509
221196_x_at	3.15868e-05	0.0016361	2.1588	BRCC3
200930_s_at	0.00420985	0.0285834	2.15738	VCL
204817_at	0.00406604	0.0279186	2.15619	ESPL1
202829_s_at	1.21413e-06	0.000290938	2.15162	SYBL1
219516_at	0.00951279	0.0479299	2.15134	TRPV4
201036_s_at	0.000308849	0.00578909	2.14926	HADHSC
205512_s_at	0.000147015	0.00384524	2.1481	PDCD8
206364_at	0.000231913	0.00494471	2.14454	KIF14
223492_s_at	2.65553e-05	0.00148657	2.14426	LRRFIP1
202483_s_at	0.000186583	0.0042849	2.14401	RANBP1
205519_at	0.00332894	0.0247562	2.14399	WDR76
201566_x_at	0.00368873	0.0263181	2.14333	ID2 /// ID2B
202022_at	0.000151561	0.00388187	2.14281	ALDOC
242560_at	0.00164419	0.0158364	2.13885	FANCD2
226136_at	0.00119491	0.0131789	2.13727	---
209037_s_at	0.00152901	0.0151769	2.13713	EHD1
226142_at	0.000549924	0.00827237	2.13485	GLIPR1
204264_at	2.97264e-05	0.00157756	2.13381	CPT2
210273_at	0.00127741	0.0136627	2.13366	PCDH7
218585_s_at	2.66321e-05	0.00148657	2.12946	DTL
213054_at	0.00262781	0.0211679	2.12283	---
224320_s_at	0.000174639	0.00413883	2.1208	MCM8
206284_x_at	0.0037238	0.0264966	2.11463	CLTB
216237_s_at	0.00132229	0.0139293	2.1134	MCM5
201930_at	1.08875e-05	0.000949615	2.11304	MCM6
53071_s_at	3.32664e-06	0.000499481	2.11281	FLJ22222
212082_s_at	3.12498e-05	0.0016261	2.11236	MYL6
208911_s_at	0.000691966	0.00937292	2.11101	PDHB
220559_at	0.00965232	0.0483595	2.11022	EN1
209156_s_at	0.00188035	0.0172163	2.10924	COL6A2
230493_at	0.00015056	0.0038778	2.1092	TMEM46
205904_at	0.00457763	0.0301097	2.10818	MICA
235749_at	0.000280563	0.00549157	2.10785	UGCGL2
204441_s_at	0.00011951	0.00339305	2.10703	POLA2
224867_at	0.000654291	0.00908235	2.1055	C1orf151
201509_at	1.03537e-06	0.000272912	2.10515	IDH3B
38158_at	0.00191946	0.0174599	2.09856	ESPL1
216095_x_at	0.000480709	0.00759573	2.09538	MTMR1
219990_at	0.000240483	0.00502365	2.09426	E2F8
204026_s_at	0.000534983	0.00814074	2.0937	ZWINT
215719_x_at	0.00416773	0.0284031	2.09195	FAS
1554472_a_at	0.000165664	0.00402313	2.0911	PHF20L1
238551_at	0.000717048	0.00957196	2.08975	FUT11
243489_at	0.00668621	0.0381474	2.08965	LOC643675
203263_s_at	0.00448221	0.0297098	2.08804	ARHGEF9
202085_at	0.00017845	0.00420683	2.08788	TJP2
201388_at	0.00422904	0.0286399	2.08648	PSMD3
204279_at	0.00376106	0.0266737	2.08552	PSMB9
231121_at	0.00263963	0.0211914	2.08345	HPS3
1560738_at	0.000161453	0.00395677	2.08314	UBE3C
202059_s_at	9.31632e-05	0.00296864	2.08237	KPNA1
228759_at	0.0013257	0.0139342	2.08142	CREB3L2
211150_s_at	7.21231e-05	0.0026242	2.08097	DLAT
220574_at	0.00701157	0.0392908	2.07905	SEMA6D
203689_s_at	3.82087e-06	0.000534408	2.07759	FMR1
212276_at	2.94866e-05	0.00157194	2.07481	LPIN1
230133_at	0.00202663	0.018088	2.07391	MNAB
222848_at	1.89075e-05	0.0012635	2.07388	CENPK
201477_s_at	2.3987e-05	0.00141553	2.07354	RRM1
1553956_at	7.40429e-06	0.000772311	2.07288	ALS2CR4
203418_at	0.00480345	0.031126	2.07252	CCNA2
202245_at	0.000279376	0.00548043	2.07242	LSS
201146_at	0.000728181	0.00965021	2.07106	NFE2L2
236841_at	0.00507894	0.0322043	2.06959	---
203039_s_at	9.80381e-07	0.000270502	2.06728	NDUFS1
211968_s_at	0.000301249	0.00570911	2.06582	HSP90AA1
202587_s_at	0.000245293	0.00509255	2.06492	AK1
235572_at	0.00127617	0.0136618	2.05811	SPBC24
209894_at	0.000182763	0.00425625	2.05557	LEPR
225107_at	0.000429752	0.00710453	2.05159	HNRPA2B1
1555313_a_at	0.00372685	0.0265104	2.0461	MCF2
214005_at	8.78299e-05	0.00287917	2.04589	GGCX
209389_x_at	0.000394564	0.00673883	2.04472	DBI
203744_at	0.00067117	0.00922462	2.04405	HMGB3
200996_at	2.62536e-07	0.000151906	2.04171	ACTR3
241937_s_at	0.00013865	0.00371242	2.04168	WDR4
209132_s_at	0.00128247	0.0136983	2.04104	COMMD4
202072_at	0.00272127	0.0216188	2.04096	HNRPL
214170_x_at	1.89331e-06	0.000380636	2.04094	FH
201819_at	0.000143312	0.00378114	2.04032	SCARB1
1554906_a_at	0.00480107	0.0311191	2.04006	MPHOSPH6
205130_at	1.34648e-06	0.000307895	2.03911	RAGE
218499_at	5.61564e-06	0.000655698	2.03607	RP6-213H19.1
202743_at	0.000154621	0.00390679	2.03561	PIK3R3
207809_s_at	7.19319e-05	0.0026242	2.0351	ATP6AP1
213984_at	0.000344847	0.0062117	2.03496	SCC-112
206110_at	0.00034732	0.0062515	2.03471	HIST1H3H
212247_at	0.000287565	0.00558258	2.03214	NUP205
240467_at	0.00507822	0.0322043	2.03023	---
202998_s_at	8.06131e-06	0.000806913	2.02963	LOXL2
201422_at	0.000901536	0.010979	2.02955	IFI30
205905_s_at	0.00452982	0.0299168	2.02469	MICA /// MICB
218542_at	0.000112071	0.00330208	2.02327	CEP55
224064_s_at	0.00540377	0.0334447	2.02047	DHDDS /// LOC158957
235170_at	0.00622735	0.0365548	2.01889	ZNF92
239680_at	0.00113039	0.0127333	2.01867	---
211519_s_at	0.00123716	0.0134137	2.01857	KIF2C
224937_at	2.34499e-05	0.00139652	2.01729	PTGFRN
212990_at	0.00101735	0.0118729	2.01683	SYNJ1
201400_at	0.000104593	0.00318586	2.01586	PSMB3
201317_s_at	2.01064e-05	0.00129615	2.01493	PSMA2
215245_x_at	1.46392e-06	0.000315715	2.01286	FMR1
201864_at	0.000315206	0.00584991	2.01281	GDI1
204773_at	0.000814434	0.010288	2.01278	IL11RA
236300_at	0.00156437	0.01537	2.01235	---
1553274_a_at	0.00250489	0.0206105	2.01178	C6orf151
202580_x_at	0.00204117	0.0181562	2.01028	FOXM1
221059_s_at	0.000149201	0.00386831	2.00612	COTL1
1554408_a_at	0.000101852	0.00313797	2.0023	TK1
219540_at	0.00018883	0.00432396	2.00217	ZNF267
202562_s_at	0.000730606	0.00965524	2.0016	C14orf1
214457_at	0.0037407	0.0265673	2.00147	HOXA2
226785_at	5.0304e-07	0.000202265	1.99932	ATP11C
243531_at	0.00760265	0.0414901	1.99789	ORAOV1
214231_s_at	0.00279488	0.0219619	1.99684	RP11-125A7.3
225655_at	0.000396606	0.00674942	1.99656	UHRF1
224583_at	0.00263809	0.0211914	1.99655	COTL1
233825_s_at	0.000153765	0.00389302	1.99385	CD99L2
209408_at	0.000166062	0.0040281	1.99255	KIF2C
204178_s_at	0.00583784	0.0351947	1.98922	RBM14
211931_s_at	4.04954e-06	0.000548956	1.98741	HNRPA3P1 /// HNRPA3 /// LOC643689 /// LOC647474
224345_x_at	1.16521e-07	0.000108679	1.98409	C3orf28
203065_s_at	4.28736e-05	0.00195594	1.9822	CAV1
200793_s_at	0.00256332	0.0209229	1.98174	ACO2
222037_at	0.0039317	0.0274006	1.98154	MCM4
242725_at	0.00044756	0.00731231	1.98139	KDELR2
203606_at	7.90883e-05	0.00273102	1.97885	NDUFS6
215629_s_at	0.000131436	0.00359637	1.97822	DLEU2 /// DLEU2L
219512_at	0.00405936	0.0279186	1.97744	C20orf172
209146_at	1.35756e-06	0.000307895	1.97726	SC4MOL
239679_at	0.00620686	0.0364739	1.97708	DEPDC4
201157_s_at	0.000126207	0.0034936	1.97698	NMT1
201029_s_at	8.4796e-05	0.00284824	1.97696	CD99
209210_s_at	8.4635e-06	0.000833111	1.97645	PLEKHC1
239358_at	0.00816103	0.0433604	1.97572	FDFT1
205172_x_at	0.000301303	0.00570911	1.97546	CLTB
228603_at	0.000438734	0.00719916	1.9736	LOC440900
203625_x_at	0.000367403	0.00649159	1.97305	SKP2
202003_s_at	0.00672658	0.0382765	1.97245	ACAA2
219819_s_at	0.00154258	0.015235	1.97189	MRPS28
200056_s_at	0.00674029	0.0383269	1.97027	C1D
1557985_s_at	0.00257524	0.0209685	1.96982	CEP78
210046_s_at	0.000252674	0.00519426	1.96952	IDH2
228485_s_at	0.000386424	0.00667497	1.96879	SLC44A1
205909_at	0.00337532	0.0249603	1.96816	POLE2
217755_at	1.86865e-05	0.00125937	1.96802	HN1
212568_s_at	3.50211e-06	0.000511551	1.9672	DLAT
209209_s_at	0.00146136	0.0147837	1.96693	PLEKHC1
36475_at	7.57016e-05	0.00266552	1.96636	GCAT
214212_x_at	0.000574751	0.00845581	1.96488	PLEKHC1
203359_s_at	8.87037e-05	0.00289055	1.9645	MYCBP
213511_s_at	0.000220492	0.00480765	1.96155	MTMR1
209698_at	0.00312306	0.0237228	1.96091	CCHCR1
216212_s_at	0.00364967	0.0261581	1.95775	DKC1
213007_at	0.000736216	0.00971371	1.95716	KIAA1794
200838_at	0.00121369	0.0132809	1.95713	CTSB
219617_at	0.00145707	0.0147655	1.95658	C2orf34
230147_at	1.75644e-05	0.00120777	1.95605	F2RL2
1554822_at	0.0089485	0.0459094	1.95579	PHTF2
219918_s_at	7.9503e-05	0.00273381	1.95491	ASPM
209477_at	4.82605e-05	0.00208161	1.95264	EMD
232597_x_at	0.00137527	0.0142283	1.95258	SFRS2IP
203641_s_at	0.00153522	0.0152103	1.95157	COBLL1
211792_s_at	0.00466613	0.0304944	1.94987	CDKN2C
202282_at	0.000164705	0.00401572	1.94907	HADH2
204781_s_at	3.7755e-05	0.00182416	1.94571	FAS
226466_s_at	0.00127725	0.0136627	1.94521	FAM58A
210211_s_at	0.00213364	0.018719	1.94437	HSP90AA1
1558041_a_at	0.000310412	0.0057975	1.9443	LOC653319
1053_at	0.000854022	0.0105725	1.94401	RFC2
202439_s_at	0.000733884	0.00968833	1.94292	IDS
202534_x_at	3.1455e-06	0.000495668	1.94265	DHFR /// LOC643509
202468_s_at	7.72568e-06	0.000783232	1.94121	CTNNAL1
223991_s_at	0.000172421	0.00410922	1.94026	GALNT2
201676_x_at	2.10564e-06	0.000406115	1.9401	PSMA1
201696_at	0.00010883	0.00325245	1.93938	SFRS4
228499_at	0.000571431	0.00842208	1.93906	PFKFB4
210418_s_at	2.14082e-05	0.00133649	1.9389	IDH3B
221437_s_at	0.00102268	0.0119101	1.93543	EPB41 /// MRPS15
211023_at	0.00169752	0.0161533	1.93494	PDHB
206316_s_at	0.000582147	0.0085091	1.93435	KNTC1
205694_at	1.49837e-05	0.00110734	1.9339	TYRP1
208680_at	1.43205e-05	0.00108682	1.93389	PRDX1
204825_at	0.000826124	0.0103639	1.9333	MELK
219555_s_at	0.0024506	0.020377	1.93307	CENPN
208827_at	0.000300997	0.00570911	1.93275	PSMB6
227649_s_at	0.000760815	0.00991149	1.93271	SRGAP2
222680_s_at	9.32276e-05	0.00296864	1.93209	DTL
210868_s_at	9.4979e-05	0.00300826	1.93144	ELOVL6
234040_at	0.00464922	0.0304258	1.93071	HELLS
225786_at	0.0057748	0.0349925	1.93055	LOC284702
200655_s_at	0.000176278	0.00416517	1.92842	CALM1
224587_at	0.000648388	0.00902153	1.9263	SUB1
1554274_a_at	0.00601414	0.0358087	1.92523	SSH1
221458_at	0.000243687	0.00507105	1.92478	HTR1F
218051_s_at	0.00557329	0.034076	1.92314	NT5DC2
215239_x_at	0.000386787	0.00667497	1.92027	ZNF273
204900_x_at	8.40082e-06	0.000830386	1.91908	SAP30
1569110_x_at	0.000730832	0.00965524	1.91893	PDCD6
213741_s_at	3.64612e-05	0.00179099	1.91879	KPNA1
204059_s_at	0.00010875	0.00325245	1.9169	ME1
218883_s_at	0.00240544	0.0201363	1.91531	MLF1IP
202055_at	5.9335e-05	0.00234992	1.91326	KPNA1
225367_at	0.000127162	0.00351591	1.91213	PGM2
202725_at	0.00831063	0.0437886	1.91169	POLR2A
202314_at	9.64301e-06	0.000897103	1.90952	CYP51A1
1553528_a_at	0.00477258	0.0309973	1.90896	TAF5
209344_at	0.00718595	0.039942	1.90827	TPM4
205805_s_at	0.00409466	0.0280339	1.90517	ROR1
222646_s_at	0.000104925	0.00318711	1.90505	ERO1L
227943_at	0.00193154	0.0175365	1.90498	---
202675_at	0.000999476	0.0117513	1.90486	SDHB
211746_x_at	7.64525e-06	0.000778404	1.90476	PSMA1
203764_at	0.00208472	0.01838	1.90442	DLG7
201885_s_at	5.11088e-05	0.00215356	1.90382	CYB5R3
200738_s_at	1.58375e-07	0.000126905	1.90362	PGK1
218558_s_at	4.25954e-05	0.001947	1.90129	MRPL39
218350_s_at	3.06328e-05	0.00160547	1.90082	GMNN
231145_at	7.01913e-05	0.00257623	1.90082	PAX9
214230_at	0.000791009	0.0101214	1.90077	CDC42
227211_at	0.000317101	0.00586785	1.89607	PHF19
201413_at	0.000132233	0.00360572	1.89603	HSD17B4
217356_s_at	6.63325e-05	0.00250248	1.89483	PGK1
202219_at	0.000837746	0.0104599	1.89413	SLC6A8
207855_s_at	0.000105069	0.00318742	1.89337	CLCC1
1555281_x_at	0.00425787	0.028725	1.89279	ARMC8
203274_at	0.000220169	0.00480502	1.89063	F8A1
211302_s_at	2.82854e-05	0.00153065	1.89044	PDE4B
201632_at	0.00166125	0.0159361	1.89034	EIF2B1
213102_at	1.46116e-05	0.00109973	1.88966	ACTR3
201028_s_at	5.26502e-05	0.00218743	1.88934	CD99
211065_x_at	0.000715486	0.00956791	1.88897	PFKL
202107_s_at	0.00469433	0.0306052	1.88568	MCM2
202533_s_at	0.000594258	0.00859435	1.88558	DHFR /// LOC643509 /// LOC653874
225501_at	0.000113983	0.00333008	1.8854	PHF6
223041_at	0.00686424	0.0387162	1.88394	CD99L2
210691_s_at	0.000288858	0.00558536	1.88231	CACYBP
201755_at	0.00584508	0.0352205	1.88155	MCM5
1554574_a_at	0.000594673	0.00859435	1.87905	CYB5R3
213822_s_at	0.000206409	0.00458309	1.87686	UBE3B
209276_s_at	0.00278839	0.021932	1.87669	GLRX
208931_s_at	0.0015406	0.0152255	1.87582	ILF3
200039_s_at	0.000327264	0.00598587	1.87528	PSMB2
204141_at	0.0026836	0.0214137	1.87491	TUBB2A
217834_s_at	0.00124869	0.0135098	1.87433	SYNCRIP
202733_at	0.000104845	0.00318711	1.87426	P4HA2
202042_at	0.000807402	0.0102345	1.87262	HARS
201004_at	4.57289e-05	0.00202385	1.87242	SSR4
1554415_at	0.00388847	0.0272354	1.87192	TAF5L
232596_at	0.00625418	0.0366703	1.87121	DIAPH3
224164_at	0.00255569	0.0209065	1.86913	TPM3
224810_s_at	2.78679e-05	0.0015206	1.86905	ANKRD13A
212902_at	0.0017851	0.0166055	1.86766	SEC24A
223193_x_at	4.38056e-07	0.000192444	1.86542	C3orf28
206441_s_at	0.00024894	0.00514291	1.86441	COMMD4
210996_s_at	1.60105e-05	0.00116055	1.86429	YWHAE
220741_s_at	3.29345e-06	0.000499481	1.86407	PPA2 /// RNF36
226661_at	0.00322345	0.0242338	1.86279	CDCA2
214710_s_at	0.000671495	0.00922462	1.86198	CCNB1
224596_at	6.59256e-07	0.000209311	1.86053	SLC44A1
203382_s_at	7.3301e-05	0.00263673	1.86021	APOE
209252_at	0.000236418	0.00497652	1.85839	HARSL
1553015_a_at	0.00697933	0.0391605	1.85822	RECQL4
222446_s_at	0.000153585	0.00389263	1.85814	BACE2
214430_at	0.000509874	0.00785437	1.85632	GLA
202095_s_at	0.00251197	0.0206484	1.8556	BIRC5
228490_at	0.00159681	0.0155505	1.85498	ABHD2
211042_x_at	0.00131105	0.0138834	1.85431	MCAM
227350_at	0.00745331	0.0409673	1.8534	HELLS
225294_s_at	0.00236114	0.0199194	1.85333	TRAPPC1
203371_s_at	0.000662547	0.00914878	1.85322	NDUFB3
203465_at	0.00205424	0.0181988	1.85312	MRPL19
222036_s_at	0.000286778	0.00557185	1.85259	MCM4
200824_at	0.000923595	0.011156	1.85228	GSTP1
202726_at	0.00654829	0.0376503	1.85223	LIG1
202536_at	9.02424e-07	0.000260074	1.85156	CHMP2B
211702_s_at	0.000314595	0.00584825	1.84954	USP32
220081_x_at	5.02362e-05	0.00213584	1.84715	HSD17B7
217520_x_at	0.000104615	0.00318586	1.84602	LOC283683 /// LOC646278
224646_x_at	0.00342242	0.0251207	1.84532	H19
239143_x_at	0.000110995	0.00328006	1.84468	RNF138
204256_at	0.00766002	0.0417073	1.84429	ELOVL6
208956_x_at	0.000310896	0.00579826	1.84418	DUT
224446_at	0.000816886	0.010308	1.84375	C12orf31
238228_at	0.00387651	0.0271998	1.84358	---
217004_s_at	7.95148e-05	0.00273381	1.84318	MCF2
204299_at	0.0013351	0.014002	1.84138	FUSIP1 /// LOC642558
222595_s_at	0.000786335	0.0100943	1.84069	DIDO1
230426_at	0.000183606	0.00425625	1.84061	DLD
209577_at	0.00730038	0.0403793	1.84014	PCYT2
201633_s_at	0.001741	0.0164002	1.83969	CYB5B
209214_s_at	3.07861e-06	0.000495668	1.8388	EWSR1
224200_s_at	0.000622848	0.00883732	1.83858	RAD18
1568611_at	0.000339436	0.00614696	1.83835	P4HA2
1558116_x_at	0.00544072	0.0336004	1.83833	RECK
218488_at	0.00442285	0.0294728	1.83721	EIF2B3
238549_at	0.00406175	0.0279186	1.83681	CBFA2T2
200000_s_at	0.00327474	0.0245145	1.83534	PRPF8
217322_x_at	0.0022255	0.019199	1.83477	---
201719_s_at	5.53815e-05	0.00224814	1.83305	EPB41L2
227067_x_at	0.000110776	0.00328006	1.83187	NOTCH2NL
223061_at	0.00048235	0.0076051	1.8316	CHID1
203046_s_at	0.000659888	0.00913333	1.83091	TIMELESS
228845_at	0.007478	0.0410365	1.83068	LOC196463
200907_s_at	0.000161243	0.0039557	1.82989	PALLD
224950_at	0.000100957	0.00312257	1.82789	PTGFRN
207059_at	0.00580346	0.0350784	1.82761	PAX9
201529_s_at	0.00025437	0.00521665	1.82739	RPA1
200886_s_at	1.57716e-05	0.00115123	1.82709	PGAM1 /// LOC642969 /// LOC643576
1555730_a_at	6.6438e-05	0.00250248	1.827	CFL1
211367_s_at	0.000738822	0.00973077	1.826	CASP1
200075_s_at	9.13315e-06	0.000876724	1.82512	GUK1
204149_s_at	0.000361772	0.00642389	1.82493	GSTM4
213226_at	0.00184661	0.0170257	1.82314	CCNA2
203912_s_at	0.001337	0.0140104	1.82125	DNASE1L1
214804_at	0.000929079	0.0112043	1.82013	---
222077_s_at	6.85599e-06	0.000748073	1.81905	RACGAP1
204599_s_at	0.00677699	0.0384712	1.81778	MRPL28
1554558_at	0.000583948	0.00853018	1.81762	WDR22
210759_s_at	0.000129414	0.00355412	1.81744	PSMA1
219532_at	2.50226e-06	0.000441391	1.81585	ELOVL4
220201_at	0.000603539	0.00866169	1.81575	MNAB
209095_at	1.59736e-06	0.000337983	1.81554	DLD
213149_at	0.000614505	0.0087713	1.81513	DLAT
213379_at	2.99246e-05	0.00157756	1.81314	COQ2
217874_at	1.1517e-05	0.000962035	1.81109	SUCLG1
1555439_at	0.00983937	0.0489862	1.81091	GTF3C3
224753_at	0.00313594	0.023768	1.81024	CDCA5
225125_at	9.31767e-07	0.000263147	1.81009	TMEM32
212274_at	0.000642485	0.00899187	1.80907	LPIN1
221591_s_at	0.00321988	0.0242186	1.80736	FAM64A
201634_s_at	9.04058e-05	0.00291983	1.8067	CYB5B
211730_s_at	0.00858876	0.0446881	1.80589	POLR2L
201476_s_at	0.00471454	0.0307092	1.8039	RRM1
221903_s_at	0.00038164	0.00661914	1.80355	CYLD
202110_at	5.54958e-05	0.00224814	1.80312	COX7B
214687_x_at	0.000293262	0.0056399	1.80253	ALDOA
211787_s_at	0.00100225	0.0117705	1.80132	EIF4A1
211800_s_at	0.00525639	0.0328453	1.8003	USP4
215280_s_at	0.000392294	0.00671456	1.7997	PPFIA3
209490_s_at	0.000226178	0.00487019	1.79962	PPT2
200839_s_at	0.000152048	0.00388689	1.79944	CTSB
231714_s_at	1.06817e-05	0.000945533	1.7991	AP4B1
241786_at	0.00186193	0.0171204	1.79908	PPP3R1
201651_s_at	0.000774568	0.00999063	1.79854	PACSIN2
217432_s_at	0.00660658	0.0379095	1.79814	IDS
228495_at	0.000322809	0.00593643	1.7978	CCDC75
228069_at	0.0012974	0.0138019	1.79688	FAM54A
220668_s_at	0.000410894	0.00689301	1.79618	DNMT3B
220786_s_at	0.00998368	0.0494762	1.79531	SLC38A4
201528_at	1.9934e-05	0.0012923	1.7937	RPA1
220549_at	0.00514005	0.0323975	1.79338	RAD54B
202427_s_at	5.69716e-05	0.002283	1.79232	BRP44
211760_s_at	0.00158244	0.0154753	1.79131	VAMP4
225556_at	0.00281093	0.0220515	1.79127	LOC203547
239170_at	0.000232196	0.00494471	1.79106	LOC440900
205085_at	0.00148455	0.0148977	1.79072	ORC1L
212041_at	0.000341155	0.00616392	1.79028	ATP6V0D1
201530_x_at	0.000101295	0.00312893	1.79022	EIF4A1
206656_s_at	0.00401546	0.027777	1.78958	C20orf3
225073_at	0.00012579	0.00348744	1.78929	PPHLN1
227133_at	0.000269216	0.00538729	1.78776	CXorf39
210053_at	0.00213974	0.018734	1.7874	TAF5
224595_at	0.00240034	0.0201284	1.78726	SLC44A1
211366_x_at	1.59015e-07	0.000126905	1.78697	CASP1
1555916_at	0.00508117	0.0322043	1.78636	RPUSD3
232099_at	0.00219376	0.0190145	1.78525	PCDHB16
1556285_s_at	0.000150223	0.0038778	1.78352	PPA2
229436_x_at	0.00118322	0.0131182	1.78313	BRCC3
201439_at	0.000716747	0.00957196	1.78135	GBF1
225348_at	7.39062e-05	0.00263673	1.78085	LOC642558
228033_at	2.8777e-05	0.00154452	1.78002	E2F7
201232_s_at	0.0033576	0.0248896	1.7798	PSMD13
210293_s_at	0.00125181	0.0135231	1.77976	SEC23B
208660_at	0.00237917	0.0200212	1.77946	CS
209026_x_at	0.000150884	0.00387802	1.77915	TUBB
227625_s_at	0.000744037	0.00978426	1.77882	STUB1
201118_at	0.00164595	0.015847	1.77784	PGD /// UGDH
233820_at	0.00384467	0.0270724	1.77742	FAS
215509_s_at	0.00180302	0.0167279	1.77695	BUB1
1558164_s_at	0.00156259	0.01537	1.77649	PEX13
203209_at	4.7508e-06	0.00060667	1.77545	RFC5
35201_at	0.000138259	0.00371105	1.77433	HNRPL
219531_at	0.00938631	0.0475312	1.77349	CEP72
208636_at	0.00012867	0.00354521	1.77252	ACTN1
226980_at	0.0098073	0.0488573	1.7722	DEPDC1B
201482_at	0.00274853	0.0217128	1.77188	QSCN6
222443_s_at	0.00240439	0.0201363	1.77078	RBM8A
242486_at	0.000493069	0.00771067	1.77036	KIAA0101
221853_s_at	0.00304186	0.0232856	1.7699	NOMO1 /// NOMO2 /// NOMO3
205281_s_at	0.00293939	0.0227441	1.76963	PIGA
230060_at	0.00223652	0.0192375	1.76934	CDCA7
209970_x_at	6.49764e-08	8.77061e-05	1.7669	CASP1
226452_at	4.97598e-05	0.00212312	1.76684	PDK1
227160_s_at	0.00468004	0.0305551	1.76674	C20orf7
205061_s_at	0.00240952	0.0201545	1.76669	EXOSC9
221606_s_at	0.000509823	0.00785437	1.76666	NSBP1
201762_s_at	0.000639707	0.00897444	1.76554	PSME2
208714_at	0.000409058	0.00687887	1.7654	NDUFV1
211969_at	0.00033784	0.00612736	1.76495	HSP90AA1
204735_at	0.000411012	0.00689301	1.76385	PDE4A
201227_s_at	0.000560622	0.00832847	1.76367	NDUFB8
201971_s_at	0.000847892	0.0105367	1.7636	ATP6V1A
228774_at	1.08815e-07	0.000107559	1.76167	CEP78
214328_s_at	0.00608708	0.0360289	1.76165	HSP90AA1
214696_at	0.000245678	0.00509459	1.76155	MGC14376
201377_at	0.00143272	0.0145623	1.76026	UBAP2L
204058_at	0.00919637	0.0468367	1.7598	ME1
1554171_at	3.58317e-05	0.0017746	1.75939	ZMYM3
244841_at	0.00102827	0.0119577	1.75929	SEC24A /// FLJ25222
243982_at	0.00348693	0.0253588	1.75868	BTBD5
211569_s_at	6.84706e-05	0.00255397	1.75801	HADHSC
217787_s_at	0.0069953	0.0392362	1.75389	GALNT2
201093_x_at	0.000978751	0.0115921	1.753	SDHA
1568781_at	0.0047049	0.0306633	1.75238	UROS
214358_at	0.00137447	0.0142283	1.75105	ACACA
229665_at	0.00988682	0.0491605	1.74945	CSTF3
1554696_s_at	0.00680912	0.0385607	1.74924	TYMS
201589_at	0.00156012	0.01537	1.74823	SMC1A
200694_s_at	0.000589639	0.00857109	1.74813	DDX24
218315_s_at	0.00457832	0.0301097	1.74737	CDK5RAP1
204841_s_at	0.00172376	0.0163505	1.74606	EEA1
201818_at	0.00584827	0.0352307	1.74567	AYTL2
209420_s_at	0.000558163	0.00831156	1.74553	SMPD1
213011_s_at	0.000286325	0.00557185	1.74428	TPI1
218105_s_at	6.87667e-05	0.00255698	1.74371	MRPL4
1554915_a_at	0.00237733	0.0200212	1.74245	2'-PDE
36920_at	0.00447592	0.0296972	1.74225	MTM1
226296_s_at	0.00205795	0.0182167	1.74006	EPB41 /// MRPS15 /// C10orf38
212981_s_at	6.07342e-05	0.00237207	1.73976	KIAA0738
215942_s_at	0.00637186	0.0370682	1.73955	GTSE1
208747_s_at	0.000428022	0.00709856	1.73869	C1S
243852_at	0.00593697	0.03545	1.73834	LUC7L2
210212_x_at	0.00064291	0.00899187	1.73753	MTCP1
228390_at	0.00493514	0.0316765	1.73688	---
220060_s_at	0.00188648	0.0172458	1.736	C12orf48
219484_at	0.00403804	0.0278391	1.73421	HCFC2
229460_at	5.40093e-05	0.00223123	1.73382	---
224329_s_at	0.00951088	0.0479299	1.73381	CNFN
201441_at	0.00430458	0.0289366	1.73353	COX6B1
223542_at	8.94746e-05	0.0029016	1.73301	ANKRD32
203210_s_at	0.00603706	0.0358841	1.73215	RFC5
214512_s_at	0.00106171	0.0122056	1.73208	SUB1
200600_at	0.00168752	0.0160905	1.73175	MSN
203350_at	0.00176656	0.0165383	1.73126	AP1G1
203336_s_at	0.0076957	0.041845	1.73025	ITGB1BP1
221669_s_at	7.05965e-05	0.00258451	1.73013	ACAD8
201284_s_at	0.0038423	0.0270638	1.72926	APEH
210175_at	0.00151388	0.0150894	1.72923	C2orf3
216548_x_at	0.000804177	0.0102172	1.72808	HMG4L
33494_at	0.00325724	0.0244414	1.72762	ETFDH
223274_at	0.00542654	0.0335594	1.72716	---
212789_at	0.0027947	0.0219619	1.72696	hCAP-D3
201790_s_at	0.000566711	0.00839206	1.72685	DHCR7
209218_at	0.00350401	0.0254518	1.72654	SQLE
219951_s_at	0.00703507	0.039343	1.72646	C20orf12
203708_at	0.00011107	0.00328006	1.72534	PDE4B
208649_s_at	0.000698936	0.00942271	1.72492	VCP
220840_s_at	0.00655921	0.0376948	1.72443	C1orf112
211752_s_at	0.0026525	0.0212585	1.72252	NDUFS7
202537_s_at	0.000789196	0.0101188	1.7225	CHMP2B
1558511_s_at	5.80814e-05	0.00231185	1.72207	FAM62B
201848_s_at	0.00538698	0.033409	1.72018	BNIP3
37152_at	0.00117898	0.0131063	1.71923	PPARD
208913_at	0.000810388	0.0102587	1.71898	GGA2
201931_at	1.07305e-05	0.000946321	1.71865	ETFA
202546_at	0.00601446	0.0358087	1.71833	VAMP8
204423_at	0.000189393	0.00433266	1.71809	MKLN1
218577_at	6.76389e-05	0.00253491	1.71768	LRRC40
203022_at	0.00199499	0.0179044	1.71761	RNASEH2A
202194_at	0.000503356	0.00779446	1.71752	TMED5
209330_s_at	0.00351113	0.0254936	1.71744	HNRPD
236514_at	0.00118458	0.0131194	1.71697	ACOT8
202935_s_at	0.00577909	0.0350006	1.71697	SOX9
221755_at	0.00406985	0.0279367	1.71668	EHBP1L1
223652_at	0.00425831	0.028725	1.71576	AS3MT
204780_s_at	0.00026266	0.00531663	1.71574	FAS
208795_s_at	0.00970456	0.0485525	1.7134	MCM7
203755_at	0.00795702	0.0427043	1.71262	BUB1B
201467_s_at	0.000893544	0.0109097	1.71054	NQO1
200897_s_at	4.70569e-06	0.00060667	1.71048	PALLD
210187_at	0.000231969	0.00494471	1.71032	FKBP1A
225441_x_at	0.00174165	0.0164002	1.71021	LSMD1
223295_s_at	0.00142692	0.0145282	1.70931	LUC7L
213101_s_at	4.68437e-05	0.00205411	1.70875	ACTR3
203138_at	6.44907e-05	0.00246032	1.70857	HAT1
225447_at	0.00266802	0.0213411	1.70684	GPD2
202830_s_at	0.000913327	0.0110615	1.70417	SLC37A4
221746_at	0.00245186	0.0203802	1.70372	UBL4A
205467_at	0.00403175	0.027827	1.70354	CASP10
201663_s_at	0.00122363	0.0133168	1.70337	SMC4
210260_s_at	0.00441175	0.0294402	1.70325	TNFAIP8
220942_x_at	9.2098e-05	0.00296451	1.70311	C3orf28
244803_at	0.00134672	0.0140556	1.70268	DAP3
218108_at	0.00147597	0.0148687	1.70218	C14orf130
209932_s_at	0.000298342	0.00568902	1.70217	DUT
212175_s_at	1.13354e-05	0.000960844	1.70138	AK2
205633_s_at	0.000435483	0.0071693	1.69897	ALAS1
227291_s_at	0.000139527	0.00372464	1.6982	BOLA3
223429_x_at	0.000409142	0.00687887	1.69803	KIAA1160
201699_at	0.000157845	0.00394229	1.69735	PSMC6
228401_at	0.000986381	0.0116418	1.69713	ATAD2
209154_at	1.60992e-06	0.000337983	1.6962	TAX1BP3
203025_at	0.000721654	0.00960707	1.69606	ARD1A
210951_x_at	0.00347556	0.0253149	1.69602	RAB27A
208296_x_at	4.39639e-05	0.0019753	1.69539	TNFAIP8
218636_s_at	0.000246451	0.00510616	1.69511	MAN1B1
218890_x_at	0.0027377	0.0216633	1.69453	MRPL35
1554251_at	0.00379787	0.0268408	1.69438	HP1BP3
204252_at	0.000232837	0.00494561	1.69384	CDK2 /// BCDO2
1555830_s_at	0.00257133	0.0209477	1.69354	FAM62B
203355_s_at	3.63186e-05	0.00179099	1.69268	PSD3
213139_at	9.204e-06	0.000876893	1.69256	SNAI2
201252_at	0.000193464	0.00439191	1.69187	PSMC4 /// LOC652826
222409_at	6.68809e-07	0.000209311	1.69155	CORO1C
201206_s_at	0.00160875	0.0156411	1.69093	RRBP1
204768_s_at	0.00589719	0.0353285	1.69086	FEN1
235266_at	0.00604957	0.0359144	1.69058	ATAD2
211714_x_at	0.000587631	0.00856554	1.69042	TUBB
201821_s_at	0.00204756	0.0181858	1.68973	TIMM17A
219745_at	0.00127014	0.013628	1.68964	C10orf77
200822_x_at	0.00137378	0.0142283	1.68887	TPI1
200966_x_at	0.000710442	0.00951655	1.68748	ALDOA
209388_at	0.0013007	0.0138167	1.68574	PAPOLA
200872_at	0.00627548	0.0367301	1.68543	S100A10
209500_x_at	0.00561584	0.0342496	1.68422	TNFSF13 /// TNFSF12-TNFSF13
236961_at	0.000366201	0.00648312	1.68408	ATN1
229774_at	0.0033704	0.0249473	1.68396	CXXC4
203347_s_at	0.00129474	0.0137839	1.68345	MTF2
218282_at	0.00186455	0.0171312	1.68325	EDEM2
224663_s_at	7.01421e-06	0.000755535	1.68216	CFL2
204023_at	2.41145e-05	0.00141635	1.6819	RFC4
204479_at	0.000296626	0.00566446	1.68134	OSTF1
228968_at	2.60949e-05	0.00147421	1.68057	ZNF449
36553_at	8.66213e-05	0.00285802	1.6802	ASMTL /// LOC650657
221269_s_at	0.00141168	0.0144163	1.67898	SH3BGRL3
222726_s_at	0.000775143	0.00999063	1.67676	EXOC5
210014_x_at	0.000575611	0.00845661	1.676	IDH3B
213503_x_at	0.00040299	0.00680921	1.676	ANXA2
213983_s_at	0.0036088	0.0259728	1.67576	SCC-112
203613_s_at	0.00510117	0.0322374	1.67544	NDUFB6
228062_at	0.000101697	0.00313727	1.675	NAP1L5
212815_at	0.00193158	0.0175365	1.67417	ASCC3
203067_at	0.000755317	0.00989177	1.67401	PDHX
218493_at	0.00907302	0.0464478	1.67383	C16orf33
202395_at	7.31103e-05	0.00263673	1.67327	NSF
223743_s_at	0.00329939	0.0246679	1.67319	MRPL4
202577_s_at	0.00260904	0.0211027	1.67294	DDX19A
209533_s_at	0.00113864	0.0127716	1.67246	PLAA
208079_s_at	0.00442014	0.0294713	1.67243	AURKA
202188_at	0.000757161	0.00990195	1.67197	NUP93
226968_at	0.00519654	0.032639	1.67137	KIF1B
206472_s_at	0.00808932	0.0431243	1.67128	TLE3
218355_at	0.00353576	0.0256432	1.67101	KIF4A
1553286_at	0.0093113	0.0472395	1.6708	ZNF555
217822_at	9.90687e-05	0.00307619	1.6697	WBP11
204641_at	0.000134779	0.0036583	1.66901	NEK2
223556_at	0.00148661	0.0149119	1.6682	HELLS
225878_at	0.000797531	0.010172	1.6679	KIF1B
244360_at	0.000759875	0.00991149	1.66773	FBXL17
200623_s_at	0.00199618	0.0179044	1.66714	CALM3
201014_s_at	0.00146358	0.0147999	1.66709	PAICS
211161_s_at	2.34882e-05	0.00139652	1.66673	COL3A1
202012_s_at	8.50745e-05	0.00284824	1.66507	EXT2
202087_s_at	0.00181482	0.0167919	1.66353	CTSL
204044_at	0.00635163	0.036982	1.66303	QPRT
202961_s_at	0.000617744	0.00879636	1.66233	ATP5J2
219148_at	0.00136592	0.0141811	1.6619	PBK
205739_x_at	0.00304482	0.0232932	1.66099	ZNF588
222056_s_at	5.14434e-06	0.000619488	1.66062	FAHD2A
239002_at	0.00777125	0.0421032	1.6601	ASPM
204113_at	0.000365962	0.00648312	1.65975	CUGBP1
1557609_s_at	0.00257111	0.0209477	1.65929	TBC1D12
213465_s_at	0.0003675	0.00649159	1.65883	PPP1R7
208642_s_at	0.00414756	0.0282981	1.65862	XRCC5
205191_at	0.00244563	0.0203499	1.65841	RP2
218117_at	0.000543166	0.00822126	1.65758	RBX1
1554080_at	0.000208273	0.004609	1.65711	RQCD1
226626_at	0.00367094	0.0262227	1.65666	THOC2
214306_at	0.00684175	0.0386629	1.65649	OPA1
212136_at	0.00317467	0.0239773	1.65479	ATP2B4
202532_s_at	0.000154919	0.00390942	1.65418	DHFR /// LOC643509
224609_at	0.0020177	0.0180218	1.65398	SLC44A2
200837_at	0.00172582	0.0163505	1.65384	BCAP31
208308_s_at	0.00184147	0.0169981	1.65333	GPI
223759_s_at	0.000305993	0.0057715	1.65241	GSG2
231221_at	0.00908157	0.0464651	1.65238	KIAA0350
203192_at	0.00333391	0.0247854	1.65162	ABCB6
201968_s_at	1.40416e-05	0.00107747	1.65121	PGM1
200642_at	0.00127817	0.0136647	1.65114	SOD1
213135_at	0.00872973	0.0451287	1.65076	TIAM1
236957_at	0.00153569	0.0152103	1.65015	CDCA2
213918_s_at	0.00412432	0.0281963	1.65005	NIPBL
200634_at	7.02618e-05	0.00257623	1.64995	PFN1
200658_s_at	0.0063786	0.0370972	1.649	PHB
223214_s_at	0.00347428	0.0253149	1.64682	ZHX1
208374_s_at	0.00477207	0.0309973	1.64666	CAPZA1
213359_at	0.0027864	0.0219243	1.64641	HNRPD
219239_s_at	0.00526758	0.0328849	1.64566	ZNF654
225283_at	0.000691985	0.00937292	1.64528	ARRDC4
235225_at	0.00331806	0.0246908	1.64504	SCN2B
222398_s_at	1.39692e-05	0.00107595	1.64366	EFTUD2
220865_s_at	0.000848812	0.0105371	1.64286	PDSS1
218101_s_at	0.000708907	0.00950673	1.64224	NDUFC2
200011_s_at	0.00168099	0.0160411	1.64223	ARF3
201291_s_at	0.00168883	0.0160965	1.64211	TOP2A
220094_s_at	0.00733469	0.0404955	1.64177	C6orf79
1566084_at	0.00958463	0.0481729	1.64066	LOC644215
205353_s_at	0.00197214	0.0177822	1.64013	PEBP1
201795_at	0.003492	0.0253724	1.6394	LBR
202584_at	0.006635	0.0379832	1.63841	NFX1
213742_at	0.00103275	0.011998	1.63823	SFRS11
200931_s_at	0.000135082	0.00366234	1.63735	VCL
224973_at	0.000492787	0.00771067	1.63688	FAM46A
225969_at	0.000589639	0.00857109	1.63685	ALKBH6
201590_x_at	0.00259953	0.0210944	1.63681	ANXA2
208971_at	0.000944068	0.0112941	1.63621	SMAD3 /// UROD
216508_x_at	0.00701884	0.0392908	1.63584	HMGB1 /// HMG1L1 /// LOC644380
229498_at	0.000316227	0.00585624	1.6353	---
221480_at	0.000665294	0.00917603	1.63523	HNRPD
218516_s_at	0.00179339	0.0166581	1.63509	IMPAD1
201697_s_at	0.00107781	0.0123223	1.63478	DNMT1
229886_at	0.00343771	0.0252017	1.63465	FLJ32363
224917_at	0.00246366	0.02044	1.63375	MIRN21
216899_s_at	0.000438814	0.00719916	1.63308	SCAP2
209665_at	0.000276697	0.00547585	1.6329	CYB561D2
226868_at	0.00428532	0.0288459	1.63241	GLT8D3
202613_at	0.00747209	0.041023	1.63202	CTPS
201090_x_at	8.79247e-05	0.00287917	1.63124	K-ALPHA-1
222266_at	0.000652495	0.00906804	1.63031	C19orf2
201587_s_at	0.000755549	0.00989177	1.62973	IRAK1
209845_at	0.000157354	0.00394229	1.62955	MKRN1
232184_at	0.00157637	0.0154423	1.62951	ALS2
230312_at	0.00956828	0.0481213	1.62855	---
201903_at	0.000122548	0.00343237	1.62826	UQCRC1
202585_s_at	0.0083562	0.0439738	1.62814	NFX1
205393_s_at	0.00536819	0.0333202	1.62804	CHEK1
227372_s_at	0.00115685	0.0129331	1.62784	BAIAP2L1
219405_at	0.00762302	0.041568	1.62695	TRIM68
202886_s_at	0.0021545	0.0188048	1.62627	PPP2R1B
225114_at	0.000181488	0.00425018	1.62604	AGPS
221989_at	0.00212793	0.0186759	1.62586	RPL10 /// LOC284393 /// LOC285176 /// LOC389342 /// LOC390364 /// LOC644039 /// LOC647074
204544_at	0.000682925	0.0093324	1.62561	HPS5
201035_s_at	0.000314809	0.00584825	1.62506	HADHSC
1568763_s_at	0.00273561	0.0216611	1.62497	PDCD6
201744_s_at	0.000278661	0.00548043	1.62495	LUM
219010_at	0.00101381	0.0118476	1.62335	C1orf106
243319_at	0.00570383	0.0346865	1.6233	MED31
201461_s_at	0.00584349	0.0352198	1.62316	MAPKAPK2
2028_s_at	0.00652206	0.037563	1.62313	E2F1
217934_x_at	6.49597e-05	0.00247358	1.62308	STUB1
213321_at	0.00245011	0.020377	1.6226	BCKDHB
212979_s_at	0.00402043	0.0277904	1.62229	KIAA0738
228503_at	0.00255405	0.0209019	1.62206	---
236641_at	0.00382642	0.026992	1.62195	KIF14
213088_s_at	0.005831	0.0351713	1.62163	DNAJC9
222239_s_at	0.000164224	0.0040081	1.6216	INTS6
210427_x_at	0.000457177	0.00736794	1.62159	ANXA2
228347_at	0.000679045	0.00929008	1.62115	SIX1
203525_s_at	0.000171544	0.00410922	1.62107	APC
203396_at	0.00135255	0.0140971	1.61988	PSMA4
209806_at	0.000169408	0.00407289	1.61956	HIST1H2BK
226419_s_at	0.00122504	0.0133168	1.61946	FLJ44342
1554106_at	0.00422506	0.0286393	1.61894	NBEAL1
221485_at	0.00758411	0.0414844	1.61877	B4GALT5
223098_s_at	0.0013706	0.0142172	1.6185	LONPL
204872_at	6.38241e-05	0.00245	1.61835	TLE4
205530_at	0.000717779	0.00957196	1.61786	ETFDH
224988_at	0.000626031	0.00886118	1.61679	C6orf89
201292_at	0.000253452	0.00520576	1.61618	TOP2A
219494_at	0.00104259	0.0120507	1.61612	RAD54B
202930_s_at	0.000120617	0.00339431	1.61561	SUCLA2
220238_s_at	0.00215296	0.0187982	1.61561	KLHL7
242607_at	0.00948705	0.0478823	1.61474	RY1
200999_s_at	0.00451867	0.0298597	1.61465	CKAP4
221677_s_at	4.3299e-05	0.00196778	1.61436	DONSON
200721_s_at	0.00451152	0.0298208	1.61429	ACTR1A
65884_at	0.000278828	0.00548043	1.61355	MAN1B1
215088_s_at	0.00263548	0.0211914	1.61284	SDHC
215171_s_at	0.000168391	0.00405969	1.61227	TIMM17A
239047_at	0.00854339	0.0445439	1.61205	RP3-473B4.1
228852_at	0.00546816	0.0336676	1.61163	ENSA
210334_x_at	0.0058516	0.0352418	1.61149	BIRC5
219094_at	0.00139325	0.0143068	1.61136	ARMC8
211060_x_at	3.88335e-07	0.000190548	1.61132	GPAA1
204125_at	0.00346772	0.0253138	1.61085	NDUFAF1
209268_at	0.000152873	0.00388932	1.61006	VPS45A
213062_at	0.000675375	0.00925588	1.60807	NTAN1
225609_at	0.00817984	0.0433737	1.6077	GSR
222021_x_at	0.00049896	0.00774661	1.60733	SDHAL1
201891_s_at	8.53507e-05	0.00284824	1.60717	B2M
225686_at	0.00753401	0.0412484	1.6065	FAM33A
37278_at	0.00189533	0.0173134	1.60637	TAZ
200073_s_at	0.00125575	0.013538	1.60596	HNRPD
224586_x_at	0.000433976	0.00714945	1.60577	SUB1
201415_at	0.000691661	0.00937292	1.60537	GSS
211762_s_at	0.00379587	0.0268404	1.60527	KPNA2 /// LOC643995
201021_s_at	0.00489206	0.0314937	1.60491	DSTN
1555446_s_at	0.0035452	0.0256864	1.60484	TMEM1
228766_at	0.00049869	0.00774661	1.60478	---
204362_at	0.000518667	0.00795368	1.60403	SCAP2
228361_at	0.00881259	0.0453593	1.60349	E2F2
217892_s_at	3.23866e-05	0.00165941	1.60328	LIMA1
202134_s_at	0.00334452	0.0248377	1.60321	WWTR1
223513_at	0.00131908	0.0139253	1.60211	CENPJ
201740_at	2.33619e-05	0.00139652	1.60086	NDUFS3
223368_s_at	0.00335166	0.0248707	1.60048	C9orf32
200955_at	0.00172535	0.0163505	1.59952	IMMT
207264_at	0.00998154	0.049476	1.59945	KDELR3
244743_x_at	0.00771569	0.0419142	1.59891	ZNF138
212282_at	0.00457778	0.0301097	1.59833	TMEM97
203810_at	0.000451548	0.00734195	1.59768	DNAJB4
39248_at	0.00265838	0.0212926	1.5976	AQP3
207628_s_at	0.000940612	0.0112791	1.59756	WBSCR22
226263_at	0.000533912	0.00813958	1.59622	C6orf151
218598_at	0.000177384	0.00418716	1.59594	RINT1
208932_at	0.00106231	0.0122056	1.59559	PPP4C
221434_s_at	0.000461504	0.00739748	1.59547	C14orf156
212141_at	0.00837776	0.0440385	1.59475	MCM4
208995_s_at	0.00114039	0.0127792	1.59468	PPIG
202682_s_at	0.000763929	0.00993082	1.59348	USP4
203409_at	0.000799779	0.0101897	1.59333	DDB2
201083_s_at	0.000551982	0.00828529	1.59255	BCLAF1
216396_s_at	0.000773355	0.00998166	1.59237	EI24
1554085_at	0.00747483	0.0410286	1.59233	DDX51
202498_s_at	0.000455263	0.00735669	1.59232	SLC2A3
208794_s_at	0.00786651	0.0424316	1.59209	SMARCA4
211071_s_at	0.00057816	0.00846125	1.59183	MLLT11
201770_at	0.00386888	0.0271784	1.59172	SNRPA
204504_s_at	0.00220844	0.0190999	1.59161	HIRIP3
217980_s_at	0.00099162	0.0116919	1.59135	MRPL16
204092_s_at	0.00230413	0.019669	1.59087	AURKA
203972_s_at	8.60683e-05	0.002855	1.59045	PEX3
216028_at	0.000909757	0.0110508	1.59041	DKFZP564C152
219787_s_at	5.94408e-05	0.00235019	1.59017	ECT2
213449_at	0.00941504	0.0476436	1.59015	POP1
1555279_at	0.00117355	0.0130583	1.58916	ARMC8
227072_at	0.00474744	0.0308948	1.58832	RTTN
208370_s_at	0.000609093	0.0087241	1.5878	DSCR1
204887_s_at	0.000275938	0.00546884	1.58769	PLK4
227669_at	0.000151257	0.00388157	1.58737	BRP44
216954_x_at	0.00846449	0.0442584	1.58736	ATP5O
205046_at	0.00214242	0.018734	1.58717	CENPE
202838_at	0.00581241	0.0351112	1.58539	FUCA1
210519_s_at	2.08496e-05	0.00132614	1.58534	NQO1
201568_at	1.74155e-05	0.00120451	1.58475	UQCRQ
229610_at	0.000331173	0.00604339	1.58398	CKAP2L
212731_at	7.42891e-05	0.00263819	1.58358	ANKRD46
210232_at	0.000282311	0.00552124	1.58285	CDC42
203536_s_at	0.000420226	0.00700564	1.58249	WDR39
201722_s_at	0.000870141	0.0106955	1.58179	GALNT1
209003_at	0.00023317	0.00494561	1.58133	SLC25A11
205246_at	0.00106278	0.0122056	1.58121	PEX13
227212_s_at	0.00289035	0.022496	1.58081	PHF19
218809_at	1.68956e-07	0.000126905	1.58072	PANK2
217496_s_at	0.00212065	0.0186189	1.58068	IDE
202068_s_at	0.00208374	0.01838	1.58047	LDLR
203262_s_at	0.00251523	0.0206681	1.57957	FAM50A
225639_at	0.000887333	0.010845	1.57889	SCAP2
224829_at	0.00100623	0.0117997	1.57844	CPEB4
34408_at	9.9982e-05	0.00309644	1.57843	RTN2
217769_s_at	0.00111248	0.0125733	1.57822	POMP
208709_s_at	0.00272843	0.0216188	1.57815	NRD1
202633_at	0.00397196	0.027584	1.5775	TOPBP1
224511_s_at	0.000848364	0.010537	1.57731	TXNL5
218039_at	9.27807e-05	0.00296864	1.57718	NUSAP1
212223_at	0.0029459	0.0227863	1.57714	IDS
238738_at	0.00173558	0.0163811	1.57685	PSMD7
217898_at	0.0020702	0.0182978	1.57682	C15orf24
218755_at	0.00885488	0.0455177	1.57681	KIF20A
226923_at	0.00919006	0.0468146	1.57651	SCFD2
213646_x_at	8.80635e-05	0.00287917	1.57623	K-ALPHA-1
202589_at	0.000911428	0.0110572	1.57619	TYMS
201135_at	0.000112738	0.0033059	1.57548	ECHS1
202705_at	0.00360103	0.0259526	1.57544	CCNB2
200720_s_at	0.00179979	0.0167044	1.57539	ACTR1A
225383_at	0.0077877	0.0421317	1.57496	ZNF275
201266_at	1.232e-05	0.00100518	1.57483	TXNRD1
205273_s_at	0.000443783	0.00725709	1.57331	PITRM1
209875_s_at	0.00604354	0.0358876	1.57257	SPP1
224642_at	0.00666194	0.0380639	1.57239	FYTTD1
210766_s_at	0.00439905	0.0293939	1.57232	CSE1L
208970_s_at	0.00190718	0.0173949	1.57174	SMAD3 /// UROD
212395_s_at	0.00176958	0.01656	1.57169	KIAA0090
210825_s_at	0.000452745	0.00734195	1.57097	PEBP1
208021_s_at	0.00281093	0.0220515	1.57064	RFC1
225774_at	0.00259779	0.0210944	1.56984	RSPRY1
222468_at	0.000994979	0.0117199	1.56903	KIAA0319L
228063_s_at	0.000470547	0.00749684	1.5683	NAP1L5
217977_at	0.0049712	0.0317594	1.56829	SEPX1
202306_at	0.000433424	0.00714532	1.5682	POLR2G
222309_at	0.00723113	0.0401179	1.56801	C6orf62
200957_s_at	0.00249829	0.0205986	1.56787	SSRP1
218497_s_at	0.000849881	0.0105448	1.56712	RNASEH1
212836_at	0.00435297	0.0291676	1.5666	POLD3
201972_at	0.000569497	0.00840185	1.56644	ATP6V1A
218264_at	0.00880443	0.0453593	1.56615	BCCIP
201122_x_at	1.02178e-06	0.000272912	1.56585	EIF5A
212525_s_at	0.00196097	0.0177287	1.56557	H2AFX
202528_at	0.00522208	0.0327208	1.56542	GALE
221727_at	0.000929484	0.0112043	1.56541	---
227719_at	0.00407779	0.0279588	1.56466	---
222843_at	0.00199164	0.0178901	1.56389	FIGNL1
202708_s_at	0.00304363	0.0232916	1.56371	HIST2H2BE
208694_at	0.000138378	0.00371105	1.56356	PRKDC
224623_at	9.78348e-05	0.00306192	1.56347	THOC3
213901_x_at	0.00842046	0.0441163	1.56273	RBM9
235061_at	0.000299175	0.0056927	1.56133	PPM1K
203775_at	0.00129988	0.0138158	1.5612	SLC25A13
241433_at	0.00630599	0.0368284	1.56111	RCOR3
44111_at	0.00520358	0.0326746	1.56076	VPS33B
217640_x_at	0.00822321	0.0435132	1.5592	C18orf24
205063_at	0.00523	0.0327208	1.55886	SIP1
201760_s_at	0.000324153	0.00594731	1.55869	WSB2
216607_s_at	0.000685308	0.00934879	1.55855	CYP51A1
201088_at	0.000841508	0.0104848	1.55851	KPNA2 /// LOC643995
222231_s_at	0.00465428	0.0304505	1.55849	LRRC59
200007_at	1.21927e-05	0.00100086	1.55799	SRP14
220277_at	0.000595813	0.00860135	1.55782	CXXC4
209563_x_at	0.000351107	0.00630054	1.55725	CALM1
208637_x_at	0.00158299	0.0154753	1.55701	ACTN1
215223_s_at	0.0038053	0.026875	1.55671	SOD2
201111_at	0.00148047	0.0148755	1.55635	CSE1L
200982_s_at	0.00443025	0.0294973	1.55474	ANXA6
225123_at	0.000554053	0.00828529	1.55466	---
209514_s_at	0.00441083	0.0294402	1.55465	RAB27A
34764_at	0.000498656	0.00774661	1.55454	LARS2
200827_at	0.00326619	0.0244814	1.55431	PLOD1
225327_at	0.00315688	0.023881	1.55428	KIAA1370
226241_s_at	0.00385076	0.0270993	1.55411	MRPL52
209024_s_at	0.00612742	0.0361551	1.55377	SYNCRIP
208777_s_at	0.00681548	0.0385607	1.55243	PSMD11
201123_s_at	0.00165466	0.015905	1.55203	EIF5A
202780_at	8.29819e-05	0.00279628	1.55186	OXCT1
225113_at	4.02065e-05	0.00187023	1.55103	AGPS
207732_s_at	0.00183215	0.0169384	1.55003	DLG3
225554_s_at	0.00217104	0.0189004	1.54966	ANAPC7
209336_at	0.00687959	0.0387502	1.54922	PWP2H
208627_s_at	0.00385291	0.0271063	1.54922	YBX1
201267_s_at	0.00671549	0.0382409	1.54906	PSMC3
201923_at	0.00045564	0.00735669	1.54903	PRDX4
208898_at	0.000125829	0.00348744	1.54807	ATP6V1D
202583_s_at	0.00448765	0.029721	1.54752	RANBP9
208103_s_at	0.00678122	0.0384767	1.54733	ANP32E
219271_at	0.00103449	0.0120123	1.54731	GALNT14
201098_at	4.06192e-05	0.00188573	1.54644	COPB2
221987_s_at	0.00826689	0.0436528	1.54593	TSR1
201037_at	0.00250267	0.0206006	1.54561	PFKP
229845_at	0.00947345	0.0478337	1.54539	MAPKAP1
223515_s_at	0.00561755	0.0342496	1.54499	COQ3
223320_s_at	0.00201345	0.0180042	1.54493	ABCB10
218239_s_at	9.42505e-05	0.00299318	1.54476	GTPBP4
214221_at	0.0085994	0.044718	1.54348	ALMS1
222113_s_at	0.00280789	0.0220422	1.54344	EPS15L1
212648_at	0.00120847	0.0132602	1.54209	DHX29
221620_s_at	0.00483669	0.031256	1.54189	FAM121B /// NOMO3
214771_x_at	0.00147629	0.0148687	1.54171	M-RIP
213753_x_at	0.00337471	0.0249603	1.54092	EIF5A
226257_x_at	0.00994919	0.0493569	1.54044	MRPS22
224373_s_at	0.00014762	0.00384833	1.54034	---
222217_s_at	0.00770628	0.0418804	1.54017	SLC27A3
204454_at	0.00371591	0.0264564	1.53962	LDOC1
214214_s_at	0.000184163	0.00426234	1.5382	C1QBP
222631_at	6.21124e-05	0.00241556	1.53802	PI4K2B
219099_at	0.004088	0.0280045	1.53794	C12orf5
207508_at	0.00151009	0.0150711	1.53789	ATP5G3
201612_at	0.00148909	0.0149305	1.53753	ALDH9A1
203869_at	0.00605299	0.0359257	1.53654	USP46
204127_at	0.000643603	0.00899187	1.53648	RFC3
223244_s_at	0.000990513	0.0116847	1.5358	NDUFA12
201316_at	0.000306841	0.0057808	1.53544	PSMA2
35160_at	0.00319503	0.0240928	1.5354	LDB1
205339_at	0.000139334	0.00372464	1.53391	STIL
204728_s_at	0.00165651	0.0159163	1.5337	WDHD1
213720_s_at	0.00881143	0.0453593	1.53368	SMARCA4
218461_at	0.000877978	0.0107751	1.5336	ATPBD1C
218346_s_at	0.00198374	0.0178394	1.53262	SESN1
208912_s_at	0.00396059	0.027513	1.53245	CNP
200812_at	0.00191201	0.0174189	1.53216	CCT7
208628_s_at	0.00255711	0.0209108	1.53161	YBX1
215285_s_at	0.00373569	0.0265494	1.53157	PHTF1
209036_s_at	0.00100097	0.0117612	1.53082	MDH2
218529_at	0.00455549	0.0300129	1.53075	CD320
218455_at	0.00704187	0.0393602	1.5307	NFS1
209797_at	6.01852e-05	0.00236387	1.53053	TMEM4
226037_s_at	0.000228765	0.0049113	1.53026	TAF9B /// LOC653068
218896_s_at	7.37854e-05	0.00263673	1.52906	C17orf85
225692_at	0.00823907	0.0435604	1.52879	CAMTA1
211733_x_at	0.00039784	0.00676556	1.5287	SCP2
212214_at	0.00214248	0.018734	1.52844	OPA1
231832_at	0.00151269	0.0150843	1.52823	GALNT4
201202_at	0.00789508	0.0425345	1.52784	PCNA
227349_at	0.00583319	0.0351756	1.52777	---
210732_s_at	0.00738456	0.0406931	1.52748	LGALS8
228597_at	2.15867e-05	0.0013441	1.52735	C21orf45
207169_x_at	0.0028029	0.0220103	1.52722	DDR1
224504_s_at	0.000418934	0.00698901	1.52713	BUD13
218049_s_at	0.00100708	0.0118038	1.52697	MRPL13
218580_x_at	0.00283826	0.0221925	1.52658	AURKAIP1 /// LOC643556
227904_at	0.000546429	0.0082409	1.52643	AZI2
225158_at	0.00022506	0.00486896	1.52635	GFM1
220171_x_at	0.007494	0.0410958	1.52622	KIAA1704
225552_x_at	0.00269163	0.0214706	1.52619	AURKAIP1 /// LOC643556
213843_x_at	0.000694438	0.00939234	1.52611	SLC6A8
1556911_at	0.0061273	0.0361551	1.52604	ALMS1
214288_s_at	0.000143688	0.00378326	1.52593	PSMB1 /// XAGE3
218190_s_at	0.00125822	0.0135398	1.52572	UCRC
223042_s_at	0.00581812	0.0351294	1.52567	FUNDC2
204809_at	7.947e-05	0.00273381	1.52564	CLPX
202060_at	0.00187074	0.0171615	1.52546	CTR9
221069_s_at	0.000324442	0.00594802	1.52531	CCDC44
207071_s_at	0.000460943	0.00739748	1.52521	ACO1 /// ANKRD15
202450_s_at	0.000315392	0.00584991	1.52501	CTSK
207984_s_at	0.000220849	0.00481102	1.52476	MPP2
1557067_s_at	0.00883194	0.0454294	1.52408	LUC7L
207980_s_at	0.00209701	0.0184591	1.52394	CITED2
210299_s_at	0.00418441	0.0284677	1.52369	FHL1
218568_at	0.00052291	0.00800522	1.52364	MULK
221676_s_at	0.0012276	0.0133344	1.52357	CORO1C
1557965_at	0.00378975	0.0268291	1.52323	MTERFD2
219105_x_at	0.000394986	0.00674119	1.52282	ORC6L
201949_x_at	0.00324952	0.0244105	1.52281	CAPZB
219117_s_at	0.000750444	0.00984667	1.52259	FKBP11
234304_s_at	0.00529679	0.0329739	1.52236	IPO11
201022_s_at	5.45271e-05	0.00223123	1.52185	DSTN
203271_s_at	0.00870538	0.0450617	1.5212	UNC119
203500_at	0.00124358	0.0134678	1.52109	GCDH
201886_at	0.00509405	0.0322155	1.52034	WDR23
211040_x_at	0.00959853	0.0482326	1.51874	GTSE1
202209_at	0.00344775	0.0252294	1.51807	LSM3
218009_s_at	0.00492406	0.0316396	1.51804	PRC1
217772_s_at	0.000999623	0.0117513	1.5177	MTCH2
204016_at	0.00402868	0.027827	1.51643	LARS2
209357_at	0.000362968	0.00644031	1.51631	CITED2
201432_at	7.45158e-05	0.00263841	1.51592	CAT
203478_at	0.000967615	0.0114946	1.51553	NDUFC1
201366_at	0.00809353	0.043137	1.51508	ANXA7
212197_x_at	0.00733687	0.0404962	1.51474	M-RIP
209911_x_at	0.00138644	0.014279	1.51395	HIST1H2BD
214259_s_at	0.00313116	0.0237443	1.51384	AKR7A2
218238_at	0.00392149	0.0273696	1.5134	GTPBP4
226103_at	0.00194115	0.0176031	1.5117	NEXN
207030_s_at	0.00249141	0.0205864	1.51157	CSRP2
209291_at	0.000738157	0.00973077	1.51059	ID4
214779_s_at	7.43982e-05	0.00263819	1.51014	RUTBC3
217299_s_at	0.000307229	0.0057808	1.50944	NBN
1554019_s_at	0.0025008	0.0206006	1.50939	C6orf182
222010_at	0.000726515	0.00963933	1.50921	TCP1
1553207_at	0.00728357	0.040333	1.50849	ARL10
208736_at	0.000964536	0.0114753	1.5084	ARPC3
200792_at	8.24773e-05	0.00278323	1.5082	XRCC6
209142_s_at	0.00334128	0.0248247	1.50756	UBE2G1
227620_at	0.00263942	0.0211914	1.50703	---
218201_at	0.00587136	0.0352794	1.50702	NDUFB2
218111_s_at	0.0043856	0.0293235	1.507	CMAS
212884_x_at	0.00343914	0.0252044	1.50634	TOMM40
222132_s_at	0.000909564	0.0110508	1.50548	MULK
219304_s_at	5.90642e-06	0.000673644	1.50544	PDGFD
209224_s_at	0.00113242	0.0127379	1.5052	NDUFA2
244246_at	0.00174293	0.0164002	1.5051	MIPOL1
228164_at	0.000491241	0.00770334	1.50445	AP4E1
201381_x_at	0.00331719	0.0246908	1.50432	CACYBP
219603_s_at	0.000873808	0.010735	1.5042	ZNF226
208991_at	0.00770102	0.0418633	1.5038	STAT3
203919_at	0.0089916	0.0460907	1.5033	TCEA2
208899_x_at	0.00208492	0.01838	1.50321	ATP6V1D
209513_s_at	0.00551599	0.0338742	1.50291	HSDL2
1552309_a_at	0.00395978	0.027513	1.5025	NEXN
210559_s_at	0.00258615	0.0210395	1.50137	CDC2
212846_at	0.00365899	0.0261768	1.50054	KIAA0179
209045_at	0.00458277	0.0301119	1.50027	XPNPEP1
205120_s_at	0.00586539	0.0352622	1.5002	SGCB
212894_at	0.000831149	0.0104049	1.50011	SUPV3L1
212675_s_at	4.37643e-05	0.0019753	-1.50025	---
201136_at	0.000115509	0.00333834	-1.50047	PLP2
218700_s_at	0.000428791	0.00709856	-1.50076	RAB7L1
204402_at	0.00228848	0.0195709	-1.50089	RHBDD3
218796_at	0.000739134	0.00973077	-1.50149	C20orf42
45288_at	0.0012836	0.0136985	-1.50171	ABHD6
202419_at	0.00070973	0.00951238	-1.50179	FVT1
225363_at	6.44311e-05	0.00246032	-1.50251	PTEN
202321_at	0.0070517	0.0393913	-1.50319	GGPS1
217933_s_at	0.000182396	0.00425625	-1.50352	LAP3
207574_s_at	0.0022587	0.0193581	-1.50377	GADD45B
201811_x_at	0.00140873	0.0144049	-1.50378	SH3BP5
224588_at	0.00573604	0.0348374	-1.50385	XIST
218312_s_at	0.00436051	0.0292051	-1.504	ZNF447
225945_at	0.000249092	0.00514291	-1.50472	ZNF655
228185_at	0.00377657	0.0267518	-1.50492	ZNF25
227476_at	4.93971e-05	0.00211525	-1.50503	---
200674_s_at	0.0068876	0.038765	-1.50518	RPL32
204472_at	0.00335841	0.0248896	-1.50604	GEM
226188_at	7.88536e-06	0.000792646	-1.50614	HSPC159
204672_s_at	0.00373732	0.026553	-1.50625	ANKRD6
226230_at	0.00191874	0.0174599	-1.50665	SMEK2
206992_s_at	0.00361077	0.0259728	-1.50669	ATP5S
208485_x_at	0.00974616	0.0486501	-1.50684	CFLAR
217814_at	3.66437e-06	0.000523673	-1.50729	CCDC47
203637_s_at	0.000454123	0.00735013	-1.50843	MID1
218679_s_at	0.00412715	0.028203	-1.50859	VPS28
1553764_a_at	0.000921082	0.0111313	-1.5088	JUB
203384_s_at	0.00401073	0.0277719	-1.5088	GOLGA1
242761_s_at	0.00696203	0.0390819	-1.50894	ZNF420
226962_at	0.00177071	0.0165641	-1.50966	ZBTB41
216377_x_at	0.00178563	0.0166055	-1.50969	ALPPL2
222444_at	0.00728867	0.0403427	-1.51016	ARMCX3
209262_s_at	0.00314806	0.023837	-1.51062	NR2F6
223640_at	0.00752437	0.0412242	-1.5107	HCST
212498_at	3.62962e-06	0.000521852	-1.51101	---
221569_at	0.000451612	0.00734195	-1.51126	AHI1
201677_at	0.00734174	0.0405137	-1.51198	C3orf37
217672_x_at	0.00010812	0.00325245	-1.51217	---
1555478_at	0.00759098	0.0414879	-1.51263	C17orf82
1564360_a_at	0.00261858	0.0211367	-1.5128	LOC339260
201324_at	0.00611941	0.0361391	-1.51339	EMP1
228156_at	0.00482165	0.0311843	-1.51386	---
202446_s_at	0.00105693	0.0121716	-1.51412	PLSCR1
200715_x_at	0.00201689	0.0180213	-1.51441	RPL13A
218363_at	0.00971451	0.0485787	-1.51465	EXDL2
229803_s_at	4.58125e-05	0.00202385	-1.51472	---
224760_at	0.00838688	0.0440427	-1.51489	SP1
236598_at	0.00819126	0.043414	-1.51508	LOC643194
208089_s_at	0.00175085	0.0164366	-1.51523	TDRD3
204063_s_at	0.00706406	0.0394493	-1.51553	ULK2
231959_at	0.00312481	0.0237228	-1.5156	C14orf46
218091_at	1.77556e-05	0.00121388	-1.51561	HRB /// LOC649094
225332_at	0.008099	0.0431534	-1.51561	KRTAP4-7
241534_at	0.0011954	0.0131789	-1.51612	LOC642701
208856_x_at	0.00149954	0.014991	-1.51613	RPLP0
227385_at	0.000671539	0.00922462	-1.51689	PPAPDC2
227658_s_at	0.000943069	0.0112935	-1.51756	PLEKHA3
217939_s_at	1.6758e-05	0.00117886	-1.51817	AFTPH
225302_at	0.00169691	0.0161533	-1.51825	TXNDC10
202351_at	0.00632527	0.0369137	-1.51896	ITGAV
238862_at	0.00553559	0.0339451	-1.51908	MFSD4
239503_at	0.00224111	0.0192491	-1.5191	---
212347_x_at	0.00605923	0.0359447	-1.51931	MXD4
229689_s_at	0.00803912	0.0429418	-1.51931	DLG5
226236_at	1.50587e-05	0.00110944	-1.51933	LOC388789
228412_at	4.74032e-05	0.00207099	-1.51947	LOC643072
200919_at	0.00875965	0.045234	-1.52004	PHC2
202141_s_at	1.73766e-07	0.000126905	-1.52005	COPS8
217807_s_at	0.000117138	0.00336046	-1.52007	GLTSCR2
221539_at	0.0063342	0.0369495	-1.52009	EIF4EBP1
205352_at	0.00703233	0.0393369	-1.52039	SERPINI1
239020_at	0.00868694	0.0449859	-1.52097	FUT10
202429_s_at	0.00233506	0.0198019	-1.52119	PPP3CA
200763_s_at	0.00704312	0.0393602	-1.52226	RPLP1
202512_s_at	0.00729568	0.0403627	-1.52284	ATG5
224690_at	0.00129193	0.0137622	-1.52291	C20orf108
200005_at	0.00113519	0.012745	-1.52305	EIF3S7
226994_at	0.00013406	0.00364296	-1.5231	DNAJA2
210997_at	0.000157159	0.00394229	-1.52335	HGF
213262_at	7.45906e-07	0.000223989	-1.5234	SACS
207937_x_at	0.000807609	0.0102345	-1.5235	FGFR1
205362_s_at	0.00338253	0.0249903	-1.52358	PFDN4
206648_at	0.00392464	0.0273764	-1.5237	ZNF571
218645_at	0.00457935	0.0301097	-1.52383	ZNF277
221428_s_at	0.00262499	0.0211611	-1.52416	TBL1XR1
224569_s_at	0.0020452	0.0181716	-1.52439	IRF2BP2
226360_at	0.000115315	0.00333834	-1.52439	ZNRF3
224601_at	0.000172794	0.00410922	-1.52544	---
218204_s_at	0.00186727	0.0171408	-1.52544	FYCO1
209836_x_at	0.00107941	0.0123288	-1.52546	BOLA2 /// BOLA2B
222229_x_at	0.000222125	0.00483075	-1.52566	RPL26 /// LOC400055
217764_s_at	2.03691e-05	0.00130599	-1.52608	RAB31
230467_at	0.00184088	0.0169981	-1.5265	TMEM52
226511_at	0.00582438	0.0351492	-1.52689	MCART1
226310_at	0.00946498	0.0478124	-1.52753	RICTOR
221552_at	0.00365278	0.0261639	-1.52793	ABHD6
239896_at	0.00056545	0.00837863	-1.5285	LOC493754
219029_at	0.00376389	0.0266858	-1.52856	C5orf28
230479_at	0.00301018	0.0230878	-1.52866	---
220452_x_at	0.00587033	0.0352794	-1.52873	CECR7
204977_at	0.000159152	0.00394908	-1.52973	DDX10
228248_at	0.00759908	0.0414879	-1.53031	RICTOR
217833_at	0.00013166	0.00359835	-1.53056	SYNCRIP
205441_at	0.00544415	0.0336004	-1.53076	OCEL1
228927_at	0.00838309	0.0440427	-1.53147	ZNF397
226568_at	0.000206715	0.00458309	-1.53186	FAM102B
227459_at	0.00630033	0.0368174	-1.53241	TMEM140
204749_at	0.000386885	0.00667497	-1.5325	NAP1L3
1554433_a_at	0.00592938	0.0354314	-1.5325	ZNF146
218888_s_at	0.000401885	0.00680023	-1.53257	NETO2
225081_s_at	0.00204954	0.0181898	-1.53364	CDCA7L
225812_at	0.001982	0.0178304	-1.53377	LOC619208
201240_s_at	0.00619189	0.036428	-1.53388	SPCS2
207389_at	0.00544793	0.0336041	-1.53412	GP1BA
226064_s_at	0.000257717	0.00525242	-1.53419	DGAT2
201079_at	0.00518158	0.0325968	-1.5342	SYNGR2
226987_at	0.00145856	0.014768	-1.53482	RBM15B
54632_at	0.00817166	0.0433737	-1.53488	THADA
238604_at	0.00111843	0.0126346	-1.53523	ECOP
215128_at	0.00522468	0.0327208	-1.53532	---
223422_s_at	0.000979323	0.0115931	-1.53571	ARHGAP24
202649_x_at	0.000661032	0.00913849	-1.5368	RPS19
227446_s_at	0.00118371	0.0131182	-1.5369	C14orf167
1558508_a_at	0.000800413	0.0101923	-1.53758	C1orf53
218546_at	5.03438e-05	0.0021365	-1.53765	C1orf115
227621_at	0.00021079	0.0046517	-1.53772	WTAP
215947_s_at	0.000125838	0.00348744	-1.53786	FLJ14668
219166_at	0.00282379	0.0221378	-1.53802	C14orf104
201987_at	8.56045e-05	0.00284824	-1.53816	THRAP1
210135_s_at	0.000218005	0.00476663	-1.53865	SHOX2
215983_s_at	0.000182259	0.00425625	-1.53897	UBXD6
211972_x_at	0.000695389	0.00939502	-1.53906	RPLP0
222212_s_at	0.000881459	0.0108066	-1.53925	LASS2
222854_s_at	0.000404303	0.00681542	-1.54064	FAM51A1
210646_x_at	0.0072852	0.040333	-1.54071	RPL13A
228920_at	0.000252233	0.0051897	-1.5408	ZNF260
208764_s_at	0.00171333	0.0162777	-1.54095	ATP5G2
235648_at	0.0039198	0.0273696	-1.54116	ZNF567
235450_at	0.00113445	0.0127427	-1.54205	FBXL4
212632_at	0.00153762	0.0152114	-1.54222	STX7
218184_at	0.00186777	0.0171408	-1.54224	TULP4
203197_s_at	0.00263281	0.0211914	-1.5427	C1orf123
207922_s_at	1.35252e-05	0.00105478	-1.54314	MAEA
212631_at	0.00255885	0.0209179	-1.54331	STX7
202283_at	0.000151349	0.00388157	-1.54367	SERPINF1
218962_s_at	3.86709e-05	0.00183891	-1.54393	TMEM168
213093_at	0.00993824	0.0493316	-1.5442	PRKCA
213352_at	0.0060294	0.0358574	-1.54443	TMCC1
226459_at	0.000222162	0.00483075	-1.54449	PIK3AP1
228620_at	0.00611644	0.0361376	-1.54492	---
210788_s_at	0.000157871	0.00394229	-1.54501	DHRS7
225155_at	0.000218065	0.00476663	-1.54567	SNHG5
219001_s_at	0.000864245	0.0106586	-1.54628	WDR32
212191_x_at	4.67309e-05	0.00205296	-1.5463	RPL13
205873_at	0.00254109	0.0208301	-1.54688	PIGL
212118_at	0.000789948	0.0101188	-1.5473	RFP
211896_s_at	0.00438506	0.0293235	-1.54742	DCN
224647_at	0.000276763	0.00547585	-1.54752	---
212577_at	0.00451064	0.0298208	-1.54769	SMCHD1
219641_at	0.000160141	0.00394908	-1.548	DET1
219131_at	0.00170561	0.0162173	-1.54868	UBIAD1
219583_s_at	0.00528622	0.0329406	-1.54888	SPATA7
226224_at	0.00548613	0.0337344	-1.54976	FOXK2
225331_at	0.00135799	0.0141263	-1.55009	CCDC50
211710_x_at	7.66875e-05	0.0026839	-1.55017	RPL4
211999_at	4.07793e-05	0.00188947	-1.5506	H3F3B
201256_at	0.000821341	0.0103257	-1.55068	COX7A2L
218020_s_at	0.00555627	0.034007	-1.5509	ZFAND3
227805_at	1.65059e-05	0.00117236	-1.55093	---
235007_at	0.00256265	0.0209229	-1.55135	BBS7
212230_at	0.0077077	0.0418804	-1.55146	PPAP2B
208725_at	0.0012	0.01321	-1.55184	EIF2S2
210858_x_at	0.00585792	0.035253	-1.55219	ATM
227013_at	2.61e-05	0.00147421	-1.55267	LATS2
212240_s_at	0.0024029	0.0201363	-1.55275	PIK3R1
204440_at	0.00423634	0.0286556	-1.55297	CD83
218253_s_at	0.000753887	0.00988092	-1.55324	LGTN
227999_at	0.00141027	0.0144084	-1.55374	PWWP2
201393_s_at	0.00120735	0.0132541	-1.55426	IGF2R
223604_at	0.00649967	0.0375032	-1.55431	GARNL3
200809_x_at	0.00193938	0.0175939	-1.55437	RPL12
218914_at	0.00144566	0.0146749	-1.55446	C1orf66
216840_s_at	0.00454134	0.0299678	-1.55474	LAMA2
213018_at	0.00522987	0.0327208	-1.55485	GATAD1
209123_at	1.29255e-05	0.00103168	-1.5549	QDPR
242229_at	0.00926373	0.0470687	-1.55518	NAPE-PLD
212332_at	0.00772788	0.041952	-1.55558	RBL2
218553_s_at	0.00468785	0.0305787	-1.55562	KCTD15
222820_at	6.04607e-05	0.00237076	-1.55678	TNRC6C
232780_s_at	0.00113974	0.0127779	-1.55679	ZNF691
225724_at	0.00141029	0.0144084	-1.55746	FLJ31306
236124_at	0.00299183	0.0229864	-1.55761	LOC153546
230179_at	0.00855532	0.0445963	-1.55812	LOC285812
235886_at	0.00803768	0.0429418	-1.5591	ADAM15
235443_at	0.00198157	0.0178304	-1.55931	CKMT2
1557257_at	0.00977346	0.0487499	-1.56056	BCL10
200088_x_at	0.0023808	0.0200212	-1.56073	RPL12
207396_s_at	0.00814361	0.0432872	-1.56077	ALG3
210859_x_at	0.0021962	0.0190217	-1.56097	CLN3
227530_at	0.00017523	0.0041487	-1.56103	AKAP12
213649_at	0.00338852	0.0250189	-1.56104	SFRS7
226449_at	0.00290643	0.0225603	-1.56183	CCDC100
1564757_a_at	0.00261252	0.0211093	-1.56188	LOC130940
228013_at	0.00620129	0.0364683	-1.56317	PPP2R2A
203595_s_at	0.00130542	0.0138499	-1.56343	IFIT5
200716_x_at	0.00159635	0.0155505	-1.56345	RPL13A
225276_at	0.00317814	0.0239958	-1.56387	---
201554_x_at	0.000106143	0.00320769	-1.56396	GYG1
202720_at	0.00839227	0.0440464	-1.56414	TES
226850_at	0.000279093	0.00548043	-1.56421	SUMF1
227430_at	0.00844289	0.044185	-1.56432	ZC3H10
224801_at	0.00326009	0.0244512	-1.56445	NDFIP2
229099_at	0.00547943	0.0337115	-1.56494	---
209423_s_at	0.00560577	0.034213	-1.56514	PHF20
220183_s_at	0.0023151	0.0197185	-1.56518	NUDT6
207629_s_at	0.00487449	0.0314318	-1.56519	ARHGEF2
227124_at	0.000271931	0.00541192	-1.56519	LOC221710
224391_s_at	0.00203844	0.0181524	-1.56639	SIAE
221691_x_at	0.000259995	0.00527251	-1.56651	NPM1
209061_at	0.00634929	0.036982	-1.56694	NCOA3
219538_at	0.00595647	0.0355396	-1.56713	WDR5B
229492_at	0.00233553	0.0198019	-1.56744	VANGL1
214271_x_at	0.00138917	0.014279	-1.56758	RPL12
226842_at	0.00379549	0.0268404	-1.5683	LOC90110
241922_at	0.00427424	0.028798	-1.56846	---
214351_x_at	0.000150094	0.0038778	-1.56866	RPL13 /// LOC388344
200905_x_at	0.000152407	0.00388768	-1.56876	HLA-E
222428_s_at	0.00497193	0.0317594	-1.57031	LARS
217766_s_at	0.00121043	0.0132721	-1.57074	TMEM50A
204257_at	0.00171493	0.0162863	-1.57079	FADS3
218452_at	0.000296247	0.00566446	-1.57181	SMARCAL1
221512_at	0.000764392	0.00993082	-1.57226	C1orf160
1561037_a_at	0.00823105	0.0435374	-1.57263	---
226625_at	0.00152455	0.0151643	-1.57295	---
212642_s_at	0.00389821	0.0272874	-1.57344	HIVEP2
225553_at	0.000307279	0.0057808	-1.57457	---
238573_at	0.00804061	0.0429418	-1.57472	---
216620_s_at	0.000931802	0.0112152	-1.57548	ARHGEF10
1559534_at	0.00471862	0.0307274	-1.57553	---
213890_x_at	0.00223117	0.0192193	-1.57607	RPS16
223216_x_at	0.00337007	0.0249473	-1.57613	ZNF395 /// FBXO16
222360_at	8.02402e-05	0.00274285	-1.57631	DPH5
206698_at	0.00517797	0.0325844	-1.57702	XK
219634_at	0.00251965	0.0206973	-1.57704	CHST11
238038_at	0.000676687	0.00926851	-1.57806	---
218251_at	0.00574742	0.0348889	-1.57808	MID1IP1
226212_s_at	0.00973267	0.0485978	-1.57809	---
222805_at	0.00129512	0.0137839	-1.57816	MANEA
213136_at	0.000115386	0.00333834	-1.57832	PTPN2
216105_x_at	0.00934873	0.0473947	-1.57898	PPP2R4
206910_x_at	0.00191027	0.0174163	-1.57915	CFHR2
203387_s_at	0.00243631	0.0202822	-1.57923	TBC1D4
204109_s_at	0.00411938	0.0281707	-1.57923	NFYA
227014_at	0.000430261	0.00710799	-1.5794	ASPHD2
226806_s_at	0.000543394	0.00822126	-1.5802	---
200707_at	0.00776939	0.0421032	-1.58098	PRKCSH
218611_at	0.000136073	0.00367662	-1.58106	IER5
230815_at	0.00579929	0.0350782	-1.58136	LOC389765
200742_s_at	0.000164902	0.00401639	-1.58151	TPP1
204651_at	0.00507504	0.0322043	-1.58156	NRF1
206533_at	0.000176028	0.00416343	-1.58161	CHRNA5
202967_at	0.000190329	0.0043457	-1.58168	GSTA4
226091_s_at	1.48654e-05	0.00110204	-1.58207	MRFAP1
219917_at	0.00551238	0.0338636	-1.58213	ZCCHC4
212432_at	0.00428581	0.0288459	-1.58215	GRPEL1
213686_at	0.00186023	0.0171191	-1.58221	VPS13A
204483_at	0.00201076	0.0179937	-1.5831	ENO3
225678_at	0.0096481	0.0483587	-1.5831	POLR3H
1568597_at	3.10113e-06	0.000495668	-1.58365	LOC646762
217804_s_at	0.00983609	0.0489802	-1.58379	ILF3
244353_s_at	0.00716932	0.0398589	-1.58387	SLC2A12
205308_at	0.00432605	0.0290316	-1.58404	C8orf70
223470_at	0.00023349	0.00494561	-1.5846	PIGM
223275_at	7.79169e-05	0.0027103	-1.58488	PRMT6
209399_at	0.0026409	0.0211942	-1.58503	HLCS
222703_s_at	0.00214226	0.018734	-1.58523	YRDC
228497_at	0.00503089	0.0320568	-1.58549	SLC22A15
208929_x_at	0.000163035	0.0039832	-1.58593	RPL13
221486_at	0.000349088	0.00627381	-1.58632	ENSA
1555193_a_at	0.00778158	0.0421204	-1.58684	ZNF277
224881_at	0.0011506	0.0128693	-1.58811	VKORC1L1
226735_at	0.0054592	0.0336544	-1.58825	FLJ90013
230177_at	0.00630197	0.0368174	-1.58877	---
218401_s_at	0.00417816	0.0284415	-1.58899	ZNF281
212434_at	0.00144723	0.0146847	-1.58899	GRPEL1
1555832_s_at	0.00397328	0.0275851	-1.58916	KLF6
213792_s_at	0.00459024	0.0301479	-1.58959	---
225085_at	0.00141862	0.0144748	-1.5897	USP40
225565_at	0.00278208	0.0219048	-1.59009	FAM119A
216064_s_at	0.00863496	0.0448341	-1.59068	AGA
212914_at	0.000358077	0.00638146	-1.59113	CBX7
223218_s_at	0.000210434	0.00464815	-1.5912	NFKBIZ
214167_s_at	3.20683e-06	0.000495668	-1.59193	RPLP0 /// RPLP0-like
219348_at	0.00701832	0.0392908	-1.59207	MDS032
210385_s_at	0.00291604	0.0226217	-1.5921	ARTS-1
200068_s_at	0.00423982	0.0286638	-1.59312	CANX
219351_at	0.00164077	0.0158287	-1.59359	TRAPPC2
232004_at	0.000173878	0.00412683	-1.59412	HNRPR
225706_at	0.0033196	0.0246945	-1.59422	GLCCI1
212790_x_at	0.00183572	0.0169582	-1.59457	RPL13A
242663_at	0.00872204	0.0451096	-1.59499	LOC148189
224931_at	0.000383773	0.00665028	-1.59508	SLC41A3
1565577_s_at	0.00455576	0.0300129	-1.59532	---
234975_at	0.00841542	0.0441094	-1.59675	---
235205_at	0.0099815	0.049476	-1.59709	LOC346887
226183_at	0.00358642	0.0258907	-1.59776	---
223664_x_at	7.47675e-05	0.00264338	-1.59782	BCL2L13
201049_s_at	0.00227275	0.0194644	-1.60038	RPS18
200031_s_at	0.000567848	0.00839841	-1.6008	RPS11
227529_s_at	0.00384189	0.0270638	-1.60095	AKAP12
220387_s_at	0.00972802	0.0485963	-1.60104	HHLA3
226015_at	0.000224809	0.00486896	-1.60107	ZNF12
206052_s_at	0.000200307	0.00449138	-1.60169	SLBP
227125_at	0.00144306	0.0146587	-1.60303	IL10RB
220311_at	0.00979235	0.0488136	-1.6031	HEMK2
210139_s_at	0.0013148	0.0138997	-1.60328	PMP22
213280_at	0.00529712	0.0329739	-1.60382	LOC653127
205510_s_at	0.00672371	0.0382693	-1.60399	FLJ10038
213358_at	0.00068632	0.00935522	-1.60467	KIAA0802 /// C21orf57
223712_at	0.0042274	0.0286393	-1.60469	PCBD2
202431_s_at	0.00021703	0.00475401	-1.60474	MYC
237451_x_at	0.00370471	0.0263924	-1.60598	---
222533_at	0.000292988	0.0056399	-1.60657	CRBN
226148_at	0.000115141	0.00333834	-1.60659	BTBD15
209312_x_at	5.18731e-05	0.00217397	-1.60664	HLA-DRB1
205881_at	0.0042573	0.028725	-1.6077	ZNF74
209004_s_at	2.59083e-05	0.00147421	-1.60786	FBXL5
1558501_at	7.24288e-05	0.00263129	-1.60791	DNM3
208030_s_at	0.00638123	0.0371034	-1.60826	ADD1
202719_s_at	0.00175927	0.0164895	-1.60842	TES
1568696_at	0.00331145	0.0246908	-1.60891	ARMETL1
226532_at	0.00223006	0.0192193	-1.60905	LZIC
217604_at	0.000938182	0.011274	-1.60958	---
205726_at	0.0013868	0.014279	-1.61012	DIAPH2
225344_at	0.00195104	0.0176659	-1.61038	NCOA7
213287_s_at	2.98516e-05	0.00157756	-1.61043	KRT10
215766_at	0.00204854	0.0181877	-1.61103	GSTA1
205917_at	0.00519515	0.0326389	-1.61121	ZNF264
213701_at	0.000201871	0.0045094	-1.61172	C12orf29
227836_at	0.000279531	0.00548043	-1.61247	C8orf53
225752_at	0.00510135	0.0322374	-1.61382	NIPA1
229956_at	0.00707888	0.0395042	-1.61386	---
208393_s_at	0.0026201	0.0211417	-1.61395	RAD50
242750_at	0.00274751	0.0217119	-1.61426	MMAA
232087_at	0.000450899	0.00734158	-1.61598	CXorf23
227429_at	0.00255426	0.0209019	-1.61598	EFCAB4A
207713_s_at	0.00461466	0.030258	-1.61679	RBCK1
217889_s_at	0.00656713	0.037722	-1.61709	CYBRD1
229705_at	0.00598978	0.0356845	-1.61782	---
227298_at	0.00503655	0.0320568	-1.61857	FLJ37798
1557372_at	0.00216483	0.0188741	-1.61877	ATP6V1E2
226736_at	0.000402578	0.0068071	-1.61891	CHURC1
212356_at	0.00539236	0.033409	-1.61988	KIAA0323
217783_s_at	0.00177865	0.0165796	-1.62014	YPEL5
225159_s_at	1.92112e-05	0.0012766	-1.6209	---
238609_at	0.0036303	0.0260895	-1.62098	C7orf38
236104_at	0.00196503	0.0177519	-1.62133	---
234710_s_at	0.000379228	0.00659578	-1.62141	PARP6
230082_at	0.00553613	0.0339451	-1.62151	LRRFIP2
222672_at	0.00387649	0.0271998	-1.62188	C6orf149
208541_x_at	0.000310426	0.0057975	-1.62202	TFAM
242073_at	0.00103848	0.0120391	-1.62259	RALBP1
235159_at	0.00581363	0.0351112	-1.62327	TMEM140
226243_at	8.20194e-05	0.00277425	-1.62476	LOC391356
220587_s_at	0.00167108	0.0159943	-1.62537	GBL
212249_at	0.0030615	0.0234057	-1.62694	PIK3R1
226309_at	0.000125334	0.00348727	-1.62844	C14orf168
209216_at	0.00816584	0.0433737	-1.62847	WDR45
228697_at	0.00256219	0.0209229	-1.62928	---
227792_at	5.60875e-05	0.00226286	-1.6294	LOC162073
224935_at	0.00150073	0.0149956	-1.62946	EIF2S3
225666_at	0.00475762	0.0309389	-1.63043	TMTC4
221988_at	0.00839966	0.0440657	-1.63106	C19orf42
1557137_at	0.00161183	0.0156582	-1.63215	TMEM17
217117_x_at	0.00876246	0.0452387	-1.63227	MUC3B
203633_at	0.00149701	0.0149724	-1.6326	CPT1A
217984_at	0.000268478	0.00537932	-1.63316	RNASET2
223015_at	0.00150333	0.0150099	-1.63385	EIF2A
204359_at	0.00127537	0.0136594	-1.63388	FLRT2
1555529_at	0.00808554	0.0431138	-1.63389	RNH1
201893_x_at	0.000189987	0.00434205	-1.63392	DCN
232790_at	0.000334294	0.00607233	-1.63424	---
203509_at	0.000479001	0.00758509	-1.63481	SORL1
218316_at	0.000178573	0.00420683	-1.6351	TIMM9
228199_at	0.00639249	0.0371413	-1.63534	DKFZp434N062
1557645_at	0.00116736	0.0130199	-1.63613	---
230520_at	0.0019586	0.017714	-1.63643	AIG1
204321_at	0.00068394	0.00934087	-1.63658	NEO1
214188_at	0.00347088	0.0253149	-1.63676	HEXIM1
224605_at	0.00651385	0.0375368	-1.63723	LOC401152
209940_at	0.000450273	0.00733962	-1.63747	PARP3
235026_at	0.00873348	0.0451382	-1.63768	FLJ32549
223548_at	0.00390219	0.0272992	-1.63785	C1orf26
218732_at	0.00627522	0.0367301	-1.63803	PTRH2
230320_at	0.0081137	0.0431863	-1.63849	TBRG1
228006_at	2.47904e-05	0.00143791	-1.63863	---
217983_s_at	0.000375471	0.00657568	-1.63952	RNASET2
201502_s_at	0.00610487	0.0360952	-1.63976	NFKBIA
204225_at	0.0045103	0.0298208	-1.6399	HDAC4
210204_s_at	0.00970517	0.0485525	-1.63994	CNOT4
222465_at	0.000670077	0.00922252	-1.6401	C15orf15 /// LOC284288
214508_x_at	0.0047335	0.0308158	-1.64023	CREM
205709_s_at	0.00223596	0.0192375	-1.64077	CDS1
1554256_a_at	0.00647714	0.0374356	-1.64124	PCNXL2
217974_at	0.00722821	0.0401111	-1.6415	TM7SF3
203752_s_at	0.00762161	0.041568	-1.6419	JUND
212295_s_at	0.00663974	0.0379928	-1.64197	SLC7A1
201952_at	0.000254862	0.00521665	-1.64204	ALCAM
229618_at	0.00994126	0.0493316	-1.64208	SNX16
202378_s_at	3.50048e-05	0.00174825	-1.64239	LEPROT
203196_at	0.000193666	0.0043923	-1.64259	ABCC4
223442_at	0.00184405	0.0170142	-1.64271	NICN1
213223_at	0.000336985	0.00611652	-1.64351	RPL28
209678_s_at	3.22489e-05	0.00165941	-1.64411	PRKCI
223328_at	0.00138266	0.014279	-1.64457	SVH
213187_x_at	0.00727927	0.0403284	-1.64716	FTL
212500_at	0.000764355	0.00993082	-1.64744	C10orf22
227158_at	0.00214324	0.018734	-1.64886	C14orf126
201236_s_at	0.00476583	0.0309838	-1.64928	BTG2
238662_at	0.00161071	0.0156538	-1.64937	ATPBD4
1555460_a_at	0.00128992	0.013747	-1.64988	SLC39A6
224665_at	0.00405386	0.0279076	-1.64989	C10orf104
230294_at	0.00707598	0.0394973	-1.65032	---
235076_at	0.00135886	0.0141263	-1.65087	CALCOCO2
228240_at	0.000411145	0.00689301	-1.65089	---
225897_at	0.000554151	0.00828529	-1.65226	---
235498_at	0.00836625	0.0439975	-1.65303	LRRC44
236282_at	0.000452815	0.00734195	-1.65487	---
218191_s_at	0.00263947	0.0211914	-1.65544	LMBRD1
203476_at	0.000150712	0.0038778	-1.65709	TPBG
232194_at	0.000251045	0.00517106	-1.65754	METTL4
240126_x_at	0.00223067	0.0192193	-1.65761	AMZ2
224494_x_at	0.00482138	0.0311843	-1.65879	DHRS10
224638_at	6.8924e-05	0.00255882	-1.65893	UNQ1887
218205_s_at	0.000544395	0.00823116	-1.65908	MKNK2
220251_at	0.00653166	0.0375911	-1.6597	C1orf107
229338_at	0.00665144	0.0380222	-1.66037	---
210357_s_at	0.00435369	0.0291676	-1.66051	SMOX
224497_x_at	0.00174667	0.0164138	-1.6617	DHRS10
206351_s_at	0.00420745	0.0285809	-1.66212	PEX10
202336_s_at	1.45866e-05	0.00109973	-1.66268	PAM
219865_at	8.6289e-05	0.002855	-1.66301	HSPC157
204019_s_at	0.00213493	0.0187235	-1.66313	SH3YL1
215388_s_at	0.000147863	0.00385045	-1.6641	CFH /// CFHR1
228084_at	0.00554552	0.0339851	-1.66516	CASP6
226989_at	0.000225414	0.00486896	-1.66534	RGMB
218948_at	0.00463145	0.0303346	-1.66556	QRSL1
219851_at	0.00503764	0.0320568	-1.6656	ZNF613
228713_s_at	3.98256e-05	0.00185615	-1.66579	DHRS10
228836_at	1.66921e-05	0.00117853	-1.66599	SLC25A35
209591_s_at	0.00407529	0.0279508	-1.66617	BMP7
224301_x_at	0.00810339	0.0431567	-1.66631	H2AFJ
225228_at	0.000135687	0.00367454	-1.6679	TMEM77
231828_at	0.00246916	0.0204596	-1.66805	LOC253039
229267_at	3.41097e-05	0.00172167	-1.66815	---
211684_s_at	0.000827803	0.0103795	-1.66842	DYNC1I2
217988_at	0.00089463	0.0109173	-1.66845	CCNB1IP1
226639_at	0.000957505	0.0114145	-1.66975	SFT2D3
235423_at	0.00882368	0.0454024	-1.66993	---
200670_at	0.00806818	0.0430762	-1.67023	XBP1
1558256_at	0.000394045	0.00673482	-1.67047	LOC148189
208873_s_at	0.000239813	0.00502365	-1.67097	REEP5
223888_s_at	0.00447917	0.029698	-1.67102	LARS
218437_s_at	0.00346698	0.0253138	-1.67103	LZTFL1
223104_at	7.32274e-05	0.00263673	-1.67142	JAGN1
1558111_at	0.000258122	0.00525615	-1.67217	MBNL1
200659_s_at	0.00575192	0.0348895	-1.67299	PHB
226157_at	0.00023996	0.00502365	-1.67323	TFDP2
229444_at	0.000659305	0.00913058	-1.67367	---
213463_s_at	0.00634795	0.036982	-1.67422	KIAA0974
242470_at	0.00432497	0.0290316	-1.6753	EID-3
221476_s_at	8.81118e-05	0.00287917	-1.67543	RPL15
238184_at	0.00509108	0.0322155	-1.67583	---
213320_at	0.000308385	0.00578909	-1.67659	PRMT3
1561969_at	0.00157723	0.0154423	-1.67663	ZPLD1
235333_at	0.000401295	0.00679509	-1.67688	B4GALT6
226179_at	0.00713523	0.0397439	-1.67689	LOC653778
212660_at	0.000120171	0.00339382	-1.67694	PHF15
225976_at	0.00132955	0.0139624	-1.67723	BTF3L4
212547_at	0.00085598	0.0105873	-1.67751	FLJ35348
201344_at	0.00106763	0.0122473	-1.6778	UBE2D2
218850_s_at	0.00387219	0.02719	-1.67807	LIMD1
209409_at	0.00379283	0.0268404	-1.6785	GRB10
211942_x_at	0.000132893	0.00361539	-1.67852	RPL13A /// LOC283340 /// RP11-365K22.1 /// LOC642209 /// LOC644511
228627_at	0.000953298	0.0113758	-1.67876	TLK2
230296_at	0.000231683	0.00494471	-1.6788	C16orf52
222691_at	0.00156149	0.01537	-1.67881	SLC35B3
203499_at	0.000554262	0.00828529	-1.67893	EPHA2
213702_x_at	0.000496539	0.00774451	-1.67919	ASAH1
212985_at	0.00339436	0.0250309	-1.67987	---
1556582_at	0.000839875	0.0104802	-1.67993	---
229874_x_at	0.00306346	0.0234117	-1.67995	---
210155_at	0.0040862	0.0280003	-1.68014	MYOC
209967_s_at	0.000789852	0.0101188	-1.68064	CREM
209275_s_at	0.00544641	0.0336034	-1.68113	CLN3
210512_s_at	0.00163563	0.0158148	-1.68141	VEGF
231877_at	0.0091756	0.0467812	-1.68151	RG9MTD2
236372_at	0.00786086	0.0424211	-1.68168	---
203973_s_at	0.000381598	0.00661914	-1.68203	CEBPD
228460_at	0.00124978	0.0135134	-1.68214	ZNF319
234979_at	0.00230659	0.019669	-1.68224	LOC144233
226796_at	0.00249419	0.020588	-1.68378	LOC116236
201738_at	4.89523e-05	0.00210761	-1.68442	EIF1B
222099_s_at	0.000372325	0.00653304	-1.68505	LSM14A
209536_s_at	0.000664182	0.00916602	-1.68568	EHD4
221031_s_at	0.000259156	0.00527251	-1.68609	APOLD1
229296_at	0.0010586	0.0121849	-1.68619	---
212863_x_at	0.00199136	0.0178901	-1.68626	CTBP1
227504_s_at	0.00958062	0.0481645	-1.68747	KIAA1276
228282_at	0.000152355	0.00388768	-1.68796	MGC33302
235745_at	0.00960906	0.0482651	-1.6892	ERN1
240121_x_at	0.00146695	0.0148276	-1.68997	LOC388526
201668_x_at	0.00265139	0.0212568	-1.69117	MARCKS
203501_at	0.00320474	0.0241353	-1.6914	PGCP
228707_at	0.00391644	0.0273586	-1.69308	CLDN23
211535_s_at	5.68771e-05	0.002283	-1.69342	FGFR1
1569029_at	0.00141848	0.0144748	-1.69562	---
228029_at	0.00841098	0.0440958	-1.69594	ZNF721
222184_at	0.00106954	0.0122574	-1.69663	---
217499_x_at	3.09523e-05	0.00161736	-1.69792	OR7E37P
211352_s_at	0.00592107	0.0354085	-1.69816	NCOA3
227936_at	0.000341713	0.00616929	-1.69887	TMEM68
214120_at	0.00239862	0.0201284	-1.69895	RFPL1S
205880_at	0.000138258	0.00371105	-1.69917	PRKD1
218584_at	0.000815626	0.0102976	-1.69937	FLJ21127
209782_s_at	0.0096872	0.0484933	-1.70032	DBP
61874_at	0.0010122	0.0118405	-1.70097	C9orf7
205264_at	0.000414887	0.00694593	-1.70175	CD3EAP
225486_at	0.00128166	0.0136959	-1.70203	ARID2
218319_at	6.79511e-05	0.00253859	-1.70245	PELI1
1554523_a_at	0.00871841	0.0451094	-1.70294	CNNM2
244741_s_at	0.000631334	0.00890966	-1.70306	---
227887_at	0.000404507	0.00681542	-1.70371	LOC400236
218628_at	0.00217759	0.0189296	-1.70381	CCDC53
218763_at	0.00149578	0.0149724	-1.70531	STX18
236752_at	0.000844053	0.0105055	-1.70532	PKP4
218326_s_at	0.000918077	0.0111063	-1.70606	LGR4
222453_at	0.00123132	0.0133626	-1.70643	CYBRD1
213224_s_at	0.00898738	0.046079	-1.70655	LOC92482
217915_s_at	0.000523346	0.00800522	-1.70816	C15orf15
206106_at	0.00496749	0.0317594	-1.70845	MAPK12
226490_at	0.00418103	0.0284528	-1.70884	NHSL1
213645_at	0.00236019	0.0199185	-1.70989	ENOSF1
236170_x_at	0.00656614	0.037722	-1.71004	HERPUD2
227238_at	4.78286e-05	0.00207429	-1.71064	MUC15
235473_at	0.00421848	0.0286256	-1.7107	MED6
223034_s_at	1.93201e-05	0.00128025	-1.7107	C1orf43
205283_at	0.000285826	0.00557161	-1.71212	FCMD
220390_at	0.00140763	0.0143998	-1.71299	AGBL2
227525_at	0.000293975	0.00564238	-1.713	GLCCI1
230433_at	0.00675597	0.0383793	-1.71347	---
231031_at	0.00841834	0.0441149	-1.71374	---
228693_at	0.00495577	0.0317412	-1.71514	CCDC50
228354_at	0.00241765	0.0201809	-1.71532	C10orf83
204319_s_at	0.000789062	0.0101188	-1.71541	RGS10
226922_at	5.45511e-05	0.00223123	-1.71702	RANBP2
229089_at	0.00125818	0.0135398	-1.71863	ZNF509
207700_s_at	0.00518876	0.0326176	-1.71897	NCOA3
218373_at	0.000158704	0.00394908	-1.71917	FTS
228152_s_at	0.00817998	0.0433737	-1.72015	FLJ31033
219142_at	0.00147919	0.0148755	-1.7203	RASL11B
227458_at	0.00203429	0.0181357	-1.72076	---
209005_at	3.48462e-05	0.001744	-1.72099	FBXL5
211956_s_at	0.00523301	0.0327208	-1.7215	EIF1
223468_s_at	0.00077666	0.0100026	-1.72152	RGMA
228070_at	0.00626892	0.0367301	-1.72194	---
201124_at	0.000417599	0.00697164	-1.72228	ITGB5
223129_x_at	0.00644046	0.0372742	-1.72228	MYLIP
207256_at	0.000982402	0.0116121	-1.72335	MBL2
208682_s_at	0.00116483	0.0129977	-1.72362	MAGED2
202996_at	0.0021412	0.018734	-1.72406	POLD4
229132_at	0.000779867	0.0100384	-1.72419	MINA
208415_x_at	0.000865143	0.0106599	-1.72478	ING1
209706_at	0.00272793	0.0216188	-1.72487	NKX3-1
1555461_at	0.00401991	0.0277904	-1.72515	---
230598_at	0.00230459	0.019669	-1.72534	---
225230_at	6.01292e-06	0.00067926	-1.72543	TMEM77
1554609_at	0.00121424	0.0132809	-1.72544	MGC12965
214260_at	0.00169298	0.0161231	-1.72559	COPS8
215022_x_at	0.00670736	0.0382221	-1.72598	ZNF33B
203695_s_at	0.000668168	0.00921031	-1.72642	DFNA5
200731_s_at	0.000129786	0.00355943	-1.72685	PTP4A1
219754_at	0.00709291	0.0395482	-1.72699	RBM41
229786_at	0.00160019	0.0155771	-1.72872	---
221586_s_at	0.000601157	0.00864318	-1.72931	E2F5
235164_at	0.00701315	0.0392908	-1.73093	ZNF25
240069_at	0.00586433	0.0352622	-1.73135	---
1553105_s_at	0.000515009	0.00791806	-1.73184	DSG2
203751_x_at	0.00200765	0.0179739	-1.73287	JUND
242006_at	0.000314357	0.00584825	-1.73344	C6orf152
215492_x_at	0.000806481	0.0102345	-1.73411	PTCRA
214408_s_at	0.00442998	0.0294973	-1.73416	RFPL3S /// RFPL1S
206448_at	0.00205256	0.0181988	-1.73485	ZNF365
225390_s_at	0.000310611	0.0057975	-1.73489	KLF13
200741_s_at	0.00137409	0.0142283	-1.73496	RPS27
229348_at	0.00412768	0.028203	-1.73501	---
226912_at	0.00431009	0.0289573	-1.73537	ZDHHC23
205232_s_at	0.000555961	0.00829622	-1.73549	PAFAH2
220166_at	0.000400966	0.00679436	-1.73551	CNNM1
221030_s_at	0.00795834	0.0427043	-1.73579	ARHGAP24
219654_at	1.17111e-05	0.00096802	-1.73602	PTPLA
224480_s_at	0.00660961	0.0379095	-1.7371	LPAAT-THETA
224798_s_at	0.00165353	0.015903	-1.73911	C15orf17
203392_s_at	0.00111909	0.012636	-1.73937	CTBP1
226240_at	6.29398e-05	0.00243179	-1.73975	MGC21874
216241_s_at	0.00340239	0.0250512	-1.74084	TCEA1
230604_at	0.000108664	0.00325245	-1.74178	---
209690_s_at	0.00803616	0.0429418	-1.74224	DOK4
229544_at	0.00078073	0.0100441	-1.74242	---
226713_at	0.00466262	0.0304882	-1.7426	CCDC50
212569_at	0.000554811	0.00828827	-1.74295	SMCHD1
219834_at	0.000973225	0.0115381	-1.74343	ALS2CR8
206953_s_at	0.000951667	0.0113642	-1.74379	LPHN2
224060_s_at	0.00519039	0.0326176	-1.74466	DPH5
204805_s_at	0.00644816	0.0373097	-1.74497	H1FX
222787_s_at	0.00879248	0.0453247	-1.74587	TMEM106B
230063_at	0.00157368	0.0154266	-1.74624	ZNF264
200651_at	1.64549e-05	0.00117225	-1.74637	GNB2L1
216247_at	0.00695723	0.0390642	-1.7464	LOC440992
207630_s_at	0.00081997	0.0103249	-1.74697	CREM
1556876_s_at	0.00606521	0.0359712	-1.74912	TPTEps1
232007_at	0.00112647	0.012696	-1.75027	AGPAT5
223299_at	0.00946452	0.0478124	-1.75094	SEC11L3
228249_at	0.000226439	0.00487019	-1.75102	C11orf74
209054_s_at	0.00110154	0.0124853	-1.75164	WHSC1
212096_s_at	0.000192761	0.00438014	-1.75192	MTUS1
209355_s_at	0.000591919	0.00858814	-1.75215	PPAP2B
200026_at	0.00247606	0.0204999	-1.7528	RPL34 /// LOC342994 /// LOC651249
210094_s_at	0.00496396	0.0317594	-1.75307	PARD3
214744_s_at	0.00488502	0.0314791	-1.75337	RPL23
228950_s_at	0.00688439	0.0387562	-1.75368	GPR177
212079_s_at	0.00445048	0.0296071	-1.75387	MLL
218438_s_at	0.000600326	0.00863647	-1.75394	MED28
1559881_s_at	0.00132457	0.0139342	-1.75458	ZNF12
204268_at	9.0464e-05	0.00291983	-1.75545	S100A2
210288_at	0.00202865	0.0180992	-1.75566	KLRG1
201195_s_at	0.00445699	0.0296254	-1.75596	SLC7A5
218394_at	0.000502061	0.00777949	-1.75669	ROGDI
206945_at	0.00308631	0.0235566	-1.75709	LCT
241374_at	0.00638912	0.0371311	-1.7571	---
201984_s_at	0.00199974	0.017927	-1.75817	EGFR
235274_at	0.00187919	0.0172163	-1.75874	---
201398_s_at	0.00860916	0.0447492	-1.7593	TRAM1
215185_at	0.00792236	0.0425906	-1.75936	---
201951_at	4.8034e-05	0.00207561	-1.75965	ALCAM
220298_s_at	0.00243119	0.0202582	-1.76099	SPATA6
226104_at	0.000518221	0.00795198	-1.76137	RNF170
218518_at	0.000124285	0.0034728	-1.76139	C5orf5
224936_at	0.00591346	0.0353809	-1.76178	EIF2S3
1558105_a_at	0.000103677	0.00317973	-1.76191	---
228568_at	0.00238967	0.0200744	-1.76264	Gcom1
213392_at	0.0013583	0.0141263	-1.76364	IQCK
226016_at	1.74827e-05	0.00120565	-1.76379	CD47
213980_s_at	0.000153538	0.00389263	-1.76429	CTBP1
224571_at	0.000708778	0.00950673	-1.76441	IRF2BP2
229969_at	0.00110251	0.0124904	-1.76484	---
1555419_a_at	0.00679925	0.0385513	-1.76497	ASAH1
229429_x_at	0.00123005	0.0133549	-1.76655	FAM91A2
219757_s_at	0.000102598	0.00315685	-1.76784	C14orf101
201813_s_at	6.43951e-05	0.00246032	-1.76841	TBC1D5
219590_x_at	0.00281523	0.0220779	-1.7693	DPH5
228771_at	0.00588709	0.0353066	-1.76989	ADRBK2
222897_s_at	0.00504529	0.0320883	-1.77025	ZFP64
225065_x_at	0.000147355	0.00384565	-1.77087	C17orf45
223136_at	0.00131722	0.0139129	-1.77125	AIG1
225527_at	0.00158951	0.0155241	-1.77138	CEBPG
227421_at	5.85356e-05	0.00232603	-1.77141	C21orf57
243539_at	0.00272296	0.0216188	-1.77206	KIAA1841
225524_at	0.00950148	0.0479175	-1.77344	ANTXR2
1558236_at	0.0048565	0.0313584	-1.77421	---
224664_at	4.02337e-06	0.000548956	-1.77422	C10orf104
208151_x_at	0.0017566	0.0164711	-1.7746	DDX17
221621_at	0.00147066	0.0148525	-1.77481	C17orf86
231872_at	0.00597677	0.0356248	-1.77491	LRRCC1
220717_at	0.00654281	0.037637	-1.77575	ADAMTS20
236922_at	0.00136371	0.0141649	-1.77631	---
204088_at	0.00153425	0.0152098	-1.77681	P2RX4
204838_s_at	0.00182616	0.0168897	-1.77723	MLH3
221706_s_at	0.000440945	0.00722413	-1.77767	MDS032
224755_at	6.99078e-05	0.00257263	-1.77809	---
226185_at	0.000646519	0.00901138	-1.77922	CDS1
230802_at	0.00422774	0.0286393	-1.7794	---
1559921_at	0.00777355	0.0421032	-1.78072	PECAM1
1564359_a_at	0.000296798	0.00566446	-1.78116	LOC339260
[truncated: 1,128 more rows]
