# Supplementary material for: Integrated analysis of DNA methylation and gene expression reveals specific signaling pathways associated with platinum resistance in ovarian cancer
Source: BMC Med Genomics. 2009 Jun 8;2:34. doi: 10.1186/1755-8794-2-34 (PMC2712480; doi:10.1186/1755-8794-2-34)
Supplement: Additional file 4 — Functional clustering analysis of all 1036 genes upregulated in Round5. The table shows the functional annotation clustering analysis results of the upregulated genes in Round5 by DAVID. Functional annotation groups with geometric p-value less than 0.05 are listed. Each functional group contains related annotation terms that represent similar biological functions. [file 1755-8794-2-34-S4.xls]

## Sheet: functional_clustering_upreg
Functional clustering analysis of all 1037 genes upregulated in Round5
High classification stringency (Kappa similarity term overlap > 3 and threshold of 0.85; classification multiple linkage threshold of 0.5)
Functional Group	Median significance/GO term	Geometric p-value/ Number of observed genes in input list
Functional Group 1	Median: 1.705293915808138E-55	Geo: 1.729634688130255E-55
GOTERM_CC_ALL	GO:0043231~intracellular membrane-bound organelle	743
GOTERM_CC_ALL	GO:0043227~membrane-bound organelle	743
GOTERM_CC_ALL	GO:0043229~intracellular organelle	814
GOTERM_CC_ALL	GO:0043226~organelle	814
Functional Group 2	Median: 9.497602156213716E-20	Geo: 9.444439591500194E-20
GOTERM_BP_ALL	GO:0000279~M phase	72
GOTERM_BP_ALL	GO:0000087~M phase of mitotic cell cycle	61
GOTERM_BP_ALL	GO:0022403~cell cycle phase	78
GOTERM_BP_ALL	GO:0007067~mitosis	60
GOTERM_BP_ALL	GO:0000278~mitotic cell cycle	70
Functional Group 3	Median: 2.697638497657422E-18	Geo: 5.986451523452179E-18
GOTERM_BP_ALL	GO:0044237~cellular metabolic process	710
GOTERM_BP_ALL	GO:0008152~metabolic process	770
GOTERM_BP_ALL	GO:0044238~primary metabolic process	707
Functional Group 4	Median: 2.165615107488458E-12	Geo: 4.5088303936082567E-13
GOTERM_BP_ALL	GO:0006974~response to DNA damage stimulus	66
GOTERM_BP_ALL	GO:0009719~response to endogenous stimulus	70
GOTERM_BP_ALL	GO:0006281~DNA repair	53
Functional Group 5	Median: 3.0373793385816886E-12	Geo: 3.697367970321179E-12
GOTERM_CC_ALL	GO:0031967~organelle envelope	86
GOTERM_CC_ALL	GO:0031975~envelope	86
GOTERM_CC_ALL	GO:0005740~mitochondrial envelope	66
Functional Group 6	Median: 6.697037185939664E-12	Geo: 6.543453043914313E-12
GOTERM_CC_ALL	GO:0019866~organelle inner membrane	58
GOTERM_CC_ALL	GO:0031966~mitochondrial membrane	64
GOTERM_CC_ALL	GO:0005740~mitochondrial envelope	66
GOTERM_CC_ALL	GO:0005743~mitochondrial inner membrane	54
Functional Group 7	Median: 8.592956169753214E-10	Geo: 6.984340349989798E-10
GOTERM_MF_ALL	GO:0000166~nucleotide binding	235
SP_PIR_KEYWORDS	nucleotide-binding	166
SP_PIR_KEYWORDS	atp-binding	137
GOTERM_MF_ALL	GO:0030554~adenyl nucleotide binding	172
GOTERM_MF_ALL	GO:0017076~purine nucleotide binding	200
GOTERM_MF_ALL	GO:0032559~adenyl ribonucleotide binding	160
GOTERM_MF_ALL	GO:0005524~ATP binding	158
GOTERM_MF_ALL	GO:0032553~ribonucleotide binding	187
GOTERM_MF_ALL	GO:0032555~purine ribonucleotide binding	187
Functional Group 8	Median: 3.4780496994284024E-9	Geo: 4.824435231202147E-9
GOTERM_BP_ALL	GO:0016126~sterol biosynthetic process	17
SP_PIR_KEYWORDS	sterol biosynthesis	14
SP_PIR_KEYWORDS	steroid biosynthesis	16
GOTERM_BP_ALL	GO:0006695~cholesterol biosynthetic process	14
SP_PIR_KEYWORDS	cholesterol biosynthesis	12
GOTERM_BP_ALL	GO:0006694~steroid biosynthetic process	21
Functional Group 9	Median: 1.0369905842678413E-8	Geo: 1.0572904551021571E-8
GOTERM_MF_ALL	GO:0017111~nucleoside-triphosphatase activity	82
GOTERM_MF_ALL	GO:0016462~pyrophosphatase activity	84
GOTERM_MF_ALL	GO:0016818~hydrolase activity, acting on acid anhydrides, in phosphorus-containing anhydrides	84
GOTERM_MF_ALL	GO:0016817~hydrolase activity, acting on acid anhydrides	84
Functional Group 10	Median: 5.292473149502075E-8	Geo: 6.464210502103945E-8
GOTERM_BP_ALL	GO:0006084~acetyl-CoA metabolic process	17
SP_PIR_KEYWORDS	Tricarboxylic acid cycle	12
KEGG_PATHWAY	hsa00020:Citrate cycle (TCA cycle)	16
GOTERM_BP_ALL	GO:0006099~tricarboxylic acid cycle	14
GOTERM_BP_ALL	GO:0046356~acetyl-CoA catabolic process	14
GOTERM_BP_ALL	GO:0045333~cellular respiration	17
GOTERM_BP_ALL	GO:0009109~coenzyme catabolic process	14
GOTERM_BP_ALL	GO:0009060~aerobic respiration	15
GOTERM_BP_ALL	GO:0051187~cofactor catabolic process	14
Functional Group 11	Median: 7.802523248215472E-8	Geo: 1.6728162813579625E-7
GOTERM_BP_ALL	GO:0008380~RNA splicing	41
SP_PIR_KEYWORDS	mrna splicing	34
SP_PIR_KEYWORDS	mrna processing	39
GOTERM_BP_ALL	GO:0006397~mRNA processing	42
GOTERM_BP_ALL	GO:0016071~mRNA metabolic process	47
Functional Group 12	Median: 6.238658267223698E-7	Geo: 4.4024428994158583E-7
GOTERM_BP_ALL	GO:0051641~cellular localization	105
GOTERM_BP_ALL	GO:0051649~establishment of cellular localization	101
GOTERM_BP_ALL	GO:0046907~intracellular transport	86
Functional Group 13	Median: 3.507519477412712E-6	Geo: 3.155642855453405E-6
GOTERM_BP_ALL	GO:0006007~glucose catabolic process	20
GOTERM_BP_ALL	GO:0006006~glucose metabolic process	26
SP_PIR_KEYWORDS	glycolysis	15
GOTERM_BP_ALL	GO:0019320~hexose catabolic process	20
GOTERM_BP_ALL	GO:0006096~glycolysis	17
GOTERM_BP_ALL	GO:0046365~monosaccharide catabolic process	20
GOTERM_BP_ALL	GO:0046164~alcohol catabolic process	20
GOTERM_BP_ALL	GO:0044275~cellular carbohydrate catabolic process	22
GOTERM_BP_ALL	GO:0016052~carbohydrate catabolic process	22
Functional Group 14	Median: 1.1704377045864306E-5	Geo: 8.076884607243163E-6
GOTERM_CC_ALL	GO:0005746~mitochondrial respiratory chain	20
GOTERM_CC_ALL	GO:0045271~respiratory chain complex I	14
GOTERM_CC_ALL	GO:0030964~NADH dehydrogenase complex (quinone)	14
GOTERM_CC_ALL	GO:0005747~mitochondrial respiratory chain complex I	14
GOTERM_BP_ALL	GO:0042773~ATP synthesis coupled electron transport	17
GOTERM_BP_ALL	GO:0042775~organelle ATP synthesis coupled electron transport	16
GOTERM_BP_ALL	GO:0006120~mitochondrial electron transport, NADH to ubiquinone	14
GOTERM_MF_ALL	GO:0016655~oxidoreductase activity, acting on NADH or NADPH, quinone or similar compound as acceptor	16
GOTERM_MF_ALL	GO:0050136~NADH dehydrogenase (quinone) activity	15
GOTERM_MF_ALL	GO:0003954~NADH dehydrogenase activity	15
GOTERM_MF_ALL	GO:0008137~NADH dehydrogenase (ubiquinone) activity	15
SP_PIR_KEYWORDS	ubiquinone	15
Functional Group 15	Median: 2.6677819106258422E-5	Geo: 8.113031134315293E-6
GOTERM_BP_ALL	GO:0006006~glucose metabolic process	26
GOTERM_BP_ALL	GO:0019318~hexose metabolic process	28
GOTERM_BP_ALL	GO:0005996~monosaccharide metabolic process	28
Functional Group 16	Median: 8.543304391390582E-5	Geo: 1.051534242860627E-4
SMART	SM00360:RRM	31
INTERPRO	IPR000504:RNA recognition motif, RNP-1	30
INTERPRO	IPR012677:Nucleotide-binding, alpha-beta plait	29
Functional Group 17	Median: 1.5214569280328305E-4	Geo: 1.0778313819925695E-4
UP_SEQ_FEATURE	domain:MCM	6
SMART	SM00350:MCM	6
INTERPRO	IPR001208:MCM	6
Functional Group 18	Median: 2.47306390960771E-4	Geo: 2.3331582093606153E-4
GOTERM_CC_ALL	GO:0005663~DNA replication factor C complex	6
GOTERM_MF_ALL	GO:0033170~DNA-protein loading ATPase activity	5
GOTERM_MF_ALL	GO:0003689~DNA clamp loader activity	5
PIR_SUPERFAMILY	PIRSF004274:phage T4 DNA polymerase accessory protein 44	4
Functional Group 19	Median: 9.023676494790398E-4	Geo: 8.199136717072298E-4
GOTERM_BP_ALL	GO:0009141~nucleoside triphosphate metabolic process	17
GOTERM_BP_ALL	GO:0009199~ribonucleoside triphosphate metabolic process	16
GOTERM_BP_ALL	GO:0006163~purine nucleotide metabolic process	18
GOTERM_BP_ALL	GO:0009259~ribonucleotide metabolic process	18
GOTERM_BP_ALL	GO:0009150~purine ribonucleotide metabolic process	17
GOTERM_BP_ALL	GO:0009205~purine ribonucleoside triphosphate metabolic process	15
GOTERM_BP_ALL	GO:0009144~purine nucleoside triphosphate metabolic process	15
GOTERM_BP_ALL	GO:0046034~ATP metabolic process	12
Functional Group 20	Median: 0.0011399010174250389	Geo: 9.405328719535705E-4
GOTERM_MF_ALL	GO:0004298~threonine endopeptidase activity	8
INTERPRO	IPR001353:20S proteasome, A and B subunits	8
GOTERM_CC_ALL	GO:0005839~proteasome core complex (sensu Eukaryota)	8
INTERPRO	IPR000243:Peptidase T1A, proteasome beta-subunit	6
SP_PIR_KEYWORDS	Threonine protease	8
Functional Group 21	Median: 0.0017563202233555663	Geo: 0.0017513944251500715
GOTERM_BP_ALL	GO:0050789~regulation of biological process	378
GOTERM_BP_ALL	GO:0065007~biological regulation	410
GOTERM_BP_ALL	GO:0050794~regulation of cellular process	349
Functional Group 22	Median: 0.0010372890878208984	Geo: 0.002836347560926678
GOTERM_MF_ALL	GO:0016895~exodeoxyribonuclease activity, producing 5'-phosphomonoesters	5
GOTERM_MF_ALL	GO:0004529~exodeoxyribonuclease activity	5
GOTERM_MF_ALL	GO:0016796~exonuclease activity, active with either ribo- or deoxyribonucleic acids and producing 5'-phosphomonoesters	6
Functional Group 23	Median: 0.005525596160339982	Geo: 0.003961927390455598
GOTERM_CC_ALL	GO:0005862~muscle thin filament tropomyosin	4
PIR_SUPERFAMILY	PIRSF002327:tropomyosin	4
GOTERM_CC_ALL	GO:0005865~striated muscle thin filament	5
INTERPRO	IPR000533:Tropomyosin	4
Functional Group 24	Median: 0.003950795787317311	Geo: 0.004714801151299724
GOTERM_CC_ALL	GO:0005777~peroxisome	15
GOTERM_CC_ALL	GO:0042579~microbody	15
SP_PIR_KEYWORDS	peroxisome	13
Functional Group 25	Median: 0.008900412855042016	Geo: 0.004752253021764319
SP_PIR_KEYWORDS	4Fe-4S	8
GOTERM_MF_ALL	GO:0051539~4 iron, 4 sulfur cluster binding	8
SP_PIR_KEYWORDS	iron-sulfur	8
GOTERM_MF_ALL	GO:0051540~metal cluster binding	9
GOTERM_MF_ALL	GO:0051536~iron-sulfur cluster binding	9
Functional Group 26	Median: 0.005723643458390796	Geo: 0.005130690970642032
GOTERM_CC_ALL	GO:0005789~endoplasmic reticulum membrane	46
GOTERM_CC_ALL	GO:0042175~nuclear envelope-endoplasmic reticulum network	46
GOTERM_CC_ALL	GO:0044432~endoplasmic reticulum part	50
Functional Group 27	Median: 0.005511441105279966	Geo: 0.005949411265857102
GOTERM_BP_ALL	GO:0007126~meiosis	12
GOTERM_BP_ALL	GO:0051327~M phase of meiotic cell cycle	12
GOTERM_BP_ALL	GO:0051321~meiotic cell cycle	12
Functional Group 28	Median: 0.0049411525208576685	Geo: 0.007479742741320771
GOTERM_BP_ALL	GO:0032508~DNA duplex unwinding	6
GOTERM_BP_ALL	GO:0032392~DNA geometric change	6
GOTERM_BP_ALL	GO:0006268~DNA unwinding during replication	5
Functional Group 29	Median: 0.005732802212060797	Geo: 0.00948747872368059
GOTERM_CC_ALL	GO:0005798~Golgi-associated vesicle	13
GOTERM_CC_ALL	GO:0030117~membrane coat	13
GOTERM_CC_ALL	GO:0048475~coated membrane	13
GOTERM_CC_ALL	GO:0030120~vesicle coat	11
GOTERM_CC_ALL	GO:0030662~coated vesicle membrane	11
GOTERM_CC_ALL	GO:0044433~cytoplasmic vesicle part	15
GOTERM_CC_ALL	GO:0030659~cytoplasmic vesicle membrane	14
GOTERM_CC_ALL	GO:0012506~vesicle membrane	15
GOTERM_CC_ALL	GO:0030135~coated vesicle	14
Functional Group 30	Median: 0.0057313262897852385	Geo: 0.00953814390019625
GOTERM_BP_ALL	GO:0031576~G2/M transition checkpoint	4
GOTERM_BP_ALL	GO:0031572~G2/M transition DNA damage checkpoint	4
GOTERM_BP_ALL	GO:0007095~mitotic cell cycle G2/M transition DNA damage checkpoint	3
Functional Group 31	Median: 0.010230353591280982	Geo: 0.009696687520606392
UP_SEQ_FEATURE	repeat:WD 2	23
UP_SEQ_FEATURE	repeat:WD 1	23
SMART	SM00320:WD40	29
UP_SEQ_FEATURE	repeat:WD 3	22
UP_SEQ_FEATURE	repeat:WD 4	21
INTERPRO	IPR001680:WD40 repeat	29
UP_SEQ_FEATURE	repeat:WD 5	20
SP_PIR_KEYWORDS	wd repeat	28
UP_SEQ_FEATURE	repeat:WD 6	16
Functional Group 32	Median: 0.014224488207946629	Geo: 0.010423287248908092
GOTERM_BP_ALL	GO:0033036~macromolecule localization	81
GOTERM_BP_ALL	GO:0015031~protein transport	65
GOTERM_BP_ALL	GO:0008104~protein localization	72
GOTERM_BP_ALL	GO:0045184~establishment of protein localization	67
Functional Group 33	Median: 0.013845868134527352	Geo: 0.013845868134527362
GOTERM_BP_ALL	GO:0051653~spindle localization	3
GOTERM_BP_ALL	GO:0040001~establishment of mitotic spindle localization	3
GOTERM_BP_ALL	GO:0051293~establishment of spindle localization	3
Functional Group 34	Median: 0.013651203105107469	Geo: 0.013966378468224301
GOTERM_BP_ALL	GO:0006511~ubiquitin-dependent protein catabolic process	23
GOTERM_BP_ALL	GO:0019941~modification-dependent protein catabolic process	23
GOTERM_BP_ALL	GO:0043632~modification-dependent macromolecule catabolic process	23
GOTERM_BP_ALL	GO:0051603~proteolysis involved in cellular protein catabolic process	23
GOTERM_BP_ALL	GO:0044257~cellular protein catabolic process	23
GOTERM_BP_ALL	GO:0030163~protein catabolic process	28
Functional Group 35	Median: 0.030381423087799175	Geo: 0.016030939302361845
INTERPRO	IPR004367:Cyclin, C-terminal	6
PIR_SUPERFAMILY	PIRSF001771:cyclin, A/B/D/E types	5
INTERPRO	IPR014400:Cyclin, A/B/D/E	5
INTERPRO	IPR013763:Cyclin-related	7
SMART	SM00385:CYCLIN	7
INTERPRO	IPR006670:Cyclin	7
INTERPRO	IPR006671:Cyclin, N-terminal	6
SP_PIR_KEYWORDS	cyclin	9
Functional Group 36	Median: 0.01725398649006095	Geo: 0.016032414024460942
GOTERM_BP_ALL	GO:0043549~regulation of kinase activity	27
GOTERM_BP_ALL	GO:0051338~regulation of transferase activity	27
GOTERM_BP_ALL	GO:0045859~regulation of protein kinase activity	26
Functional Group 37	Median: 0.017110485942730992	Geo: 0.016493131975320784
SMART	SM00490:HELICc	15
INTERPRO	IPR001650:DNA/RNA helicase, C-terminal	15
SP_PIR_KEYWORDS	helicase	17
SMART	SM00487:DEXDc	14
INTERPRO	IPR014021:Helicase, superfamily 1 and 2, ATP-binding	14
INTERPRO	IPR014001:DEAD-like helicase, N-terminal	13
Functional Group 38	Median: 0.015075461108207384	Geo: 0.017519701986684986
GOTERM_BP_ALL	GO:0009201~ribonucleoside triphosphate biosynthetic process	12
GOTERM_BP_ALL	GO:0009142~nucleoside triphosphate biosynthetic process	12
GOTERM_BP_ALL	GO:0006164~purine nucleotide biosynthetic process	14
GOTERM_BP_ALL	GO:0009260~ribonucleotide biosynthetic process	14
GOTERM_BP_ALL	GO:0009152~purine ribonucleotide biosynthetic process	13
GOTERM_BP_ALL	GO:0009145~purine nucleoside triphosphate biosynthetic process	11
GOTERM_BP_ALL	GO:0009206~purine ribonucleoside triphosphate biosynthetic process	11
GOTERM_BP_ALL	GO:0009165~nucleotide biosynthetic process	19
Functional Group 39	Median: 0.017060713586098265	Geo: 0.0189619997099182
SP_PIR_KEYWORDS	mrna transport	11
GOTERM_BP_ALL	GO:0050658~RNA transport	13
GOTERM_BP_ALL	GO:0050657~nucleic acid transport	13
GOTERM_BP_ALL	GO:0051236~establishment of RNA localization	13
GOTERM_BP_ALL	GO:0006403~RNA localization	13
GOTERM_BP_ALL	GO:0051028~mRNA transport	12
GOTERM_BP_ALL	GO:0015931~nucleobase, nucleoside, nucleotide and nucleic acid transport	13
Functional Group 40	Median: 0.01041356694720247	Geo: 0.021750918602267372
GOTERM_BP_ALL	GO:0048278~vesicle docking	7
GOTERM_BP_ALL	GO:0022406~membrane docking	7
GOTERM_BP_ALL	GO:0006904~vesicle docking during exocytosis	6
GOTERM_BP_ALL	GO:0006887~exocytosis	8
Functional Group 41	Median: 0.02491235091489479	Geo: 0.023133834892914013
UP_SEQ_FEATURE	domain:ADF-H	4
SMART	SM00102:ADF	4
INTERPRO	IPR002108:Actin-binding, cofilin/tropomyosin type	4
Functional Group 42	Median: 0.021313245454874417	Geo: 0.02443016538410475
GOTERM_BP_ALL	GO:0019748~secondary metabolic process	9
GOTERM_BP_ALL	GO:0046148~pigment biosynthetic process	7
GOTERM_BP_ALL	GO:0042440~pigment metabolic process	7
Functional Group 43	Median: 0.021333539540255964	Geo: 0.028997815882969943
SMART	SM00129:KISc	8
INTERPRO	IPR001752:Kinesin, motor region	8
UP_SEQ_FEATURE	domain:Kinesin-motor	7
GOTERM_MF_ALL	GO:0003777~microtubule motor activity	10
Functional Group 44	Median: 0.0226502295565187	Geo: 0.02908028612595798
GOTERM_BP_ALL	GO:0033014~tetrapyrrole biosynthetic process	6
GOTERM_BP_ALL	GO:0006779~porphyrin biosynthetic process	6
GOTERM_BP_ALL	GO:0033013~tetrapyrrole metabolic process	6
GOTERM_BP_ALL	GO:0006778~porphyrin metabolic process	6
KEGG_PATHWAY	hsa00860:Porphyrin and chlorophyll metabolism	5
Functional Group 45	Median: 0.026976821503182917	Geo: 0.031907220695075365
GOTERM_CC_ALL	GO:0030126~COPI vesicle coat	4
GOTERM_CC_ALL	GO:0030663~COPI coated vesicle membrane	4
GOTERM_CC_ALL	GO:0030137~COPI-coated vesicle	4
Functional Group 46	Median: 0.03302879330100502	Geo: 0.03269748313027338
GOTERM_CC_ALL	GO:0005773~vacuole	24
GOTERM_CC_ALL	GO:0000323~lytic vacuole	22
GOTERM_CC_ALL	GO:0005764~lysosome	22
Functional Group 47	Median: 0.04388895050572161	Geo: 0.034645747757420235
INTERPRO	IPR001100:Pyridine nucleotide-disulphide oxidoreductase, class I	5
INTERPRO	IPR004099:Pyridine nucleotide-disulphide oxidoreductase dimerisation region	4
INTERPRO	IPR000815:Mercuric reductase	4
GOTERM_MF_ALL	GO:0016668~oxidoreductase activity, acting on sulfur group of donors, NAD or NADP as acceptor	3
INTERPRO	IPR012999:Pyridine nucleotide-disulphide oxidoreductase, class I, active site	3
INTERPRO	IPR001327:Pyridine nucleotide-disulphide oxidoreductase, NAD-binding region	4
Functional Group 48	Median: 0.0385066082411857	Geo: 0.0353091816072352
GOTERM_CC_ALL	GO:0044438~microbody part	8
GOTERM_CC_ALL	GO:0044439~peroxisomal part	8
GOTERM_CC_ALL	GO:0031903~microbody membrane	7
GOTERM_CC_ALL	GO:0005778~peroxisomal membrane	7
Functional Group 49	Median: 0.02017635036340399	Geo: 0.03589278496733695
GOTERM_CC_ALL	GO:0030658~transport vesicle membrane	7
GOTERM_CC_ALL	GO:0030660~Golgi-associated vesicle membrane	7
GOTERM_CC_ALL	GO:0030133~transport vesicle	8
Functional Group 50	Median: 0.04167091569560256	Geo: 0.040072452256120036
GOTERM_BP_ALL	GO:0006915~apoptosis	69
GOTERM_BP_ALL	GO:0012501~programmed cell death	69
GOTERM_BP_ALL	GO:0008219~cell death	72
GOTERM_BP_ALL	GO:0016265~death	72
Functional Group 51	Median: 0.0362439431024965	Geo: 0.041379095578648634
GOTERM_BP_ALL	GO:0051271~negative regulation of cell motility	6
GOTERM_BP_ALL	GO:0040013~negative regulation of locomotion	6
GOTERM_BP_ALL	GO:0030336~negative regulation of cell migration	5
Functional Group 52	Median: 0.021106006073316214	Geo: 0.04302149229856902
INTERPRO	IPR001431:Peptidase M16, zinc-binding site	4
INTERPRO	IPR011237:Peptidase M16, core	4
INTERPRO	IPR007863:Peptidase M16, C-terminal	4
INTERPRO	IPR011765:Peptidase M16, N-terminal	3
GOTERM_MF_ALL	GO:0004222~metalloendopeptidase activity	5
Functional Group 53	Median: 0.050481768091118456	Geo: 0.044590874050701286
INTERPRO	IPR001345:Phosphoglycerate/bisphosphoglycerate mutase	4
PIR_SUPERFAMILY	PIRSF001490:cofactor-dependent phosphoglycerate mutase	3
INTERPRO	IPR013078:Phosphoglycerate mutase	4
Functional Group 54	Median: 0.03995680845072885	Geo: 0.04948130780444374
GOTERM_CC_ALL	GO:0005924~cell-substrate adherens junction	7
GOTERM_CC_ALL	GO:0030055~cell-matrix junction	7
GOTERM_CC_ALL	GO:0005925~focal adhesion	6
GOTERM_CC_ALL	GO:0005912~adherens junction	7
