# Supplementary material for: Integrated analysis of DNA methylation and gene expression reveals specific signaling pathways associated with platinum resistance in ovarian cancer
Source: BMC Med Genomics. 2009 Jun 8;2:34. doi: 10.1186/1755-8794-2-34 (PMC2712480; doi:10.1186/1755-8794-2-34)
Supplement: Additional file 5 — Functional clustering analysis of all 1286 genes downregulated in Round5. The table shows the functional annotation clustering analysis results of the downregulated genes in Round5 by DAVID. Functional annotation groups with geometric p-value less than 0.05 are listed. Each functional group contains related annotation terms that represent similar biological functions. [file 1755-8794-2-34-S5.xls]

## Sheet: functional_clustering
Functional clustering analysis of all 1286 genes downregulated in Round5
High classification stringency (Kappa similarity term overlap > 3 and threshold of 0.85; classification multiple linkage threshold of 0.5)
Functional Group	Median significance/GO term	Geometric p-value/ Number of observed genes in input list
Functional Group 1	Median: 5.86776622783263E-8	Geo: 1.011028974104057E-7
GOTERM_BP_ALL	GO:0044238~primary metabolic process	783
GOTERM_BP_ALL	GO:0044237~cellular metabolic process	773
GOTERM_BP_ALL	GO:0043170~macromolecule metabolic process	686
GOTERM_BP_ALL	GO:0008152~metabolic process	829
Functional Group 2	Median: 3.36204530272574E-7	Geo: 2.910453990576043E-7
GOTERM_BP_ALL	GO:0065007~biological regulation	516
GOTERM_BP_ALL	GO:0050794~regulation of cellular process	444
GOTERM_BP_ALL	GO:0050789~regulation of biological process	473
Functional Group 3	Median: 6.835966281956084E-7	Geo: 1.1422241066018949E-6
GOTERM_BP_ALL	GO:0044260~cellular macromolecule metabolic process	366
GOTERM_BP_ALL	GO:0044267~cellular protein metabolic process	359
GOTERM_BP_ALL	GO:0019538~protein metabolic process	370
Functional Group 4	Median: 1.2659240971429246E-6	Geo: 2.004612923614717E-6
GOTERM_BP_ALL	GO:0031325~positive regulation of cellular metabolic process	65
GOTERM_BP_ALL	GO:0009893~positive regulation of metabolic process	68
GOTERM_BP_ALL	GO:0045941~positive regulation of transcription	54
GOTERM_BP_ALL	GO:0045935~positive regulation of nucleobase, nucleoside, nucleotide and nucleic acid metabolic process	55
GOTERM_BP_ALL	GO:0045893~positive regulation of transcription, DNA-dependent	43
Functional Group 5	Median: 7.173389332590157E-5	Geo: 6.0227875163732944E-5
GOTERM_CC_ALL	GO:0044424~intracellular part	915
GOTERM_CC_ALL	GO:0043229~intracellular organelle	774
GOTERM_CC_ALL	GO:0043226~organelle	774
GOTERM_CC_ALL	GO:0043231~intracellular membrane-bound organelle	679
GOTERM_CC_ALL	GO:0043227~membrane-bound organelle	679
Functional Group 6	Median: 1.0565882872859265E-4	Geo: 9.367143846668106E-5
GOTERM_MF_ALL	GO:0046872~metal ion binding	412
GOTERM_MF_ALL	GO:0043169~cation binding	384
GOTERM_MF_ALL	GO:0043167~ion binding	417
Functional Group 7	Median: 5.626606884776102E-4	Geo: 2.6009431197454455E-4
SP_PIR_KEYWORDS	ribosomal protein	37
GOTERM_MF_ALL	GO:0003735~structural constituent of ribosome	43
GOTERM_CC_ALL	GO:0005840~ribosome	46
Functional Group 8	Median: 5.441992977665992E-4	Geo: 4.588404653673154E-4
GOTERM_BP_ALL	GO:0031324~negative regulation of cellular metabolic process	54
GOTERM_BP_ALL	GO:0009892~negative regulation of metabolic process	59
GOTERM_BP_ALL	GO:0016481~negative regulation of transcription	42
GOTERM_BP_ALL	GO:0045934~negative regulation of nucleobase, nucleoside, nucleotide and nucleic acid metabolic process	44
Functional Group 9	Median: 7.96078383965202E-4	Geo: 5.205308981770906E-4
GOTERM_BP_ALL	GO:0019222~regulation of metabolic process	303
GOTERM_BP_ALL	GO:0031323~regulation of cellular metabolic process	291
SP_PIR_KEYWORDS	Transcription	190
SP_PIR_KEYWORDS	Transcription regulation	187
GOTERM_BP_ALL	GO:0019219~regulation of nucleobase, nucleoside, nucleotide and nucleic acid metabolic process	264
GOTERM_BP_ALL	GO:0016070~RNA metabolic process	294
GOTERM_BP_ALL	GO:0010468~regulation of gene expression	271
GOTERM_BP_ALL	GO:0045449~regulation of transcription	256
GOTERM_BP_ALL	GO:0006350~transcription	264
GOTERM_BP_ALL	GO:0006351~transcription, DNA-dependent	243
GOTERM_BP_ALL	GO:0006355~regulation of transcription, DNA-dependent	238
GOTERM_BP_ALL	GO:0032774~RNA biosynthetic process	243
Functional Group 10	Median: 8.636297341109798E-4	Geo: 0.001072112672097518
GOTERM_BP_ALL	GO:0006464~protein modification process	188
GOTERM_BP_ALL	GO:0043412~biopolymer modification	192
GOTERM_BP_ALL	GO:0043687~post-translational protein modification	155
Functional Group 11	Median: 9.700943662310776E-4	Geo: 0.0015209320378752902
GOTERM_BP_ALL	GO:0001568~blood vessel development	30
GOTERM_BP_ALL	GO:0001944~vasculature development	30
GOTERM_BP_ALL	GO:0048514~blood vessel morphogenesis	25
Functional Group 12	Median: 0.005672582503518856	Geo: 0.0018667306414095496
INTERPRO	IPR013098:Immunoglobulin I-set	26
INTERPRO	IPR003598:Immunoglobulin subtype 2	28
SMART	SM00408:IGc2	28
Functional Group 13	Median: 0.004094652112524693	Geo: 0.005564743702217977
UP_SEQ_FEATURE	zinc finger region:C2H2-type 1	47
UP_SEQ_FEATURE	zinc finger region:C2H2-type 3	51
UP_SEQ_FEATURE	zinc finger region:C2H2-type 2	48
Functional Group 14	Median: 0.007716315638940159	Geo: 0.0068100007628157135
INTERPRO	IPR000372:Leucine-rich repeat, cysteine-rich flanking region, N-terminal	19
SMART	SM00013:LRRNT	19
INTERPRO	IPR003591:Leucine-rich repeat, typical subtype	21
SMART	SM00369:LRR_TYP	21
INTERPRO	IPR000483:Cysteine-rich flanking region, C-terminal	14
SMART	SM00082:LRRCT	14
Functional Group 15	Median: 0.009765688889107425	Geo: 0.009185663747083798
INTERPRO	IPR003961:Fibronectin, type III	27
INTERPRO	IPR008957:Fibronectin, type III-like fold	26
SMART	SM00060:FN3	27
Functional Group 16	Median: 0.009971679591792702	Geo: 0.009335559812135987
GOTERM_BP_ALL	GO:0012501~programmed cell death	86
GOTERM_BP_ALL	GO:0006915~apoptosis	85
GOTERM_BP_ALL	GO:0008219~cell death	88
GOTERM_BP_ALL	GO:0016265~death	88
Functional Group 17	Median: 0.011619747970292275	Geo: 0.010593221622574991
INTERPRO	IPR015880:Zinc finger, C2H2-like	47
INTERPRO	IPR013087:Zinc finger, C2H2-type/integrase, DNA-binding	37
SMART	SM00355:ZnF_C2H2	48
Functional Group 18	Median: 0.015103398761030815	Geo: 0.010723548335831171
SP_PIR_KEYWORDS	protein kinase inhibitor	6
GOTERM_MF_ALL	GO:0004860~protein kinase inhibitor activity	8
GOTERM_MF_ALL	GO:0019210~kinase inhibitor activity	8
Functional Group 19	Median: 0.015844880688592546	Geo: 0.01697311957596263
INTERPRO	IPR004877:Cytochrome b561	4
INTERPRO	IPR006593:Cytochrome b561 / ferric reductase transmembrane	4
SMART	SM00665:B561	4
PIR_SUPERFAMILY	PIRSF016525:cytochrome b561	3
Functional Group 20	Median: 0.018296684572091274	Geo: 0.019599999904893316
GOTERM_BP_ALL	GO:0051327~M phase of meiotic cell cycle	12
GOTERM_BP_ALL	GO:0007126~meiosis	12
GOTERM_BP_ALL	GO:0051321~meiotic cell cycle	12
Functional Group 21	Median: 0.025393246932825457	Geo: 0.019606646394971537
GOTERM_CC_ALL	GO:0044432~endoplasmic reticulum part	58
GOTERM_CC_ALL	GO:0042175~nuclear envelope-endoplasmic reticulum network	51
GOTERM_CC_ALL	GO:0005789~endoplasmic reticulum membrane	50
Functional Group 22	Median: 0.036706047050025475	Geo: 0.029533401356729622
SMART	SM00220:S_TKc	52
UP_SEQ_FEATURE	domain:Protein kinase	49
INTERPRO	IPR000719:Protein kinase, core	55
UP_SEQ_FEATURE	binding site:ATP	50
Functional Group 23	Median: 0.02456514160996543	Geo: 0.03517432334459813
INTERPRO	IPR012677:Nucleotide-binding, alpha-beta plait	28
INTERPRO	IPR000504:RNA recognition motif, RNP-1	27
SMART	SM00360:RRM	27
Functional Group 24	Median: 0.05212208273372095	Geo: 0.046955368346288835
UP_SEQ_FEATURE	domain:PDZ 3	6
UP_SEQ_FEATURE	domain:PDZ 1	7
UP_SEQ_FEATURE	domain:PDZ 2	7
Functional Group 25	Median: 0.04704704891155431	Geo: 0.047354702565282784
GOTERM_BP_ALL	GO:0043065~positive regulation of apoptosis	30
GOTERM_BP_ALL	GO:0006917~induction of apoptosis	26
GOTERM_BP_ALL	GO:0012502~induction of programmed cell death	26
GOTERM_BP_ALL	GO:0043068~positive regulation of programmed cell death	30
Functional Group 26	Median: 0.04690186434299887	Geo: 0.04916265491735641
INTERPRO	IPR001660:Sterile alpha motif SAM	14
SMART	SM00454:SAM	14
INTERPRO	IPR013761:Sterile alpha motif-type	11
